# Supplementary material for: The multi-tissue gene expression and physiological responses of water deprived Peromyscus eremicus
Source: BMC Genomics. 2024 Aug 8;25:770. doi: 10.1186/s12864-024-10629-z (PMC11308687; doi:10.1186/s12864-024-10629-z)
Supplement: Supplementary file 1 — Supplementary Material 1 [file 12864_2024_10629_MOESM1_ESM.xlsx]

## Sheet: mappingdata_dehy
Supplemental File 1 The number of reads and mapping rate for each RNAseq sample
date	sample							reads	unique	multi	toomany	unmapped
2023-03-30	1175	F	lu	no	S156	ME	L001	3893894	0.8272	0.1396	0.0005	124345
2023-03-30	1154	F	lu	no	S91	ME	L001	4252618	0.7856	0.1578	0.0005	236352
2023-03-29	1051	F	lu	WTR	S171	ME	L001	5395526	0.7966	0.1584	0.0006	235912
2023-03-29	1010	F	lu	WTR	S166	ME	L001	5404032	0.8034	0.1499	0.0005	246028
2023-03-30	1165	F	lu	yes	S121	ME	L001	5456004	0.7541	0.1991	0.0004	249785
2023-03-29	1010	F	hyp	WTR	S169	ME	L001	5556040	0.7919	0.1604	0.0004	259104
2023-03-29	1108	F	gi	WTR	S178	ME	L001	5628405	0.7855	0.1573	0.0005	314203
2023-03-29	1051	F	hyp	WTR	S174	ME	L001	5639047	0.7838	0.1664	0.0004	274820
2023-03-29	1010	F	liv	WTR	S167	ME	L001	5818030	0.7956	0.1569	0.0004	271836
2023-03-29	1108	F	liv	WTR	S177	ME	L001	6031836	0.7722	0.18	0.0003	284917
2023-03-29	1108	F	kid	WTR	S179	ME	L001	6047562	0.7631	0.1983	0.0004	228197
2023-03-29	1051	F	gi	WTR	S173	ME	L001	6188508	0.7911	0.1597	0.0004	297355
2023-03-29	1051	F	kid	WTR	S175	ME	L001	6192808	0.7655	0.1931	0.0004	250371
2023-03-30	1157	F	gi	no	S102	ME	L001	6871478	0.7947	0.1328	0.0004	491458
2023-03-29	1010	F	gi	WTR	S168	ME	L001	7239768	0.795	0.1532	0.0006	314871
2023-03-30	1165	F	liv	yes	S120	ME	L001	7365365	0.7681	0.1634	0.0005	496014
2023-03-30	1164	F	lu	no	S116	ME	L001	8199913	0.8048	0.152	0.0005	345491
2023-03-30	1157	F	lu	no	S106	ME	L001	8226147	0.7936	0.1636	0.0004	342856
2023-03-30	1164	F	kid	no	S114	ME	L001	8314506	0.7279	0.2391	0.0002	270040
2023-03-30	1157	F	hyp	no	S103	ME	L001	8862675	0.7672	0.1865	0.0004	400967
2023-03-30	1157	F	liv	no	S105	ME	L001	9375688	0.7912	0.1709	0.0004	347350
2023-03-29	1127	M	gi	yes	S47	ME	L001	9500068	0.7894	0.1644	0.0005	423923
2023-03-30	1155	F	liv	yes	S95	ME	L001	9506441	0.7765	0.1686	0.0004	512743
2023-03-29	1139	M	lu	yes	S66	ME	L001	10221683	0.7569	0.201	0.0004	422244
2023-03-30	1156	F	lu	yes	S101	ME	L001	10311397	0.7847	0.1649	0.0005	507831
2023-03-30	1156	F	liv	yes	S100	ME	L001	11091578	0.7577	0.1762	0.0006	720563
2023-03-30	1156	F	hyp	yes	S98	ME	L001	14079718	0.7484	0.1828	0.0004	955006
2023-03-29	1138	M	hyp	yes	S58	ME	L001	14241066	0.7639	0.1811	0.0004	766003
2023-03-30	1174	F	lu	no	S151	ME	L001	14538171	0.7902	0.1879	0.0003	306686
2023-03-30	1173	M	kid	no	S144	ME	L001	14579196	0.7899	0.1826	0.0005	383117
2023-03-30	1154	F	liv	no	S90	ME	L001	14811725	0.7501	0.1749	0.0005	1095471
2023-03-30	1157	F	kid	no	S104	ME	L001	15188759	0.7374	0.2225	0.0004	594410
2023-03-29	1143	M	kid	no	S69	ME	L001	15192941	0.7727	0.188	0.0006	573362
2023-03-30	1164	F	hyp	no	S113	ME	L001	15210921	0.7509	0.204	0.0003	674121
2023-03-30	1169	M	hyp	no	S128	ME	L001	16272429	0.8084	0.1518	0.0003	632882
2023-03-29	1127	M	hyp	yes	S48	ME	L001	16621049	0.7802	0.1742	0.0004	740846
2023-03-30	1148	M	liv	yes	S75	ME	L001	17411680	0.7957	0.1675	0.0004	623987
2023-03-30	1154	F	kid	no	S89	ME	L001	17748125	0.7561	0.2049	0.0004	676004
2023-03-30	1168	F	kid	yes	S124	ME	L001	17836830	0.792	0.1698	0.0004	663302
2023-03-30	1165	F	hyp	yes	S118	ME	L001	17968411	0.7481	0.1829	0.0004	1222942
2023-03-30	1169	M	gi	no	S127	ME	L001	18018121	0.799	0.1503	0.0005	888415
2023-03-29	1132	M	lu	no	S56	ME	L001	18032305	0.7888	0.1679	0.0005	760622
2023-03-30	1171	F	hyp	no	S138	ME	L001	18215441	0.8094	0.1606	0.0002	532980
2023-03-30	1173	M	lu	no	S146	ME	L001	18269949	0.7944	0.1527	0.0006	939156
2023-03-30	1178	M	liv	no	S160	ME	L001	18292218	0.7963	0.1728	0.0003	550847
2023-03-30	1158	M	kid	yes	S109	ME	L001	18358688	0.7885	0.1721	0.0005	697939
2023-03-30	1156	F	kid	yes	S99	ME	L001	18374213	0.7481	0.2035	0.0005	870216
2023-03-30	1169	M	kid	no	S129	ME	L001	18516357	0.7742	0.1835	0.0006	757279
2023-03-30	1192	M	kid	yes	S164	ME	L001	18566820	0.7732	0.1864	0.0007	719241
2023-03-29	1139	M	hyp	yes	S63	ME	L001	18741853	0.7651	0.1841	0.0004	932499
2023-03-29	1108	F	hyp	yes	S35	ME	L001	18765992	0.7998	0.1593	0.0004	746320
2023-03-30	1165	F	gi	yes	S117	ME	L001	18908443	0.7607	0.1623	0.0005	1429087
2023-03-30	1170	F	liv	yes	S135	ME	L001	18954170	0.8011	0.161	0.0004	698899
2023-03-30	1148	M	kid	yes	S74	ME	L001	19155741	0.7753	0.1893	0.0005	655886
2023-03-30	1148	M	hyp	yes	S73	ME	L001	19256807	0.7978	0.1575	0.0004	841815
2023-03-30	1170	F	lu	yes	S136	ME	L001	19278375	0.7992	0.163	0.0004	706094
2023-03-29	1143	M	hyp	no	S68	ME	L001	19300460	0.7987	0.1565	0.0004	844327
2023-03-29	1143	M	liv	no	S70	ME	L001	19375004	0.806	0.1621	0.0003	599131
2023-03-29	1071	M	lu	no	S16	ME	L001	19436365	0.8135	0.149	0.0006	703150
2023-03-29	1132	M	hyp	no	S53	ME	L001	19447202	0.787	0.1691	0.0004	832732
2023-03-30	1165	F	kid	yes	S119	ME	L001	19484367	0.7293	0.1966	0.0006	1417444
2023-03-30	1164	F	gi	no	S112	ME	L001	19643839	0.7775	0.1678	0.0006	1046336
2023-03-30	1164	F	liv	no	S115	ME	L001	19874126	0.7815	0.171	0.0003	929533
2023-03-30	1171	F	liv	no	S140	ME	L001	20059466	0.7993	0.1624	0.0004	748008
2023-03-30	1169	M	liv	no	S130	ME	L001	20076249	0.8062	0.1592	0.0004	674098
2023-03-29	1148	M	gi	yes	S72	ME	L001	20098597	0.8004	0.1569	0.0005	829231
2023-03-29	1119	M	lu	yes	S46	ME	L001	20166813	0.7985	0.1601	0.0005	811709
2023-03-30	1154	F	gi	no	S87	ME	L001	20268133	0.7856	0.1671	0.0005	934695
2023-03-30	1173	M	liv	no	S145	ME	L001	20377266	0.7988	0.1604	0.0004	810881
2023-03-30	1158	M	liv	yes	S110	ME	L001	20424734	0.7935	0.1682	0.0004	761992
2023-03-29	1108	F	lu	yes	S36	ME	L001	20624656	0.7926	0.1677	0.0004	798370
2023-03-30	1151	F	hyp	no	S78	ME	L001	20777729	0.7893	0.1706	0.0003	814439
2023-03-30	1178	M	hyp	no	S158	ME	L001	20796916	0.7673	0.1863	0.0003	941695
2023-03-30	1174	F	kid	no	S149	ME	L001	20829720	0.7609	0.2	0.0006	783002
2023-03-29	1143	M	gi	no	S67	ME	L001	20967614	0.8136	0.1464	0.0005	811260
2023-03-30	1174	F	gi	no	S147	ME	L001	21059385	0.7936	0.164	0.0004	865459
2023-03-29	1071	M	kid	no	S14	ME	L001	21106803	0.7825	0.1743	0.0007	879096
2023-03-30	1152	F	hyp	no	S83	ME	L001	21135671	0.7729	0.1887	0.0003	793683
2023-03-30	1169	M	lu	no	S131	ME	L001	21170444	0.8275	0.1375	0.0004	716673
2023-03-29	1071	M	hyp	no	S13	ME	L001	21258843	0.7897	0.1651	0.0004	937968
2023-03-29	1119	M	liv	yes	S45	ME	L001	21291694	0.7927	0.1637	0.0005	904111
2023-03-30	1155	F	kid	yes	S94	ME	L001	21342699	0.7742	0.1796	0.0006	955935
2023-03-29	1127	M	lu	yes	S51	ME	L001	21364546	0.8079	0.1596	0.0004	673410
2023-03-30	1192	M	lu	yes	S166	ME	L001	21379587	0.8144	0.1493	0.0005	749798
2023-03-29	1089	M	gi	yes	S24	ME	L001	21502144	0.7935	0.1603	0.0005	955960
2023-03-30	1155	F	hyp	yes	S93	ME	L001	21618008	0.7399	0.1863	0.0005	1572097
2023-03-29	1010	F	kid	yes	S4	ME	L001	21624162	0.7608	0.1965	0.0004	902542
2023-03-30	1174	F	liv	no	S150	ME	L001	21638459	0.7982	0.1665	0.0004	743488
2023-03-30	1171	F	lu	no	S141	ME	L001	21858380	0.8174	0.1483	0.0004	722999
2023-03-29	1139	M	liv	yes	S65	ME	L001	21887749	0.7776	0.1707	0.0004	1112676
2023-03-30	1156	F	gi	yes	S97	ME	L001	21965287	0.7522	0.167	0.0005	1728110
2023-03-29	1119	M	kid	yes	S44	ME	L001	22014160	0.7685	0.194	0.0005	799514
2023-03-30	1192	M	hyp	yes	S163	ME	L001	22118663	0.7814	0.1696	0.0004	1059477
2023-03-30	1158	M	hyp	yes	S108	ME	L001	22140959	0.782	0.1664	0.0004	1115608
2023-03-30	1174	F	hyp	no	S148	ME	L001	22172570	0.7997	0.1577	0.0003	921650
2023-03-29	1013	M	gi	no	S5	ME	L001	22184925	0.7921	0.1649	0.0005	921147
2023-03-29	1139	M	kid	yes	S64	ME	L001	22269574	0.7605	0.1995	0.0004	869038
2023-03-30	1168	F	liv	yes	S125	ME	L001	22271092	0.8061	0.1573	0.0004	794194
2023-03-29	1051	F	liv	yes	S11	ME	L001	22349080	0.8105	0.1565	0.0004	713178
2023-03-30	1173	M	hyp	no	S143	ME	L001	22360269	0.7828	0.1718	0.0004	988958
2023-03-30	1155	F	lu	yes	S96	ME	L001	22393022	0.8071	0.1505	0.0004	927864
2023-03-29	1089	M	kid	yes	S26	ME	L001	22421636	0.7614	0.2053	0.0004	727191
2023-03-30	1152	F	lu	no	S86	ME	L001	22435293	0.8113	0.1464	0.0005	921196
2023-03-29	1105	M	gi	yes	S30	ME	L001	22559826	0.804	0.1499	0.0005	1009443
2023-03-29	1105	M	liv	yes	S33	ME	L001	22658148	0.7952	0.1666	0.0003	848386
2023-03-29	1132	M	kid	no	S54	ME	L001	22746209	0.7536	0.2016	0.0004	995795
2023-03-29	1089	M	lu	yes	S28	ME	L001	22898811	0.7964	0.1622	0.0005	915395
2023-03-29	1081	M	liv	no	S22	ME	L001	22980128	0.7939	0.1661	0.0004	895600
2023-03-29	1109	F	lu	no	S41	ME	L001	23140896	0.8028	0.153	0.0006	991553
2023-03-29	1138	M	gi	yes	S57	ME	L001	23160872	0.7805	0.1609	0.0005	1322953
2023-03-30	1171	F	gi	no	S137	ME	L001	23200721	0.8128	0.1463	0.0004	925934
2023-03-30	1192	M	liv	yes	S165	ME	L001	23230433	0.7972	0.1627	0.0005	903924
2023-03-30	1173	M	gi	no	S142	ME	L001	23254742	0.7944	0.1556	0.0005	1125266
2023-03-30	1158	M	gi	yes	S107	ME	L001	23370771	0.754	0.1519	0.0005	2152585
2023-03-29	1071	M	gi	no	S12	ME	L001	23405068	0.7953	0.1572	0.0004	1082747
2023-03-29	1105	M	lu	yes	S34	ME	L001	23446770	0.7982	0.1564	0.0005	1037468
2023-03-30	1151	F	kid	no	S79	ME	L001	23493407	0.7651	0.1909	0.0005	1003080
2023-03-29	1132	M	liv	no	S55	ME	L001	23541552	0.7677	0.1753	0.0003	1323419
2023-03-30	1158	M	lu	yes	S111	ME	L001	23599904	0.8166	0.1469	0.0004	832369
2023-03-30	1151	F	gi	no	S77	ME	L001	23609358	0.7982	0.1554	0.0004	1065175
2023-03-29	1138	M	kid	yes	S59	ME	L001	23655616	0.748	0.1982	0.0005	1243120
2023-03-29	1139	M	gi	yes	S62	ME	L001	23707338	0.7877	0.1637	0.0005	1120912
2023-03-29	1138	M	liv	yes	S60	ME	L001	23752495	0.7666	0.1742	0.0004	1387095
2023-03-30	1168	F	lu	yes	S126	ME	L001	23806502	0.8169	0.1417	0.0005	954289
2023-03-30	1152	F	kid	no	S84	ME	L001	24119848	0.7616	0.1986	0.0005	931148
2023-03-29	1127	M	kid	yes	S49	ME	L001	24142783	0.7315	0.2358	0.0003	774742
2023-03-30	1192	M	gi	yes	S162	ME	L001	24430996	0.7799	0.1546	0.0005	1545299
2023-03-29	1127	M	liv	yes	S50	ME	L001	24465562	0.788	0.1731	0.0003	932636
2023-03-29	1013	M	hyp	no	S6	ME	L001	24670666	0.7807	0.182	0.0003	896051
2023-03-29	1109	F	kid	no	S39	ME	L001	24842974	0.7525	0.204	0.0004	1059871
2023-03-30	1154	F	hyp	no	S88	ME	L001	24965591	0.7707	0.1761	0.0004	1301659
2023-03-29	1143	M	lu	no	S71	ME	L001	25206822	0.8	0.1544	0.0006	1115463
2023-03-29	1013	M	kid	no	S7	ME	L001	25255737	0.7674	0.1889	0.0005	1073884
2023-03-29	1013	M	lu	no	S9	ME	L001	25416502	0.8107	0.1508	0.0005	947551
2023-03-29	1071	M	liv	no	S15	ME	L001	25464348	0.7885	0.1698	0.0005	1034812
2023-03-30	1152	F	liv	no	S85	ME	L001	25735708	0.7927	0.1674	0.0004	1000809
2023-03-29	1013	M	liv	no	S8	ME	L001	25799600	0.7926	0.1664	0.0004	1031514
2023-03-29	1119	M	gi	yes	S42	ME	L001	25912099	0.7538	0.1634	0.0004	2099475
2023-03-29	1081	M	kid	no	S21	ME	L001	26010315	0.759	0.1967	0.0006	1116950
2023-03-30	1175	F	gi	no	S152	ME	L001	26541948	0.7882	0.1551	0.0005	1472069
2023-03-29	1089	M	liv	yes	S27	ME	L001	27029971	0.7857	0.1684	0.0005	1212144
2023-03-29	1105	M	kid	yes	S32	ME	L001	27038887	0.7591	0.1991	0.0004	1108033
2023-03-30	1148	M	lu	yes	S76	ME	L001	27343175	0.8126	0.1448	0.0005	1130979
2023-03-29	1109	F	gi	no	S37	ME	L001	27814557	0.7336	0.1561	0.0004	3028750
2023-03-29	1109	F	liv	no	S40	ME	L001	28133211	0.7992	0.1678	0.0003	910851
2023-03-29	1081	M	hyp	no	S20	ME	L001	28495376	0.7763	0.174	0.0004	1386210
2023-03-29	1081	M	gi	no	S19	ME	L001	28510767	0.7406	0.1589	0.0005	2828156
2023-03-29	1105	M	hyp	yes	S31	ME	L001	28667183	0.7641	0.1927	0.0004	1210478
2023-03-30	1175	F	liv	no	S155	ME	L001	29175824	0.7993	0.166	0.0004	981921
2023-03-30	1152	F	gi	no	S82	ME	L001	29856300	0.7889	0.1603	0.0005	1477799
2023-03-30	1175	F	kid	no	S154	ME	L001	30714248	0.7671	0.1891	0.0009	1279123
2023-03-29	1109	F	hyp	no	S38	ME	L001	31133461	0.7839	0.1743	0.0004	1270802
2023-03-29	1081	M	lu	no	S23	ME	L001	31599821	0.7892	0.1737	0.0005	1131110
2023-03-30	1178	M	lu	no	S161	ME	L001	35052054	0.8168	0.148	0.0005	1190699
2023-03-29	1089	M	hyp	yes	S25	ME	L001	40767463	0.7711	0.1923	0.0003	1453835
2023-03-30	1170	F	hyp	yes	S133	ME	L001	40875548	0.8023	0.1563	0.0004	1640097
2023-03-30	1175	F	hyp	no	S153	ME	L001	41583259	0.7772	0.1866	0.0004	1462766
2023-03-29	1119	M	hyp	yes	S43	ME	L001	41677542	0.7749	0.1823	0.0004	1747810
2023-03-30	1170	F	kid	yes	S134	ME	L001	42782778	0.7776	0.1861	0.0005	1498763
2023-03-30	1170	F	gi	yes	S132	ME	L001	44461718	0.8032	0.1516	0.0005	1948954
2023-03-30	1178	M	gi	no	S157	ME	L001	50982260	0.806	0.1491	0.0004	2216382
2023-03-30	1168	F	gi	yes	S122	ME	L001	84654523	0.7538	0.1472	0.0005	8229513
2023-03-30	1168	F	hyp	yes	S123	ME	L001	107199620	0.8015	0.1593	0.0003	4099021
								2.14485e+07	0.783331
								1.1667e+07	0.0211298

## Sheet: samples removed 
2023-03-29	1010	F	kid	WTR	S170	ME	L001	5162395	0.8085	0.1448	0.0004	235608
2023-03-29	1051	F	liv	WTR	S172	ME	L001	5858295	0.7857	0.1626	0.0005	296909
2023-03-29	1108	F	lu	WTR	S176	ME	L001	5752557	0.8024	0.1501	0.0005	266621
2023-03-29	1132	M	gi	no	S52	ME	L001	21225907	0.7755	0.1729	0.0005	1067744
2023-03-29	1138	M	lu	yes	S61	ME	L001	131509	0.3553	0.2603	0.001	50413
2023-03-30	1151	F	liv	no	S80	ME	L001	21294095	0.8134	0.1513	0.0003	732012
2023-03-30	1151	F	lu	no	S81	ME	L001	24002290	0.7938	0.1721	0.0004	797265
2023-03-30	1155	F	gi	yes	S92	ME	L001	23	0.2609	0.1304	0	14
2023-03-30	1171	F	kid	no	S139	ME	L001	20498636	0.7838	0.1771	0.0005	776390
2023-03-30	1178	M	kid	no	S159	ME	L001	19581851	0.7677	0.1956	0.0005	699410
