# Supplementary material for: The multi-tissue gene expression and physiological responses of water deprived Peromyscus eremicus
Source: BMC Genomics. 2024 Aug 8;25:770. doi: 10.1186/s12864-024-10629-z (PMC11308687; doi:10.1186/s12864-024-10629-z)
Supplement: Supplementary file 3 — Supplementary Material 3 [file 12864_2024_10629_MOESM3_ESM.xlsx]

## Sheet: kid
Supplemental File 4 WGCNA results for each gene for each tissue. Each sheet has the module color all gene and what they were assigned to, the table of p values for the Pearson correlation for module color and phenotype, a table of genes and their module assignment for only the significant modules, and a count of genes per significant module. Each sheet is named for the tissue the data came from. …
gene	moduleColor			pro_weight	mean_RQ	mean_EE	mean_H2Og	body_temp_3		gene	moduleColor		Row Labels	Count of gene
A1M	red		MEpurple	0.0352076	0.274292	0.97444	0.00550608	0.0429939		A1M	red		black	62
A2M	red		MEpink	0.530039	0.104197	0.0989001	0.156414	0.059388		A2M	red		blue	1041
A4GALT	blue		MEtan	2.99891e-05	0.0375551	0.803236	0.0783838	0.0957864		A4GALT	blue		brown	1040
A4GNT	red		MEred	0.000102917	0.0500333	0.948955	0.218322	0.109868		A4GNT	red		green	31
AAAS	red		MEblue	0.000270556	0.0691139	0.735203	0.027605	0.122154		AAAS	red		greenyellow	1379
AACS	red		MEyellow	0.00129039	0.0595389	0.944336	0.353386	0.245526		AACS	red		magenta	51
AADAC	blue		MEgreenyellow	0.0469937	0.410675	0.74672	0.0709809	0.271381		AADAC	blue		pink	74
AADAT	brown		MEblack	0.554249	0.903403	0.7688	0.979716	0.372702		AAGAB	red		purple	281
AAGAB	red		MEgreen	0.681807	0.995731	0.81094	0.0575029	0.658655		AAK1	purple		red	7008
AAK1	purple		MEturquoise	0.28221	0.406115	0.869804	0.984926	0.786913		AAMDC	blue		tan	650
AAMDC	blue		MEmagenta	0.000467584	0.00491939	0.221004	0.00395605	0.878274		AAR2	red		turquoise	137
AAMP	brown		MEbrown	0.279873	0.537571	0.324621	0.0831325	0.944476		AARS2	red		yellow	329
AAR2	red									AARSD1	blue		(blank)
AARS2	red									AASDH	red		Grand Total	12083
AARSD1	blue									AASDHPPT	red
AASDH	red									AASS	red
AASDHPPT	red									AATF	red
AASS	red									AATK	red
AATF	red									ABAT	red
AATK	red									ABCA1	red
ABAT	red									ABCA13	purple
ABCA1	red									ABCA17	blue
ABCA13	purple									ABCA2	greenyellow
ABCA17	blue									ABCA3	yellow
ABCA2	greenyellow									ABCA4	red
ABCA3	yellow									ABCA5	red
ABCA4	red									ABCA6	red
ABCA5	red									ABCA7	tan
ABCA6	red									ABCA8A	yellow
ABCA7	tan									ABCA9	red
ABCA8A	yellow									ABCB1	red
ABCA9	red									ABCB10	red
ABCB1	red									ABCB11	red
ABCB10	red									ABCB4	red
ABCB11	red									ABCB6	red
ABCB4	red									ABCB7	yellow
ABCB6	red									ABCB9	blue
ABCB7	yellow									ABCC1	greenyellow
ABCB9	blue									ABCC10	red
ABCC1	greenyellow									ABCC2	red
ABCC10	red									ABCC3	red
ABCC2	red									ABCC4	red
ABCC3	red									ABCC5	greenyellow
ABCC4	red									ABCC6	red
ABCC5	greenyellow									ABCC8	red
ABCC6	red									ABCC9	greenyellow
ABCC8	red									ABCD1	red
ABCC9	greenyellow									ABCD3	pink
ABCD1	red									ABCD4	red
ABCD3	pink									ABCE1	blue
ABCD4	red									ABCF1	red
ABCE1	blue									ABCF2	greenyellow
ABCF1	red									ABCF3	red
ABCF2	greenyellow									ABCG1	red
ABCF3	red									ABCG2	blue
ABCG1	red									ABCG3	red
ABCG2	blue									ABHD1	pink
ABCG3	red									ABHD11	red
ABHD1	pink									ABHD12	red
ABHD10	brown									ABHD12B	red
ABHD11	red									ABHD13	red
ABHD12	red									ABHD14A	red
ABHD12B	red									ABHD14B	red
ABHD13	red									ABHD16A	red
ABHD14A	red									ABHD16B	red
ABHD14B	red									ABHD17B	red
ABHD16A	red									ABHD17C	red
ABHD16B	red									ABHD18	red
ABHD17A	brown									ABHD2	greenyellow
ABHD17B	red									ABHD3	blue
ABHD17C	red									ABHD4	red
ABHD18	red									ABHD5	red
ABHD2	greenyellow									ABHD6	red
ABHD3	blue									ABHD8	red
ABHD4	red									ABI1	red
ABHD5	red									ABI2	red
ABHD6	red									ABI3	red
ABHD8	red									ABI3BP	yellow
ABI1	red									ABITRAM	red
ABI2	red									ABL1	red
ABI3	red									ABL2	purple
ABI3BP	yellow									ABLIM1	greenyellow
ABITRAM	red									ABLIM2	red
ABL1	red									ABLIM3	yellow
ABL2	purple									ABO	blue
ABLIM1	greenyellow									ABO2	yellow
ABLIM2	red									ABR	yellow
ABLIM3	yellow									ABRAXAS1	red
ABO	blue									ABRAXAS2	red
ABO2	yellow									ABT1	red
ABR	yellow									ABTB1	red
ABRAXAS1	red									ACAA1A	pink
ABRAXAS2	red									ACAA2	pink
ABT1	red									ACACA	red
ABTB1	red									ACACB	greenyellow
ACAA1A	pink									ACAD10	pink
ACAA2	pink									ACAD11	pink
ACACA	red									ACAD8	red
ACACB	greenyellow									ACAD9	blue
ACAD10	pink									ACADL	pink
ACAD11	pink									ACADM	red
ACAD8	red									ACADSB	red
ACAD9	blue									ACADVL	pink
ACADL	pink									ACAP1	red
ACADM	red									ACAP2	purple
ACADSB	red									ACAP3	tan
ACADVL	pink									ACAT1	blue
ACAP1	red									ACAT2	blue
ACAP2	purple									ACBD3	tan
ACAP3	tan									ACBD4	red
ACAT1	blue									ACBD5	red
ACAT2	blue									ACCS	red
ACBD3	tan									ACE	red
ACBD4	red									ACE2	blue
ACBD5	red									ACER2	greenyellow
ACBD6	brown									ACER3	red
ACCS	red									ACHE	red
ACE	red									ACIN1	greenyellow
ACE2	blue									ACKR3	red
ACER2	greenyellow									ACLY	red
ACER3	red									ACMSD	red
ACHE	red									ACNAT2	tan
ACIN1	greenyellow									ACO1	red
ACKR3	red									ACO2	red
ACLY	red									ACOT11	greenyellow
ACMSD	red									ACOT12	red
ACNAT2	tan									ACOT13	blue
ACO1	red									ACOT2	pink
ACO2	red									ACOT6	red
ACOT11	greenyellow									ACOT7	pink
ACOT12	red									ACOT8	red
ACOT13	blue									ACOX1	magenta
ACOT2	pink									ACOX2	red
ACOT6	red									ACOX3	red
ACOT7	pink									ACOXL	tan
ACOT8	red									ACP2	yellow
ACOT9	brown									ACP3	red
ACOX1	magenta									ACP5	red
ACOX2	red									ACP6	red
ACOX3	red									ACRBP	red
ACOXL	tan									ACSF2	yellow
ACP1	brown									ACSF3	red
ACP2	yellow									ACSL1	magenta
ACP3	red									ACSL3	red
ACP5	red									ACSL4	red
ACP6	red									ACSL5	red
ACRBP	red									ACSM1	blue
ACSF2	yellow									ACSM2	red
ACSF3	red									ACSM5	magenta
ACSL1	magenta									ACSS1	red
ACSL3	red									ACSS2	blue
ACSL4	red									ACSS3	red
ACSL5	red									ACTA2	red
ACSM1	blue									ACTN1	greenyellow
ACSM2	red									ACTN2	red
ACSM3	brown									ACTN3	greenyellow
ACSM5	magenta									ACTN4	greenyellow
ACSS1	red									ACTR1A	red
ACSS2	blue									ACTR2	red
ACSS3	red									ACTR5	red
ACTA2	red									ACTR8	red
ACTL6A	brown									ACTRT3	red
ACTN1	greenyellow									ACVR1	red
ACTN2	red									ACVR1B	greenyellow
ACTN3	greenyellow									ACVR2B	red
ACTN4	greenyellow									ACY1	blue
ACTR10	brown									ACY1A	blue
ACTR1A	red									ACY3	blue
ACTR2	red									ACYP1	blue
ACTR3	brown									ACYP2	blue
ACTR5	red									ADAL	red
ACTR6	brown									ADAM10	red
ACTR8	red									ADAM15	greenyellow
ACTRT3	red									ADAM17	red
ACVR1	red									ADAM19	yellow
ACVR1B	greenyellow									ADAM1B	red
ACVR2A	turquoise									ADAM22	red
ACVR2B	red									ADAM33	red
ACY1	blue									ADAM9	red
ACY1A	blue									ADAMTS1	greenyellow
ACY3	blue									ADAMTS10	blue
ACYP1	blue									ADAMTS12	yellow
ACYP2	blue									ADAMTS13	red
ADAL	red									ADAMTS15	red
ADAM10	red									ADAMTS16	red
ADAM15	greenyellow									ADAMTS18	red
ADAM17	red									ADAMTS2	red
ADAM19	yellow									ADAMTS4	tan
ADAM1B	red									ADAMTS5	yellow
ADAM22	red									ADAMTS6	red
ADAM33	red									ADAMTS7	red
ADAM9	red									ADAMTS9	red
ADAMTS1	greenyellow									ADAMTSL1	red
ADAMTS10	blue									ADAMTSL2	red
ADAMTS12	yellow									ADAMTSL4	tan
ADAMTS13	red									ADAP1	red
ADAMTS15	red									ADAP2	red
ADAMTS16	red									ADAR	red
ADAMTS18	red									ADARB1	red
ADAMTS2	red									ADAT1	red
ADAMTS4	tan									ADAT2	red
ADAMTS5	yellow									ADAT3	red
ADAMTS6	red									ADCK1	red
ADAMTS7	red									ADCK2	red
ADAMTS9	red									ADCK5	red
ADAMTSL1	red									ADCY1	yellow
ADAMTSL2	red									ADCY10	red
ADAMTSL4	tan									ADCY4	red
ADAP1	red									ADCY5	red
ADAP2	red									ADCY6	greenyellow
ADAR	red									ADCY9	yellow
ADARB1	red									ADD1	yellow
ADAT1	red									ADD3	red
ADAT2	red									ADGRA2	red
ADAT3	red									ADGRA3	red
ADCK1	red									ADGRB2	red
ADCK2	red									ADGRD1	greenyellow
ADCK5	red									ADGRE1	red
ADCY1	yellow									ADGRF1	greenyellow
ADCY10	red									ADGRF5	greenyellow
ADCY3	black									ADGRG1	greenyellow
ADCY4	red									ADGRG3	red
ADCY5	red									ADGRG4	blue
ADCY6	greenyellow									ADGRG6	red
ADCY9	yellow									ADGRL1	greenyellow
ADD1	yellow									ADGRL2	red
ADD3	red									ADGRL3	red
ADGRA2	red									ADGRV1	red
ADGRA3	red									ADH1	magenta
ADGRB2	red									ADH2-1	blue
ADGRD1	greenyellow									ADH4	red
ADGRE1	red									ADHFE1	blue
ADGRF1	greenyellow									ADIPOR1	red
ADGRF5	greenyellow									ADIPOR2	tan
ADGRG1	greenyellow									ADM	tan
ADGRG3	red									ADM2	red
ADGRG4	blue									ADNP	red
ADGRG6	red									ADNP2	red
ADGRL1	greenyellow									ADO	red
ADGRL2	red									ADORA1	greenyellow
ADGRL3	red									ADORA2A	red
ADGRL4	brown									ADORA2B	red
ADGRV1	red									ADPGK	blue
ADH1	magenta									ADPRM	red
ADH2-1	blue									ADRA1A	purple
ADH4	red									ADRA1B	red
ADH5	brown									ADRA2B	tan
ADHFE1	blue									ADRB1	yellow
ADI1	brown									ADSL	blue
ADIPOQ	black									ADSS1	red
ADIPOR1	red									ADTRP	red
ADIPOR2	tan									AEBP1	yellow
ADM	tan									AEBP2	red
ADM2	red									AEN	red
ADNP	red									AFAP1	greenyellow
ADNP2	red									AFAP1L1	red
ADO	red									AFAP1L2	red
ADORA1	greenyellow									AFDN	greenyellow
ADORA2A	red									AFF3	red
ADORA2B	red									AFF4	purple
ADPGK	blue									AFG1L	blue
ADPRH	brown									AFG3L1	yellow
ADPRM	red									AFG3L2	red
ADRA1A	purple									AFMID	red
ADRA1B	red									AFTPH	blue
ADRA2B	tan									AGA	blue
ADRB1	yellow									AGAP1	greenyellow
ADSL	blue									AGAP2	red
ADSS1	red									AGAP3	red
ADSS2	turquoise									AGBL3	red
ADTRP	red									AGBL5	red
AEBP1	yellow									AGER	red
AEBP2	red									AGFG1	tan
AEN	red									AGFG2	tan
AFAP1	greenyellow									AGGF1	red
AFAP1L1	red									AGK	red
AFAP1L2	red									AGL	red
AFDN	greenyellow									AGMAT	blue
AFF3	red									AGMO	blue
AFF4	purple									AGO1	greenyellow
AFG1L	blue									AGO2	greenyellow
AFG3L1	yellow									AGO3	red
AFG3L2	red									AGO4	red
AFMID	red									AGPAT1	blue
AFTPH	blue									AGPAT3	pink
AGA	blue									AGPAT4	red
AGAP1	greenyellow									AGPAT5	red
AGAP2	red									AGPS	red
AGAP3	red									AGT	magenta
AGBL3	red									AGTPBP1	red
AGBL5	red									AGTR1	tan
AGER	red									AGTRAP	blue
AGFG1	tan									AGXT2	blue
AGFG2	tan									AHCTF1	purple
AGGF1	red									AHCY	red
AGK	red									AHCYL1	red
AGL	red									AHCYL2	greenyellow
AGMAT	blue									AHDC1	greenyellow
AGMO	blue									AHI1	red
AGO1	greenyellow									AHNAK	greenyellow
AGO2	greenyellow									AHR	yellow
AGO3	red									AHSA1	red
AGO4	red									AIDA	red
AGPAT1	blue									AIF1	red
AGPAT2	black									AIF1L	red
AGPAT3	pink									AIFM1	blue
AGPAT4	red									AIFM3	red
AGPAT5	red									AIMP2	red
AGPS	red									AIP	red
AGT	magenta									AJM1	red
AGTPBP1	red									AJUBA	red
AGTR1	tan									AK1	red
AGTRAP	blue									AK2	red
AGXT2	blue									AK3	yellow
AHCTF1	purple									AK4	yellow
AHCY	red									AK5	red
AHCYL1	red									AK6	red
AHCYL2	greenyellow									AK7	red
AHDC1	greenyellow									AKAP1	tan
AHI1	red									AKAP10	red
AHNAK	greenyellow									AKAP11	purple
AHR	yellow									AKAP12	greenyellow
AHSA1	red									AKAP13	purple
AHSA2	brown									AKAP14	red
AIDA	red									AKAP17A	red
AIF1	red									AKAP17B	red
AIF1L	red									AKAP2	greenyellow
AIFM1	blue									AKAP3	red
AIFM3	red									AKAP6	red
AIG1	brown									AKAP7	blue
AIMP1	brown									AKAP8	tan
AIMP2	red									AKAP8L	tan
AIP	red									AKAP9	red
AJM1	red									AKIP1	red
AJUBA	red									AKIRIN1	red
AK1	red									AKIRIN2	red
AK2	red									AKNA	red
AK3	yellow									AKR1A1	blue
AK4	yellow									AKR1B10	red
AK5	red									AKR1B7	red
AK6	red									AKR1C13	red
AK7	red									AKR1C15	red
AKAP1	tan									AKR1C21	red
AKAP10	red									AKR1C23	blue
AKAP11	purple									AKR1C5	red
AKAP12	greenyellow									AKR1C9	red
AKAP13	purple									AKR1E2	blue
AKAP14	red									AKR7A2	red
AKAP17A	red									AKR7A3	red
AKAP17B	red									AKT1S1	red
AKAP2	greenyellow									AKT2	red
AKAP3	red									AKTIP	red
AKAP6	red									ALAD	red
AKAP7	blue									ALAS1	red
AKAP8	tan									ALAS2	red
AKAP8L	tan									ALB	red
AKAP9	red									ALCAM	tan
AKIP1	red									ALDH16A1	blue
AKIRIN1	red									ALDH1A1	pink
AKIRIN2	red									ALDH1A2	red
AKNA	red									ALDH1A3	greenyellow
AKR1A1	blue									ALDH1A7	red
AKR1B1	black									ALDH1B1	red
AKR1B10	red									ALDH1L1	red
AKR1B7	red									ALDH2	red
AKR1C13	red									ALDH3A2	red
AKR1C15	red									ALDH3B1	red
AKR1C21	red									ALDH4A1	red
AKR1C23	blue									ALDH5A1	red
AKR1C5	red									ALDH6A1	red
AKR1C9	red									ALDH7A1	blue
AKR1E2	blue									ALDH8A1	blue
AKR7A2	red									ALDH9A1	red
AKR7A3	red									ALDOB	pink
AKT1S1	red									ALDOC	red
AKT2	red									ALG1	red
AKTIP	red									ALG10B	purple
ALAD	red									ALG11	red
ALAS1	red									ALG12	red
ALAS2	red									ALG13	red
ALB	red									ALG2	red
ALCAM	tan									ALG3	blue
ALDH16A1	blue									ALG6	red
ALDH1A1	pink									ALG8	blue
ALDH1A2	red									ALK	red
ALDH1A3	greenyellow									ALKBH1	tan
ALDH1A7	red									ALKBH2	red
ALDH1B1	red									ALKBH4	red
ALDH1L1	red									ALKBH5	tan
ALDH2	red									ALKBH6	red
ALDH3A2	red									ALKBH8	yellow
ALDH3B1	red									ALMS1	purple
ALDH4A1	red									ALOX12	red
ALDH5A1	red									ALOX5	tan
ALDH6A1	red									ALOX5AP	red
ALDH7A1	blue									ALPHA-1-ANTITRYPSIN (MESOCRICETUS AURATUS)	red
ALDH8A1	blue									ALPK1	red
ALDH9A1	red									ALPK2	red
ALDOA	brown									ALPK3	red
ALDOB	pink									ALPL	red
ALDOC	red									ALS2	yellow
ALG1	red									ALS2CL	greenyellow
ALG10B	purple									ALYREF	red
ALG11	red									AMACR	blue
ALG12	red									AMBRA1	greenyellow
ALG13	red									AMDHD2	blue
ALG2	red									AMER1	purple
ALG3	blue									AMER3	greenyellow
ALG5	brown									AMFR	yellow
ALG6	red									AMIGO1	red
ALG8	blue									AMIGO2	red
ALG9	brown									AMIGO3	red
ALK	red									AMMECR1L	red
ALKBH1	tan									AMN	red
ALKBH2	red									AMN1	red
ALKBH3	brown									AMOT	red
ALKBH4	red									AMOTL1	greenyellow
ALKBH5	tan									AMOTL2	greenyellow
ALKBH6	red									AMPD2	tan
ALKBH7	brown									AMPD3	greenyellow
ALKBH8	yellow									AMT	pink
ALMS1	purple									AMY1	red
ALOX12	red									AMZ2	blue
ALOX5	tan									ANAPC10	red
ALOX5AP	red									ANAPC13	blue
ALPHA-1-ANTITRYPSIN (MESOCRICETUS AURATUS)	red									ANAPC15	blue
ALPK1	red									ANAPC16	red
ALPK2	red									ANAPC2	red
ALPK3	red									ANAPC4	blue
ALPL	red									ANAPC5	blue
ALS2	yellow									ANAPC7	red
ALS2CL	greenyellow									ANG	red
ALYREF	red									ANGEL1	red
AMACR	blue									ANGEL2	red
AMBRA1	greenyellow									ANGPT1	blue
AMD1	turquoise									ANGPT2	greenyellow
AMDHD2	blue									ANGPTL1	red
AMER1	purple									ANGPTL2	yellow
AMER3	greenyellow									ANGPTL3	red
AMFR	yellow									ANGPTL4	magenta
AMIGO1	red									ANGPTL6	red
AMIGO2	red									ANGPTL8	red
AMIGO3	red									ANK1	red
AMMECR1L	red									ANK2	greenyellow
AMN	red									ANK3	red
AMN1	red									ANKAR	red
AMOT	red									ANKDD1A	yellow
AMOTL1	greenyellow									ANKH	red
AMOTL2	greenyellow									ANKHD1	purple
AMPD2	tan									ANKIB1	red
AMPD3	greenyellow									ANKLE2	red
AMT	pink									ANKMY2	red
AMY1	red									ANKRD10	red
AMZ2	blue									ANKRD11	greenyellow
ANAPC1	green									ANKRD12	tan
ANAPC10	red									ANKRD13A	greenyellow
ANAPC11	brown									ANKRD13B	greenyellow
ANAPC13	blue									ANKRD13C	red
ANAPC15	blue									ANKRD13D	red
ANAPC16	red									ANKRD16	red
ANAPC2	red									ANKRD17	purple
ANAPC4	blue									ANKRD24	red
ANAPC5	blue									ANKRD26	red
ANAPC7	red									ANKRD27	greenyellow
ANG	red									ANKRD28	red
ANGEL1	red									ANKRD33B	greenyellow
ANGEL2	red									ANKRD35	red
ANGPT1	blue									ANKRD39	red
ANGPT2	greenyellow									ANKRD40	red
ANGPTL1	red									ANKRD42	red
ANGPTL2	yellow									ANKRD44	greenyellow
ANGPTL3	red									ANKRD46	red
ANGPTL4	magenta									ANKRD49	red
ANGPTL6	red									ANKRD50	greenyellow
ANGPTL8	red									ANKRD52	greenyellow
ANK1	red									ANKRD54	red
ANK2	greenyellow									ANKRD55	red
ANK3	red									ANKRD6	tan
ANKAR	red									ANKRD63	red
ANKDD1A	yellow									ANKS1A	greenyellow
ANKFY1	green									ANKS3	red
ANKH	red									ANKS4B	red
ANKHD1	purple									ANKS6	yellow
ANKIB1	red									ANKUB1	red
ANKLE2	red									ANKZF1	blue
ANKMY2	red									ANO1	red
ANKRA2	brown									ANO10	blue
ANKRD10	red									ANO4	blue
ANKRD11	greenyellow									ANO6	greenyellow
ANKRD12	tan									ANO8	red
ANKRD13A	greenyellow									ANP32A	blue
ANKRD13B	greenyellow									ANP32B	red
ANKRD13C	red									ANP32E	red
ANKRD13D	red									ANPEP	red
ANKRD16	red									ANTXR2	red
ANKRD17	purple									ANXA1	red
ANKRD24	red									ANXA11	greenyellow
ANKRD26	red									ANXA2	tan
ANKRD27	greenyellow									ANXA3	tan
ANKRD28	red									ANXA4	red
ANKRD33B	greenyellow									ANXA5	tan
ANKRD35	red									ANXA6	red
ANKRD39	red									ANXA7	red
ANKRD40	red									ANXA8L1	red
ANKRD42	red									AOC2	tan
ANKRD44	greenyellow									AOC3	red
ANKRD46	red									AOPEP	yellow
ANKRD49	red									AOX1	red
ANKRD50	greenyellow									AOX3	red
ANKRD52	greenyellow									AOX4	yellow
ANKRD54	red									AP1AR	red
ANKRD55	red									AP1B1	red
ANKRD6	tan									AP1G1	greenyellow
ANKRD63	red									AP1G2	red
ANKS1A	greenyellow									AP1M1	red
ANKS3	red									AP1M2	red
ANKS4B	red									AP1S1	blue
ANKS6	yellow									AP1S2	red
ANKUB1	red									AP1S3	red
ANKZF1	blue									AP2A1	greenyellow
ANO1	red									AP2A2	yellow
ANO10	blue									AP2B1	greenyellow
ANO4	blue									AP2M1	red
ANO6	greenyellow									AP3B1	red
ANO8	red									AP3D1	greenyellow
ANP32A	blue									AP3M1	blue
ANP32B	red									AP3M2	red
ANP32E	red									AP3S2	red
ANPEP	red									AP4B1	red
ANTXR2	red									AP4E1	red
ANXA1	red									AP4M1	red
ANXA11	greenyellow									AP5B1	red
ANXA2	tan									AP5M1	red
ANXA3	tan									AP5S1	red
ANXA4	red									AP5Z1	greenyellow
ANXA5	tan									APBA3	red
ANXA6	red									APBB1	red
ANXA7	red									APBB1IP	red
ANXA8L1	red									APBB2	greenyellow
AOC2	tan									APBB3	red
AOC3	red									APC	purple
AOPEP	yellow									APC2	red
AOX1	red									APCDD1	red
AOX3	red									APCDD1L	blue
AOX4	yellow									APEH	tan
AP1AR	red									APELA	red
AP1B1	red									APEX1	blue
AP1G1	greenyellow									APEX2	red
AP1G2	red									APH1C	red
AP1M1	red									API5	red
AP1M2	red									APLF	red
AP1S1	blue									APLN	blue
AP1S2	red									APLNR	yellow
AP1S3	red									APLP1	red
AP2A1	greenyellow									APLP2	red
AP2A2	yellow									APMAP	blue
AP2B1	greenyellow									APOA2	red
AP2M1	red									APOA4	red
AP2S1	brown									APOAI	red
AP3B1	red									APOB	red
AP3D1	greenyellow									APOBEC3	red
AP3M1	blue									APOBR	red
AP3M2	red									APOC1	red
AP3S1	brown									APOC2	red
AP3S2	red									APOC3	red
AP4B1	red									APOE	red
AP4E1	red									APOH	tan
AP4M1	red									APOL3	red
AP4S1	brown									APOM	blue
AP5B1	red									APOO	blue
AP5M1	red									APOOL	blue
AP5S1	red									APP	greenyellow
AP5Z1	greenyellow									APPBP2	red
APBA3	red									APPL1	red
APBB1	red									APPL2	red
APBB1IP	red									APTX	red
APBB2	greenyellow									AQP1	red
APBB3	red									AQP11	red
APC	purple									AQP3	red
APC2	red									AQP4	red
APCDD1	red									AQP5	tan
APCDD1L	blue									AQP7	blue
APEH	tan									AQR	purple
APELA	red									AR	purple
APEX1	blue									ARAF	red
APEX2	red									ARAP1	red
APH1A	brown									ARAP2	red
APH1C	red									ARAP3	greenyellow
API5	red									ARC	greenyellow
APIP	brown									ARCN1	red
APLF	red									AREL1	greenyellow
APLN	blue									ARF6	red
APLNR	yellow									ARFGAP1	red
APLP1	red									ARFGAP2	red
APLP2	red									ARFGAP3	red
APMAP	blue									ARFGEF1	red
APOA2	red									ARFGEF2	purple
APOA4	red									ARFIP2	red
APOAI	red									ARFRP1	red
APOB	red									ARG2	tan
APOBEC3	red									ARGLU1	red
APOBR	red									ARHGAP1	greenyellow
APOC1	red									ARHGAP10	red
APOC2	red									ARHGAP12	red
APOC3	red									ARHGAP17	greenyellow
APOE	red									ARHGAP18	blue
APOF	brown									ARHGAP20	red
APOH	tan									ARHGAP21	greenyellow
APOL3	red									ARHGAP22	red
APOM	blue									ARHGAP23	greenyellow
APOO	blue									ARHGAP24	red
APOOL	blue									ARHGAP25	red
APP	greenyellow									ARHGAP26	greenyellow
APPBP2	red									ARHGAP27	red
APPL1	red									ARHGAP28	red
APPL2	red									ARHGAP29	red
APRT	brown									ARHGAP31	greenyellow
APTX	red									ARHGAP32	greenyellow
AQP1	red									ARHGAP33	red
AQP11	red									ARHGAP35	greenyellow
AQP3	red									ARHGAP39	red
AQP4	red									ARHGAP4	yellow
AQP5	tan									ARHGAP42	red
AQP7	blue									ARHGAP44	red
AQR	purple									ARHGAP5	red
AR	purple									ARHGAP8	tan
ARAF	red									ARHGAP9	red
ARAP1	red									ARHGDIA	red
ARAP2	red									ARHGDIB	red
ARAP3	greenyellow									ARHGEF1	tan
ARC	greenyellow									ARHGEF10	red
ARCN1	red									ARHGEF10L	red
AREL1	greenyellow									ARHGEF11	greenyellow
ARF1	brown									ARHGEF12	purple
ARF4	brown									ARHGEF15	greenyellow
ARF5	brown									ARHGEF16	greenyellow
ARF6	red									ARHGEF17	greenyellow
ARFGAP1	red									ARHGEF18	greenyellow
ARFGAP2	red									ARHGEF2	greenyellow
ARFGAP3	red									ARHGEF25	red
ARFGEF1	red									ARHGEF26	greenyellow
ARFGEF2	purple									ARHGEF28	greenyellow
ARFIP1	brown									ARHGEF3	tan
ARFIP2	red									ARHGEF33	blue
ARFRP1	red									ARHGEF37	greenyellow
ARG2	tan									ARHGEF40	red
ARGLU1	red									ARHGEF5	greenyellow
ARHGAP1	greenyellow									ARHGEF6	greenyellow
ARHGAP10	red									ARHGEF7	yellow
ARHGAP12	red									ARHGEF9	red
ARHGAP17	greenyellow									ARID1A	greenyellow
ARHGAP18	blue									ARID1B	greenyellow
ARHGAP20	red									ARID2	tan
ARHGAP21	greenyellow									ARID3A	red
ARHGAP22	red									ARID3B	tan
ARHGAP23	greenyellow									ARID4A	tan
ARHGAP24	red									ARID4B	red
ARHGAP25	red									ARID5A	tan
ARHGAP26	greenyellow									ARID5B	greenyellow
ARHGAP27	red									ARIH1	tan
ARHGAP28	red									ARIH2	red
ARHGAP29	red									ARL1	red
ARHGAP31	greenyellow									ARL10	red
ARHGAP32	greenyellow									ARL13A	red
ARHGAP33	red									ARL13B	red
ARHGAP35	greenyellow									ARL16	blue
ARHGAP39	red									ARL2BP	red
ARHGAP4	yellow									ARL4A	tan
ARHGAP42	red									ARL4C	red
ARHGAP44	red									ARL5B	purple
ARHGAP5	red									ARL6IP1	blue
ARHGAP8	tan									ARL6IP4	red
ARHGAP9	red									ARL6IP5	red
ARHGDIA	red									ARL6IP6	red
ARHGDIB	red									ARL9	red
ARHGEF1	tan									ARMC1	red
ARHGEF10	red									ARMC10	red
ARHGEF10L	red									ARMC2	red
ARHGEF11	greenyellow									ARMC5	red
ARHGEF12	purple									ARMC7	red
ARHGEF15	greenyellow									ARMC8	red
ARHGEF16	greenyellow									ARMC9	red
ARHGEF17	greenyellow									ARMCX1	red
ARHGEF18	greenyellow									ARMCX2	red
ARHGEF2	greenyellow									ARMCX3	red
ARHGEF25	red									ARMCX5	red
ARHGEF26	greenyellow									ARMH1	red
ARHGEF28	greenyellow									ARMH3	red
ARHGEF3	tan									ARMH4	blue
ARHGEF33	blue									ARMT1	red
ARHGEF37	greenyellow									ARNT	greenyellow
ARHGEF4	brown									ARNT2	greenyellow
ARHGEF40	red									ARNTL	red
ARHGEF5	greenyellow									ARPC1A	red
ARHGEF6	greenyellow									ARPC1B	red
ARHGEF7	yellow									ARPC4	red
ARHGEF9	red									ARPC5	red
ARID1A	greenyellow									ARPIN	red
ARID1B	greenyellow									ARPP19	red
ARID2	tan									ARRB1	greenyellow
ARID3A	red									ARRB2	red
ARID3B	tan									ARRDC1	red
ARID4A	tan									ARRDC3	tan
ARID4B	red									ARRDC4	red
ARID5A	tan									ARSB	yellow
ARID5B	greenyellow									ARSG	blue
ARIH1	tan									ARSJ	red
ARIH2	red									ARSK	red
ARL1	red									ARVCF	greenyellow
ARL10	red									AS3MT	blue
ARL13A	red									ASAH1	blue
ARL13B	red									ASAP1	greenyellow
ARL16	blue									ASAP2	greenyellow
ARL2	brown									ASAP3	red
ARL2BP	red									ASB1	red
ARL4A	tan									ASB11	tan
ARL4C	red									ASB13	blue
ARL5A	green									ASB14	red
ARL5B	purple									ASB2	red
ARL6	brown									ASB3	red
ARL6IP1	blue									ASB6	red
ARL6IP4	red									ASB7	red
ARL6IP5	red									ASB8	red
ARL6IP6	red									ASB9	tan
ARL8A	brown									ASCC1	red
ARL9	red									ASCC2	red
ARMC1	red									ASCL2	red
ARMC10	red									ASDURF	red
ARMC2	red									ASGR2	red
ARMC5	red									ASH1L	purple
ARMC7	red									ASH2L	red
ARMC8	red									ASHWIN (MUS MUSCULUS)	red
ARMC9	red									ASIC2	red
ARMCX1	red									ASIP	red
ARMCX2	red									ASL	tan
ARMCX3	red									ASNSD1	red
ARMCX5	red									ASPA	blue
ARMH1	red									ASPDH	blue
ARMH3	red									ASPG	red
ARMH4	blue									ASPH	red
ARMT1	red									ASPHD2	red
ARNT	greenyellow									ASPM	red
ARNT2	greenyellow									ASPN	red
ARNTL	red									ASPSCR1	red
ARPC1A	red									ASRGL1	blue
ARPC1B	red									ASS1	tan
ARPC2	turquoise									ASTE1	blue
ARPC3	brown									ASTL	red
ARPC4	red									ASXL1	greenyellow
ARPC5	red									ASXL2	purple
ARPC5L	brown									ASXL3	red
ARPIN	red									ATAD2	red
ARPP19	red									ATAD2B	red
ARRB1	greenyellow									ATAD3	red
ARRB2	red									ATAD5	red
ARRDC1	red									ATAT1	red
ARRDC3	tan									ATE1	red
ARRDC4	red									ATF1	red
ARSB	yellow									ATF2	red
ARSG	blue									ATF3	greenyellow
ARSJ	red									ATF4	tan
ARSK	red									ATF6	purple
ART3	black									ATF6B	red
ARV1	brown									ATF7	greenyellow
ARVCF	greenyellow									ATF7IP	purple
AS3MT	blue									ATG10	red
ASAH1	blue									ATG12	red
ASAP1	greenyellow									ATG13	greenyellow
ASAP2	greenyellow									ATG14	red
ASAP3	red									ATG16L1	red
ASB1	red									ATG16L2	greenyellow
ASB11	tan									ATG2A	red
ASB13	blue									ATG2B	purple
ASB14	red									ATG4A	blue
ASB2	red									ATG4B	red
ASB3	red									ATG4C	red
ASB6	red									ATG4D	red
ASB7	red									ATG5	red
ASB8	red									ATG7	red
ASB9	tan									ATG9A	greenyellow
ASCC1	red									ATIC	red
ASCC2	red									ATL1	blue
ASCC3	green									ATL2	tan
ASCL2	red									ATL3	purple
ASDURF	red									ATM	purple
ASF1A	turquoise									ATMIN	red
ASGR2	red									ATN1	greenyellow
ASH1L	purple									ATP10A	red
ASH2L	red									ATP10B	red
ASHWIN (MUS MUSCULUS)	red									ATP10D	red
ASIC2	red									ATP11A	greenyellow
ASIP	red									ATP11B	red
ASL	tan									ATP11C	red
ASNS	black									ATP12A	blue
ASNSD1	red									ATP13A1	greenyellow
ASPA	blue									ATP13A2	red
ASPDH	blue									ATP13A3	purple
ASPG	red									ATP1A1	greenyellow
ASPH	red									ATP1A4	red
ASPHD2	red									ATP1B1	red
ASPM	red									ATP1B2	red
ASPN	red									ATP1B3	red
ASPSCR1	red									ATP23	red
ASRGL1	blue									ATP2A2	red
ASS1	tan									ATP2A3	red
ASTE1	blue									ATP2B1	red
ASTL	red									ATP2B2	red
ASXL1	greenyellow									ATP2B3	yellow
ASXL2	purple									ATP2B4	red
ASXL3	red									ATP2C1	red
ATAD1	brown									ATP2C2	red
ATAD2	red									ATP4A	red
ATAD2B	red									ATP5F1A	blue
ATAD3	red									ATP5MF	red
ATAD5	red									ATP5PB	blue
ATAT1	red									ATP6AP1	red
ATE1	red									ATP6AP2	red
ATF1	red									ATP6V0A1	greenyellow
ATF2	red									ATP6V0A2	red
ATF3	greenyellow									ATP6V0A4	blue
ATF4	tan									ATP6V0D1	red
ATF5	black									ATP6V0D2	blue
ATF6	purple									ATP6V0E2	red
ATF6B	red									ATP6V1A	red
ATF7	greenyellow									ATP6V1B1	blue
ATF7IP	purple									ATP6V1B2	magenta
ATG10	red									ATP6V1C1	blue
ATG101	brown									ATP6V1D	blue
ATG12	red									ATP6V1E1	blue
ATG13	greenyellow									ATP6V1G3	red
ATG14	red									ATP6V1H	blue
ATG16L1	red									ATP7B	red
ATG16L2	greenyellow									ATP8A1	red
ATG2A	red									ATP8A2	red
ATG2B	purple									ATP8B1	purple
ATG3	turquoise									ATP8B2	greenyellow
ATG4A	blue									ATP8B4	greenyellow
ATG4B	red									ATP9A	red
ATG4C	red									ATP9B	red
ATG4D	red									ATPAF1	yellow
ATG5	red									ATPSCKMT	red
ATG7	red									ATR	purple
ATG9A	greenyellow									ATRIP	red
ATIC	red									ATRN	purple
ATL1	blue									ATRNL1	yellow
ATL2	tan									ATRX	red
ATL3	purple									ATXN10	blue
ATM	purple									ATXN1L	greenyellow
ATMIN	red									ATXN2	red
ATN1	greenyellow									ATXN2L	greenyellow
ATOX1	brown									ATXN3	red
ATP10A	red									ATXN7	purple
ATP10B	red									ATXN7L1	red
ATP10D	red									ATXN7L2	red
ATP11A	greenyellow									ATXN7L3	red
ATP11B	red									ATXN7L3B	red
ATP11C	red									AUH	blue
ATP12A	blue									AUP1	red
ATP13A1	greenyellow									AURKA	red
ATP13A2	red									AVEN	red
ATP13A3	purple									AVL9	purple
ATP1A1	greenyellow									AVPI1	blue
ATP1A2	black									AVPR2	red
ATP1A4	red									AWAT1	red
ATP1B1	red									AWAT2	red
ATP1B2	red									AXIN1	greenyellow
ATP1B3	red									AXIN2	red
ATP23	red									AXL	red
ATP2A2	red									AZGP1	red
ATP2A3	red									AZI2	red
ATP2B1	red									AZIN1	blue
ATP2B2	red									AZIN2	red
ATP2B3	yellow									B2M	red
ATP2B4	red									B3GALNT1	blue
ATP2C1	red									B3GALNT2	red
ATP2C2	red									B3GALT1	red
ATP4A	red									B3GALT2	red
ATP5F1A	blue									B3GALT4	red
ATP5F1B	brown									B3GALT5	yellow
ATP5F1C	brown									B3GALT6	red
ATP5F1D	brown									B3GAT1	yellow
ATP5F1E	brown									B3GAT2	red
ATP5IF1	brown									B3GNT2	tan
ATP5MC1	brown									B3GNT9	red
ATP5MC2	brown									B3GNTL1	red
ATP5MC3	brown									B4GALNT1	blue
ATP5MD	brown									B4GALNT3	red
ATP5ME	brown									B4GALT1	greenyellow
ATP5MF	red									B4GALT2	red
ATP5MG	brown									B4GALT3	red
ATP5MPL	brown									B4GALT4	red
ATP5PB	blue									B4GALT5	greenyellow
ATP5PD	brown									B4GALT6	red
ATP5PF	brown									B4GALT7	red
ATP5PO	brown									B4GAT1	blue
ATP6AP1	red									B9D2	red
ATP6AP2	red									BAALC	red
ATP6V0A1	greenyellow									BACE1	yellow
ATP6V0A2	red									BACE2	blue
ATP6V0A4	blue									BACH1	greenyellow
ATP6V0B	brown									BAD	red
ATP6V0C	brown									BAG FAMILY MOLECULAR CHAPERONE REGULATOR 2 (BOS TAURUS)	red
ATP6V0D1	red									BAG1	red
ATP6V0D2	blue									BAG3	tan
ATP6V0E1	brown									BAG4	red
ATP6V0E2	red									BAG5	red
ATP6V1A	red									BAG6	greenyellow
ATP6V1B1	blue									BAHCC1	greenyellow
ATP6V1B2	magenta									BAHD1	tan
ATP6V1C1	blue									BAIAP2	red
ATP6V1D	blue									BAIAP2L1	red
ATP6V1E1	blue									BAIAP2L2	red
ATP6V1F	brown									BAK1	red
ATP6V1G1	brown									BAMBI	red
ATP6V1G3	red									BANF1	blue
ATP6V1H	blue									BANP	red
ATP7A	green									BAP1	greenyellow
ATP7B	red									BATF2	red
ATP8A1	red									BAX	red
ATP8A2	red									BAZ1A	greenyellow
ATP8B1	purple									BAZ1B	greenyellow
ATP8B2	greenyellow									BAZ2A	greenyellow
ATP8B4	greenyellow									BAZ2B	tan
ATP9A	red									BBC3	red
ATP9B	red									BBOF1	red
ATPAF1	yellow									BBS1	yellow
ATPAF2	brown									BBS10	red
ATPSCKMT	red									BBS12	red
ATR	purple									BBS2	blue
ATRIP	red									BBS4	red
ATRN	purple									BBS5	red
ATRNL1	yellow									BBS7	red
ATRX	red									BBS9	blue
ATXN1	brown									BBX	purple
ATXN10	blue									BCAN	red
ATXN1L	greenyellow									BCAP29	blue
ATXN2	red									BCAP31	blue
ATXN2L	greenyellow									BCAR1	greenyellow
ATXN3	red									BCAR3	red
ATXN7	purple									BCAS3	red
ATXN7L1	red									BCDIN3D	red
ATXN7L2	red									BCHE	red
ATXN7L3	red									BCKDHA	red
ATXN7L3B	red									BCKDHB	red
AUH	blue									BCKDK	red
AUP1	red									BCL2	greenyellow
AURKA	red									BCL2L1	tan
AURKAIP1	brown									BCL2L11	greenyellow
AVEN	red									BCL2L12	red
AVL9	purple									BCL2L13	greenyellow
AVPI1	blue									BCL3	red
AVPR2	red									BCL6	red
AWAT1	red									BCL6B	red
AWAT2	red									BCL7A	red
AXIN1	greenyellow									BCL7B	red
AXIN2	red									BCL9	red
AXL	red									BCL9L	greenyellow
AZGP1	red									BCLAF1	purple
AZI2	red									BCLAF3	red
AZIN1	blue									BCO1	red
AZIN2	red									BCO2	red
B2M	red									BCOR	red
B3GALNT1	blue									BCORL1	greenyellow
B3GALNT2	red									BCR	greenyellow
B3GALT1	red									BDH1	blue
B3GALT2	red									BDH2	blue
B3GALT4	red									BDKRB2	red
B3GALT5	yellow									BDP1	red
B3GALT6	red									BECN1	blue
B3GAT1	yellow									BEND3	red
B3GAT2	red									BEND5	blue
B3GAT3	brown									BEND7	red
B3GNT2	tan									BEST3	red
B3GNT9	red									BET1L	red
B3GNTL1	red									BEX4	red
B4GALNT1	blue									BFAR	blue
B4GALNT3	red									BGN	yellow
B4GALT1	greenyellow									BHLHB9	red
B4GALT2	red									BHLHE22	red
B4GALT3	red									BHLHE40	red
B4GALT4	red									BHLHE41	red
B4GALT5	greenyellow									BHMG1	red
B4GALT6	red									BHMT	red
B4GALT7	red									BHMT2	blue
B4GAT1	blue									BICC1	greenyellow
B9D1	brown									BICD1	greenyellow
B9D2	red									BICD2	greenyellow
BAALC	red									BICDL1	red
BABAM1	brown									BICDL2	red
BACE1	yellow									BICRA	greenyellow
BACE2	blue									BICRAL	greenyellow
BACH1	greenyellow									BID	red
BAD	red									BIN1	red
BAG FAMILY MOLECULAR CHAPERONE REGULATOR 2 (BOS TAURUS)	red									BIN2	red
BAG1	red									BIN3	red
BAG3	tan									BIRC2	red
BAG4	red									BIRC3	tan
BAG5	red									BIRC6	purple
BAG6	greenyellow									BIVM	red
BAHCC1	greenyellow									BLCAP	red
BAHD1	tan									BLES03	red
BAIAP2	red									BLM	yellow
BAIAP2L1	red									BLMH	blue
BAIAP2L2	red									BLNK	red
BAK1	red									BLOC1S2	red
BAMBI	red									BLOC1S3	red
BANF1	blue									BLOC1S5	blue
BANP	red									BLOC1S6	red
BAP1	greenyellow									BLZF1	red
BAP18	brown									BMF	red
BATF2	red									BMI1	red
BAX	red									BMP1	red
BAZ1A	greenyellow									BMP2	red
BAZ1B	greenyellow									BMP2K	red
BAZ2A	greenyellow									BMP3	red
BAZ2B	tan									BMP4	red
BBC3	red									BMP6	red
BBIP1	brown									BMP7	yellow
BBOF1	red									BMPR1A	purple
BBS1	yellow									BMPR1B	tan
BBS10	red									BMPR2	purple
BBS12	red									BMS1	red
BBS2	blue									BMT2	red
BBS4	red									BNC2	blue
BBS5	red									BNIP1	red
BBS7	red									BNIP2	greenyellow
BBS9	blue									BNIP3L	red
BBX	purple									BNIP5	red
BCAN	red									BNIPL	red
BCAP29	blue									BOC	greenyellow
BCAP31	blue									BOD1	red
BCAR1	greenyellow									BOD1L	red
BCAR3	red									BOK	red
BCAS2	brown									BOLA CLASS I HISTOCOMPATIBILITY ANTIGEN%2C ALPHA CHAIN BL3-7 (BOS TAURUS)	red
BCAS3	red									BOP1	red
BCCIP	brown									BORA	red
BCDIN3D	red									BORCS5	red
BCHE	red									BPGM	red
BCKDHA	red									BPNT1	red
BCKDHB	red									BPNT2	red
BCKDK	red									BPTF	greenyellow
BCL10	turquoise									BRAF	purple
BCL2	greenyellow									BRAP	magenta
BCL2L1	tan									BRAT1	red
BCL2L11	greenyellow									BRCA1	red
BCL2L12	red									BRCA2	red
BCL2L13	greenyellow									BRCC3	blue
BCL3	red									BRD1	greenyellow
BCL6	red									BRD2	tan
BCL6B	red									BRD3	greenyellow
BCL7A	red									BRD3OS	red
BCL7B	red									BRD4	greenyellow
BCL7C	brown									BRD7	red
BCL9	red									BRD8	red
BCL9L	greenyellow									BRD9	red
BCLAF1	purple									BRDT	red
BCLAF3	red									BRF2	red
BCO1	red									BRI3BP	red
BCO2	red									BRICD5	red
BCOR	red									BRIX1	red
BCORL1	greenyellow									BRMS1	red
BCR	greenyellow									BRMS1L	red
BCS1L	brown									BROX	red
BDH1	blue									BRPF1	greenyellow
BDH2	blue									BRPF3	greenyellow
BDKRB2	red									BRSK2	red
BDP1	red									BRWD1	purple
BECN1	blue									BRWD3	purple
BEND3	red									BSDC1	tan
BEND5	blue									BSG	red
BEND7	red									BSN	greenyellow
BEST3	red									BSND	greenyellow
BET1	brown									BSPRY	tan
BET1L	red									BST1	red
BEX4	red									BTAF1	purple
BFAR	blue									BTBD1	red
BGN	yellow									BTBD10	red
BHLHB9	red									BTBD17	red
BHLHE22	red									BTBD2	red
BHLHE40	red									BTBD3	red
BHLHE41	red									BTBD6	red
BHMG1	red									BTBD7	greenyellow
BHMT	red									BTBD9	greenyellow
BHMT2	blue									BTC	red
BICC1	greenyellow									BTD	pink
BICD1	greenyellow									BTF3L4	red
BICD2	greenyellow									BTG1	tan
BICDL1	red									BTG2	tan
BICDL2	red									BTG3	tan
BICRA	greenyellow									BTK	red
BICRAL	greenyellow									BTN2A2	red
BID	red									BTNL9	red
BIN1	red									BTRC	red
BIN2	red									BUD13	red
BIN3	red									BYSL	red
BIRC2	red									BZW1	red
BIRC3	tan									BZW2	red
BIRC6	purple									C11ORF42	red
BIVM	red									C14ORF132	red
BLCAP	red									C14ORF28	red
BLES03	red									C15ORF40	red
BLM	yellow									C16ORF72	red
BLMH	blue									C16ORF87	red
BLNK	red									C18ORF25	purple
BLOC1S1	brown									C1GALT1	red
BLOC1S2	red									C1GALT1C1	blue
BLOC1S3	red									C1ORF109	red
BLOC1S5	blue									C1ORF159	yellow
BLOC1S6	red									C1ORF167	blue
BLVRA	brown									C1ORF210	blue
BLVRB	brown									C1ORF226	greenyellow
BLZF1	red									C1ORF54	red
BMF	red									C1QC	red
BMI1	red									C1QL3	red
BMP1	red									C1QTNF1	red
BMP2	red									C1QTNF12	tan
BMP2K	red									C1QTNF3	red
BMP3	red									C1QTNF5	red
BMP4	red									C1QTNF6	red
BMP6	red									C1QTNF7	red
BMP7	yellow									C1RA	blue
BMPR1A	purple									C1RL	yellow
BMPR1B	tan									C1S	red
BMPR2	purple									C20ORF27	red
BMS1	red									C22ORF15	red
BMT2	red									C2CD2	greenyellow
BNC2	blue									C2CD2L	red
BNIP1	red									C2CD3	greenyellow
BNIP2	greenyellow									C2CD5	red
BNIP3	turquoise									C2ORF15	red
BNIP3L	red									C2ORF16	tan
BNIP5	red									C3	red
BNIPL	red									C3ORF70	red
BOC	greenyellow									C3ORF84	greenyellow
BOD1	red									C4	red
BOD1L	red									C5	red
BOK	red									C5AR2	tan
BOLA CLASS I HISTOCOMPATIBILITY ANTIGEN%2C ALPHA CHAIN BL3-7 (BOS TAURUS)	red									C5ORF24	red
BOLA1	brown									C6ORF136	red
BOMBESIN RECEPTOR-ACTIVATED PROTEIN C6ORF89 HOMOLOG (RATTUS NORVEGICUS)	brown									C6ORF62	red
BOP1	red									C7	yellow
BORA	red									C7ORF25	red
BORCS5	red									C7ORF26	red
BORCS8	brown									C8ORF34	red
BPGM	red									C9	red
BPHL	brown									C9ORF152	red
BPNT1	red									C9ORF43	red
BPNT2	red									C9ORF85	red
BPTF	greenyellow									CA11	red
BRAF	purple									CA12	red
BRAP	magenta									CA13	red
BRAT1	red									CA14	red
BRCA1	red									CA15	magenta
BRCA2	red									CA2	blue
BRCC3	blue									CA4	red
BRD1	greenyellow									CA5B	tan
BRD2	tan									CAAP1	red
BRD3	greenyellow									CAB39	red
BRD3OS	red									CAB39L	red
BRD4	greenyellow									CABIN1	greenyellow
BRD7	red									CABLES1	red
BRD8	red									CABLES2	greenyellow
BRD9	red									CABP1	red
BRDT	red									CABP2	blue
BRF2	red									CABYR	red
BRI3BP	red									CACFD1	red
BRICD5	red									CACNA1A	red
BRIX1	red									CACNA1C	red
BRK1	brown									CACNA1D	red
BRMS1	red									CACNA1F	red
BRMS1L	red									CACNA1G	red
BROX	red									CACNA1I	red
BRPF1	greenyellow									CACNA2D1	red
BRPF3	greenyellow									CACNB1	greenyellow
BRSK2	red									CACNB3	red
BRWD1	purple									CACNG5	red
BRWD3	purple									CACTIN	red
BSDC1	tan									CACUL1	red
BSG	red									CACYBP	red
BSN	greenyellow									CAD	red
BSND	greenyellow									CADM1	red
BSPRY	tan									CADPS2	red
BST1	red									CAGE1	red
BTAF1	purple									CALB1	blue
BTBD1	red									CALCIUM-DEPENDENT SERINE PROTEINASE (MESOCRICETUS AURATUS)	blue
BTBD10	red									CALCOCO1	tan
BTBD17	red									CALCOCO2	tan
BTBD2	red									CALCR	red
BTBD3	red									CALCRL	red
BTBD6	red									CALD1	red
BTBD7	greenyellow									CALHM5	red
BTBD9	greenyellow									CALHM6	red
BTC	red									CALML3	red
BTD	pink									CALML4	blue
BTF3	brown									CALR	blue
BTF3L4	red									CALR3	red
BTG1	tan									CALU	red
BTG2	tan									CAMK1	red
BTG3	tan									CAMK2D	red
BTK	red									CAMK2G	greenyellow
BTN2A2	red									CAMKK2	red
BTNL9	red									CAMKMT	red
BTRC	red									CAMLG	red
BUB3	brown									CAMSAP1	greenyellow
BUD13	red									CAMSAP2	greenyellow
BUD31	turquoise									CAMSAP3	tan
BYSL	red									CAMTA1	greenyellow
BZW1	red									CAMTA2	greenyellow
BZW2	red									CAND1	red
C11ORF42	red									CAND2	red
C14ORF132	red									CANT1	red
C14ORF28	red									CANX	yellow
C15ORF40	red									CAP1	red
C15ORF65	brown									CAP2	red
C16ORF72	red									CAPG	greenyellow
C16ORF87	red									CAPN1	red
C18ORF25	purple									CAPN10	red
C1D	brown									CAPN11	red
C1GALT1	red									CAPN15	greenyellow
C1GALT1C1	blue									CAPN2	red
C1ORF109	red									CAPN5	red
C1ORF159	yellow									CAPN6	red
C1ORF167	blue									CAPN7	red
C1ORF210	blue									CAPNS1	red
C1ORF226	greenyellow									CAPRIN2	red
C1ORF54	red									CAPSL	red
C1QBP	brown									CAPZA1	blue
C1QC	red									CAPZA3	tan
C1QL3	red									CAPZB	tan
C1QTNF1	red									CARD10	red
C1QTNF12	tan									CARD6	red
C1QTNF3	red									CARD9	red
C1QTNF5	red									CARF	red
C1QTNF6	red									CARHSP1	blue
C1QTNF7	red									CARM1	red
C1RA	blue									CARMIL1	greenyellow
C1RL	yellow									CARMIL2	red
C1S	red									CARMIL3	red
C20ORF27	red									CARNMT1	red
C22ORF15	red									CARNS1	red
C2CD2	greenyellow									CARS1	red
C2CD2L	red									CARS2	red
C2CD3	greenyellow									CASC1	red
C2CD5	red									CASC3	greenyellow
C2ORF15	red									CASD1	red
C2ORF16	tan									CASK	red
C3	red									CASKIN2	greenyellow
C3ORF70	red									CASP1	red
C3ORF84	greenyellow									CASP12	blue
C4	red									CASP2	magenta
C5	red									CASP3	red
C5AR2	tan									CASP6	blue
C5ORF24	red									CASP7	red
C6	black									CASP8	tan
C6ORF136	red									CASP8AP2	red
C6ORF62	red									CASP9	red
C7	yellow									CASR	greenyellow
C7ORF25	red									CAST	red
C7ORF26	red									CASTOR2	greenyellow
C8B	brown									CASZ1	greenyellow
C8G	brown									CAT	red
C8ORF34	red									CATSPER2	red
C9	red									CATSPERZ	red
C9ORF152	red									CAV2	blue
C9ORF43	red									CAVIN1	red
C9ORF85	red									CAVIN2	red
CA11	red									CAVIN3	red
CA12	red									CBARP	red
CA13	red									CBFA2T3	greenyellow
CA14	red									CBFB	red
CA15	magenta									CBL	purple
CA2	blue									CBLB	greenyellow
CA3	black									CBLC	red
CA4	red									CBLL1	red
CA5B	tan									CBR1	blue
CAAP1	red									CBR4	red
CAB39	red									CBS	red
CAB39L	red									CBWD1	red
CABIN1	greenyellow									CBX1	red
CABLES1	red									CBX2	red
CABLES2	greenyellow									CBX4	red
CABP1	red									CBX7	greenyellow
CABP2	blue									CBX8	red
CABYR	red									CC2D1A	greenyellow
CACFD1	red									CC2D1B	greenyellow
CACNA1A	red									CC2D2A	red
CACNA1C	red									CC2D2B	red
CACNA1D	red									CCAR1	red
CACNA1F	red									CCAR2	red
CACNA1G	red									CCBE1	red
CACNA1I	red									CCDC106	red
CACNA2D1	red									CCDC112	red
CACNB1	greenyellow									CCDC115	blue
CACNB3	red									CCDC117	red
CACNG5	red									CCDC12	red
CACTIN	red									CCDC120	greenyellow
CACUL1	red									CCDC121	red
CACYBP	red									CCDC122	red
CAD	red									CCDC125	blue
CADM1	red									CCDC126	red
CADPS2	red									CCDC127	red
CAGE1	red									CCDC130	red
CALB1	blue									CCDC134	red
CALCIUM-DEPENDENT SERINE PROTEINASE (MESOCRICETUS AURATUS)	blue									CCDC136	red
CALCOCO1	tan									CCDC137	red
CALCOCO2	tan									CCDC138	red
CALCR	red									CCDC14	red
CALCRL	red									CCDC141	red
CALD1	red									CCDC142	red
CALHM5	red									CCDC146	red
CALHM6	red									CCDC149	red
CALM2	brown									CCDC151	yellow
CALML3	red									CCDC154	red
CALML4	blue									CCDC157	red
CALR	blue									CCDC159	red
CALR3	red									CCDC160	red
CALU	red									CCDC163	red
CAMK1	red									CCDC167	blue
CAMK2D	red									CCDC17	red
CAMK2G	greenyellow									CCDC171	red
CAMKK2	red									CCDC173	red
CAMKMT	red									CCDC178	blue
CAMLG	red									CCDC18	red
CAMSAP1	greenyellow									CCDC180	red
CAMSAP2	greenyellow									CCDC182	red
CAMSAP3	tan									CCDC183	red
CAMTA1	greenyellow									CCDC186	purple
CAMTA2	greenyellow									CCDC189	red
CAND1	red									CCDC191	red
CAND2	red									CCDC198	blue
CANT1	red									CCDC22	red
CANX	yellow									CCDC24	tan
CAP1	red									CCDC25	red
CAP2	red									CCDC28A	red
CAPG	greenyellow									CCDC3	red
CAPN1	red									CCDC32	blue
CAPN10	red									CCDC39	red
CAPN11	red									CCDC43	red
CAPN15	greenyellow									CCDC47	blue
CAPN2	red									CCDC50	red
CAPN5	red									CCDC54	red
CAPN6	red									CCDC57	red
CAPN7	red									CCDC6	greenyellow
CAPNS1	red									CCDC61	red
CAPRIN2	red									CCDC62	red
CAPSL	red									CCDC65	red
CAPZA1	blue									CCDC66	red
CAPZA2	brown									CCDC68	red
CAPZA3	tan									CCDC71	red
CAPZB	tan									CCDC71L	red
CARD10	red									CCDC74B	blue
CARD19	brown									CCDC77	red
CARD6	red									CCDC78	red
CARD9	red									CCDC8	red
CARF	red									CCDC80	red
CARHSP1	blue									CCDC81	red
CARM1	red									CCDC82	red
CARMIL1	greenyellow									CCDC84	red
CARMIL2	red									CCDC85A	greenyellow
CARMIL3	red									CCDC85C	greenyellow
CARNMT1	red									CCDC86	red
CARNS1	red									CCDC87	red
CARS1	red									CCDC88A	red
CARS2	red									CCDC88B	red
CASC1	red									CCDC88C	red
CASC3	greenyellow									CCDC9	red
CASD1	red									CCDC90B	blue
CASK	red									CCDC91	yellow
CASKIN2	greenyellow									CCDC92	greenyellow
CASP1	red									CCDC93	greenyellow
CASP12	blue									CCDC97	red
CASP2	magenta									CCDC9B	greenyellow
CASP3	red									CCHCR1	red
CASP6	blue									CCKAR	yellow
CASP7	red									CCL12	red
CASP8	tan									CCL16	blue
CASP8AP2	red									CCL2	red
CASP9	red									CCL21B	blue
CASR	greenyellow									CCM2	red
CAST	red									CCM2L	red
CASTOR2	greenyellow									CCN1	red
CASZ1	greenyellow									CCN2	tan
CAT	red									CCN3	tan
CATSPER2	red									CCNB1	red
CATSPERZ	red									CCNB2	red
CAV1	black									CCNC	red
CAV2	blue									CCND1	yellow
CAVIN1	red									CCND2	red
CAVIN2	red									CCND3	red
CAVIN3	red									CCNF	tan
CBARP	red									CCNG1	red
CBFA2T3	greenyellow									CCNG2	red
CBFB	red									CCNI	red
CBL	purple									CCNJ	red
CBLB	greenyellow									CCNK	greenyellow
CBLC	red									CCNL1	red
CBLL1	red									CCNL2	tan
CBR1	blue									CCNO	tan
CBR3	brown									CCNQ	blue
CBR4	red									CCNT1	purple
CBS	red									CCNT2	purple
CBWD1	red									CCNY	red
CBX1	red									CCNYL1	red
CBX2	red									CCP110	greenyellow
CBX3	brown									CCPG1	red
CBX4	red									CCR9	red
CBX5	green									CCRL2	red
CBX7	greenyellow									CCSER1	red
CBX8	red									CCSMST1	red
CBY1	brown									CCT3	blue
CC2D1A	greenyellow									CCT4	red
CC2D1B	greenyellow									CCT6A	red
CC2D2A	red									CCT6B	red
CC2D2B	red									CD109	red
CCAR1	red									CD14	blue
CCAR2	red									CD151	pink
CCBE1	red									CD160	red
CCDC106	red									CD1D	pink
CCDC112	red									CD200	red
CCDC115	blue									CD209	red
CCDC117	red									CD24	red
CCDC12	red									CD248	red
CCDC120	greenyellow									CD274	red
CCDC121	red									CD276	red
CCDC122	red									CD2AP	purple
CCDC125	blue									CD2BP2	red
CCDC126	red									CD302	red
CCDC127	red									CD320	red
CCDC130	red									CD34	red
CCDC134	red									CD38	red
CCDC136	red									CD40	red
CCDC137	red									CD44	red
CCDC138	red									CD46	red
CCDC14	red									CD47	blue
CCDC141	red									CD6	red
CCDC142	red									CD63	blue
CCDC146	red									CD68	red
CCDC149	red									CD74	red
CCDC151	yellow									CD81	red
CCDC154	red									CD82	red
CCDC157	red									CD9	red
CCDC159	red									CD93	greenyellow
CCDC160	red									CDA	magenta
CCDC163	red									CDADC1	red
CCDC167	blue									CDAN1	greenyellow
CCDC17	red									CDC123	red
CCDC171	red									CDC14A	red
CCDC173	red									CDC14B	red
CCDC174	brown									CDC16	blue
CCDC178	blue									CDC20	red
CCDC18	red									CDC23	red
CCDC180	red									CDC25A	tan
CCDC182	red									CDC25B	red
CCDC183	red									CDC27	red
CCDC186	purple									CDC34	red
CCDC189	red									CDC37	red
CCDC191	red									CDC37L1	tan
CCDC198	blue									CDC40	red
CCDC22	red									CDC42BPA	greenyellow
CCDC24	tan									CDC42BPB	greenyellow
CCDC25	red									CDC42BPG	greenyellow
CCDC28A	red									CDC42EP1	red
CCDC3	red									CDC42EP2	red
CCDC32	blue									CDC42EP3	red
CCDC39	red									CDC42EP4	greenyellow
CCDC43	red									CDC42EP5	red
CCDC47	blue									CDC42SE1	red
CCDC50	red									CDC42SE2	red
CCDC54	red									CDC5L	red
CCDC57	red									CDC7	red
CCDC58	turquoise									CDC73	red
CCDC59	brown									CDCA3	red
CCDC6	greenyellow									CDCA4	red
CCDC61	red									CDCA7L	blue
CCDC62	red									CDCA8	red
CCDC65	red									CDCP1	greenyellow
CCDC66	red									CDH1	greenyellow
CCDC68	red									CDH11	red
CCDC71	red									CDH16	red
CCDC71L	red									CDH2	red
CCDC74B	blue									CDH22	red
CCDC77	red									CDH23	red
CCDC78	red									CDH24	red
CCDC8	red									CDH3	red
CCDC80	red									CDH4	red
CCDC81	red									CDH5	greenyellow
CCDC82	red									CDH6	yellow
CCDC84	red									CDHR2	red
CCDC85A	greenyellow									CDHR5	red
CCDC85C	greenyellow									CDIP1	red
CCDC86	red									CDIPT	red
CCDC87	red									CDK10	red
CCDC88A	red									CDK11B	red
CCDC88B	red									CDK12	purple
CCDC88C	red									CDK13	tan
CCDC9	red									CDK14	red
CCDC90B	blue									CDK16	red
CCDC91	yellow									CDK17	red
CCDC92	greenyellow									CDK18	greenyellow
CCDC93	greenyellow									CDK19	greenyellow
CCDC97	red									CDK2	red
CCDC9B	greenyellow									CDK20	red
CCHCR1	red									CDK2AP1	tan
CCKAR	yellow									CDK2AP2	red
CCL12	red									CDK5RAP2	greenyellow
CCL16	blue									CDK6	red
CCL2	red									CDK8	red
CCL21B	blue									CDKAL1	red
CCL27	brown									CDKL1	magenta
CCM2	red									CDKL2	red
CCM2L	red									CDKL3	red
CCN1	red									CDKL5	red
CCN2	tan									CDKN1A	tan
CCN3	tan									CDKN1B	tan
CCNB1	red									CDKN2AIP	tan
CCNB2	red									CDKN2AIPNL	red
CCNC	red									CDKN2C	red
CCND1	yellow									CDKN2D	red
CCND2	red									CDKN3	blue
CCND3	red									CDO1	red
CCNDBP1	brown									CDON	red
CCNF	tan									CDPF1	red
CCNG1	red									CDR2	red
CCNG2	red									CDR2L	red
CCNH	turquoise									CDS1	yellow
CCNI	red									CDS2	greenyellow
CCNJ	red									CDT1	red
CCNK	greenyellow									CDV3	red
CCNL1	red									CDX4	greenyellow
CCNL2	tan									CDYL	red
CCNO	tan									CDYL2	red
CCNQ	blue									CEACAM1	yellow
CCNT1	purple									CEBPB	tan
CCNT2	purple									CEBPG	tan
CCNY	red									CEBPZ	red
CCNYL1	red									CECR2	greenyellow
CCP110	greenyellow									CEFIP	red
CCPG1	red									CELA1	tan
CCR9	red									CELF1	tan
CCRL2	red									CELF2	greenyellow
CCS	brown									CELSR1	yellow
CCSER1	red									CELSR2	yellow
CCSER2	green									CELSR3	red
CCSMST1	red									CEMIP2	greenyellow
CCT2	brown									CENPB	red
CCT3	blue									CENPC	red
CCT4	red									CENPE	red
CCT5	brown									CENPH	red
CCT6A	red									CENPJ	red
CCT6B	red									CENPL	red
CCT7	brown									CENPM	red
CCT8	brown									CENPN	red
CCZ1B	turquoise									CENPO	red
CD109	red									CENPP	red
CD14	blue									CENPQ	red
CD151	pink									CENPX	blue
CD160	red									CEP104	greenyellow
CD163	black									CEP112	red
CD1D	pink									CEP120	greenyellow
CD200	red									CEP126	red
CD209	red									CEP128	red
CD24	red									CEP131	red
CD248	red									CEP135	purple
CD274	red									CEP152	red
CD276	red									CEP162	red
CD2AP	purple									CEP164	greenyellow
CD2BP2	red									CEP170	tan
CD302	red									CEP170B	greenyellow
CD320	red									CEP19	red
CD34	red									CEP192	red
CD36	black									CEP250	greenyellow
CD38	red									CEP290	red
CD40	red									CEP295	red
CD44	red									CEP350	purple
CD46	red									CEP41	blue
CD47	blue									CEP44	red
CD6	red									CEP57	red
CD63	blue									CEP57L1	red
CD68	red									CEP63	red
CD74	red									CEP68	greenyellow
CD81	red									CEP70	red
CD82	red									CEP76	red
CD9	red									CEP78	blue
CD93	greenyellow									CEP83	red
CDA	magenta									CEP85	greenyellow
CDADC1	red									CEP85L	red
CDAN1	greenyellow									CEP89	red
CDC123	red									CEP95	red
CDC14A	red									CEP97	red
CDC14B	red									CERCAM	red
CDC16	blue									CERK	red
CDC20	red									CERS2	red
CDC23	red									CERS4	red
CDC25A	tan									CERS5	red
CDC25B	red									CERS6	red
CDC26	brown									CES1	red
CDC27	red									CES1C	red
CDC34	red									CES1E	red
CDC37	red									CES2C	blue
CDC37L1	tan									CES2E	blue
CDC40	red									CES3A	red
CDC42	brown									CETN2	blue
CDC42BPA	greenyellow									CETP	red
CDC42BPB	greenyellow									CFAP100	tan
CDC42BPG	greenyellow									CFAP126	red
CDC42EP1	red									CFAP157	red
CDC42EP2	red									CFAP20	red
CDC42EP3	red									CFAP221	red
CDC42EP4	greenyellow									CFAP251	red
CDC42EP5	red									CFAP299	blue
CDC42SE1	red									CFAP300	red
CDC42SE2	red									CFAP410	red
CDC5L	red									CFAP52	greenyellow
CDC7	red									CFAP53	red
CDC73	red									CFAP57	red
CDCA3	red									CFAP61	red
CDCA4	red									CFAP69	red
CDCA7L	blue									CFAP70	red
CDCA8	red									CFAP74	red
CDCP1	greenyellow									CFAP97	purple
CDH1	greenyellow									CFB	red
CDH11	red									CFDP1	blue
CDH16	red									CFH	blue
CDH2	red									CFI	blue
CDH22	red									CFL1	blue
CDH23	red									CFLAR	purple
CDH24	red									CFP	red
CDH3	red									CGAS	red
CDH4	red									CGN	greenyellow
CDH5	greenyellow									CGNL1	greenyellow
CDH6	yellow									CGREF1	red
CDHR2	red									CGRRF1	red
CDHR5	red									CH25H	red
CDIP1	red									CHAC2	red
CDIPT	red									CHAD	red
CDK10	red									CHAF1A	red
CDK11B	red									CHAF1B	red
CDK12	purple									CHAMP1	greenyellow
CDK13	tan									CHD1	tan
CDK14	red									CHD1L	red
CDK16	red									CHD2	purple
CDK17	red									CHD3	yellow
CDK18	greenyellow									CHD4	greenyellow
CDK19	greenyellow									CHD5	greenyellow
CDK2	red									CHD6	purple
CDK20	red									CHD7	greenyellow
CDK2AP1	tan									CHD8	greenyellow
CDK2AP2	red									CHD9	purple
CDK4	brown									CHDH	greenyellow
CDK5	brown									CHEK1	red
CDK5RAP2	greenyellow									CHERP	greenyellow
CDK5RAP3	brown									CHFR	red
CDK6	red									CHI3L1	tan
CDK7	brown									CHIC1	red
CDK8	red									CHIC2	tan
CDK9	brown									CHID1	blue
CDKAL1	red									CHIT1	red
CDKL1	magenta									CHKA	red
CDKL2	red									CHKB	tan
CDKL3	red									CHM	red
CDKL5	red									CHML	red
CDKN1A	tan									CHMP1A	red
CDKN1B	tan									CHMP2B	red
CDKN2AIP	tan									CHMP3	red
CDKN2AIPNL	red									CHMP4B	red
CDKN2C	red									CHMP4C	red
CDKN2D	red									CHMP5	blue
CDKN3	blue									CHMP6	red
CDO1	red									CHMP7	red
CDON	red									CHN1	blue
CDPF1	red									CHN2	red
CDR2	red									CHORDC1	red
CDR2L	red									CHP1	red
CDS1	yellow									CHP2	red
CDS2	greenyellow									CHPF	greenyellow
CDT1	red									CHPF2	red
CDV3	red									CHRAC1	red
CDX4	greenyellow									CHRD	red
CDYL	red									CHRDL1	red
CDYL2	red									CHRM3	red
CEACAM1	yellow									CHRNA4	yellow
CEBPB	tan									CHRNB1	tan
CEBPG	tan									CHRNB4	blue
CEBPZ	red									CHRNE	blue
CEBPZOS	brown									CHST1	red
CECR2	greenyellow									CHST11	red
CEFIP	red									CHST12	red
CELA1	tan									CHST13	red
CELF1	tan									CHST14	red
CELF2	greenyellow									CHST15	greenyellow
CELSR1	yellow									CHST7	red
CELSR2	yellow									CHST8	red
CELSR3	red									CHST9	red
CEMIP2	greenyellow									CHSY1	red
CENPB	red									CHTOP	red
CENPC	red									CHUK	red
CENPE	red									CHURC1	red
CENPH	red									CIAO1	blue
CENPJ	red									CIAO2A	blue
CENPL	red									CIAO2B	red
CENPM	red									CIAO3	red
CENPN	red									CIAPIN1	tan
CENPO	red									CIART	red
CENPP	red									CIB1	blue
CENPQ	red									CIC	greenyellow
CENPV	brown									CIDEB	red
CENPX	blue									CIDEC	tan
CEP104	greenyellow									CILP2	red
CEP112	red									CINP	red
CEP120	greenyellow									CIP2A	blue
CEP126	red									CIPC	greenyellow
CEP128	red									CIR1	red
CEP131	red									CISD1	blue
CEP135	purple									CISH	tan
CEP152	red									CIT	red
CEP162	red									CITED1	red
CEP164	greenyellow									CITED2	red
CEP170	tan									CIZ1	greenyellow
CEP170B	greenyellow									CKAP4	red
CEP19	red									CKAP5	purple
CEP192	red									CKB	red
CEP250	greenyellow									CKLF	red
CEP290	red									CKMT1	red
CEP295	red									CKMT2	red
CEP350	purple									CKS2	blue
CEP41	blue									CLASP1	greenyellow
CEP44	red									CLASP2	red
CEP57	red									CLASRP	red
CEP57L1	red									CLASS I HISTOCOMPATIBILITY ANTIGEN%2C GOGO-OKO ALPHA CHAIN (GORILLA GORILLA GORILLA)	red
CEP63	red									CLBA1	red
CEP68	greenyellow									CLCA3A1	red
CEP70	red									CLCA4	red
CEP76	red									CLCC1	red
CEP78	blue									CLCF1	red
CEP83	red									CLCN2	red
CEP85	greenyellow									CLCN3	red
CEP85L	red									CLCN4	yellow
CEP89	red									CLCN5	red
CEP95	red									CLCN6	red
CEP97	red									CLCN7	greenyellow
CEPT1	brown									CLCNKA	red
CERCAM	red									CLCNKB	red
CERK	red									CLDN1	red
CERS2	red									CLDN10	blue
CERS4	red									CLDN12	red
CERS5	red									CLDN15	red
CERS6	red									CLDN16	magenta
CES1	red									CLDN19	red
CES1C	red									CLDN2	tan
CES1E	red									CLDN3	red
CES2C	blue									CLDN4	greenyellow
CES2E	blue									CLDN5	red
CES3A	red									CLDN6	blue
CETN2	blue									CLDN7	red
CETN3	brown									CLDN8	red
CETP	red									CLDND1	red
CFAP100	tan									CLEC11A	red
CFAP126	red									CLEC16A	greenyellow
CFAP157	red									CLEC18A	red
CFAP20	red									CLEC1A	red
CFAP221	red									CLEC2D11	red
CFAP251	red									CLEC2E	red
CFAP298	brown									CLEC2H	red
CFAP299	blue									CLHC1	red
CFAP300	red									CLIC1	red
CFAP36	brown									CLIC4	yellow
CFAP410	red									CLIC5	greenyellow
CFAP52	greenyellow									CLINT1	red
CFAP53	red									CLIP1	red
CFAP57	red									CLIP2	greenyellow
CFAP61	red									CLIP3	red
CFAP69	red									CLIP4	red
CFAP70	red									CLK1	red
CFAP74	red									CLK2	red
CFAP97	purple									CLK3	tan
CFB	red									CLK4	red
CFD	black									CLMN	greenyellow
CFDP1	blue									CLMP	blue
CFH	blue									CLN3	red
CFI	blue									CLN5	blue
CFL1	blue									CLN6	greenyellow
CFLAR	purple									CLN8	red
CFP	red									CLNK	red
CGAS	red									CLOCK	purple
CGN	greenyellow									CLPB	red
CGNL1	greenyellow									CLPP	red
CGREF1	red									CLPTM1	red
CGRRF1	red									CLPTM1L	blue
CH25H	red									CLPX	red
CHAC2	red									CLRN3	blue
CHAD	red									CLSPN	tan
CHAF1A	red									CLSTN1	greenyellow
CHAF1B	red									CLTB	tan
CHAMP1	greenyellow									CLTC	red
CHCHD1	brown									CLTRN	blue
CHCHD10	brown									CLU	greenyellow
CHCHD2	brown									CLUAP1	blue
CHCHD4	brown									CLUH	red
CHCHD5	brown									CMAH	blue
CHCHD6	brown									CMAS	blue
CHCHD7	brown									CMBL	blue
CHD1	tan									CMC4	red
CHD1L	red									CMIP	greenyellow
CHD2	purple									CMKLR1	greenyellow
CHD3	yellow									CMPK2	red
CHD4	greenyellow									CMSS1	red
CHD5	greenyellow									CMTM3	red
CHD6	purple									CMTM4	red
CHD7	greenyellow									CMTM6	red
CHD8	greenyellow									CMTM7	red
CHD9	purple									CMTM8	red
CHDH	greenyellow									CMTR1	greenyellow
CHEK1	red									CMTR2	red
CHERP	greenyellow									CNBD2	red
CHFR	red									CNDP1	red
CHI3L1	tan									CNDP2	blue
CHIC1	red									CNEP1R1	red
CHIC2	tan									CNIH1	blue
CHID1	blue									CNIH3	red
CHIT1	red									CNIH4	red
CHKA	red									CNKSR1	red
CHKB	tan									CNKSR2	red
CHM	red									CNKSR3	red
CHML	red									CNN2	tan
CHMP1A	red									CNN3	red
CHMP1B	turquoise									CNNM2	greenyellow
CHMP2A	brown									CNNM3	red
CHMP2B	red									CNNM4	greenyellow
CHMP3	red									CNOT1	purple
CHMP4B	red									CNOT10	red
CHMP4C	red									CNOT2	red
CHMP5	blue									CNOT3	tan
CHMP6	red									CNOT4	red
CHMP7	red									CNOT6	red
CHN1	blue									CNOT6L	red
CHN2	red									CNOT8	red
CHORDC1	red									CNOT9	red
CHP1	red									CNP	red
CHP2	red									CNPPD1	tan
CHPF	greenyellow									CNPY3	blue
CHPF2	red									CNPY4	red
CHPT1	brown									CNR2	red
CHRAC1	red									CNRIP1	red
CHRD	red									CNST	greenyellow
CHRDL1	red									CNTD1	blue
CHRM3	red									CNTF	greenyellow
CHRNA4	yellow									CNTFR	greenyellow
CHRNB1	tan									CNTN1	red
CHRNB4	blue									CNTNAP1	red
CHRNE	blue									CNTNAP2	red
CHST1	red									CNTRL	greenyellow
CHST11	red									CNTROB	red
CHST12	red									COA4	red
CHST13	red									COA5	red
CHST14	red									COA6	red
CHST15	greenyellow									COA7	red
CHST2	black									COASY	blue
CHST7	red									COBL	greenyellow
CHST8	red									COBLL1	greenyellow
CHST9	red									COG1	red
CHSY1	red									COG2	red
CHTOP	red									COG4	blue
CHUK	red									COG5	blue
CHURC1	red									COG6	purple
CIAO1	blue									COG7	red
CIAO2A	blue									COG8	red
CIAO2B	red									COIL	red
CIAO3	red									COL10A1	blue
CIAPIN1	tan									COL11A2	red
CIART	red									COL12A1	red
CIB1	blue									COL16A1	red
CIB2	black									COL18A1	red
CIC	greenyellow									COL1A1	yellow
CIDEA	black									COL1A2	yellow
CIDEB	red									COL20A1	red
CIDEC	tan									COL22A1	red
CILP2	red									COL24A1	red
CINP	red									COL27A1	red
CIP2A	blue									COL2A1	red
CIPC	greenyellow									COL3A1	yellow
CIR1	red									COL4A1	red
CISD1	blue									COL4A2	red
CISD2	brown									COL4A3	red
CISH	tan									COL4A4	red
CIT	red									COL4A5	red
CITED1	red									COL4A6	red
CITED2	red									COL5A1	red
CIZ1	greenyellow									COL5A2	yellow
CKAP4	red									COL6A1	yellow
CKAP5	purple									COL6A2	yellow
CKB	red									COL6A3	red
CKLF	red									COL6A5	red
CKMT1	red									COL7A1	red
CKMT2	red									COL8A1	tan
CKS1B	brown									COL8A2	red
CKS2	blue									COLEC12	yellow
CLASP1	greenyellow									COLGALT1	red
CLASP2	red									COLGALT2	yellow
CLASRP	red									COLQ	red
CLASS I HISTOCOMPATIBILITY ANTIGEN%2C GOGO-OKO ALPHA CHAIN (GORILLA GORILLA GORILLA)	red									COMMD1	blue
CLBA1	red									COMMD10	blue
CLCA3A1	red									COMMD2	blue
CLCA4	red									COMMD8	blue
CLCC1	red									COMMD9	red
CLCF1	red									COMP	magenta
CLCN2	red									COMT	red
CLCN3	red									COPA	red
CLCN4	yellow									COPB2	blue
CLCN5	red									COPG1	yellow
CLCN6	red									COPG2	yellow
CLCN7	greenyellow									COPRS	blue
CLCNKA	red									COPS4	blue
CLCNKB	red									COPS7A	blue
CLDN1	red									COPS7B	red
CLDN10	blue									COPS8	red
CLDN12	red									COPS9	red
CLDN15	red									COPZ1	blue
CLDN16	magenta									COPZ2	blue
CLDN19	red									COQ10B	tan
CLDN2	tan									COQ2	blue
CLDN3	red									COQ3	blue
CLDN4	greenyellow									COQ4	blue
CLDN5	red									COQ5	red
CLDN6	blue									COQ6	red
CLDN7	red									COQ7	blue
CLDN8	red									COQ8A	red
CLDND1	red									COQ8B	red
CLEC11A	red									COQ9	red
CLEC16A	greenyellow									CORO1A	red
CLEC18A	red									CORO1C	yellow
CLEC1A	red									CORO2B	red
CLEC2D11	red									CORO6	red
CLEC2E	red									CORO7	greenyellow
CLEC2H	red									COTL1	blue
CLEC3B	black									COX10	red
CLHC1	red									COX11	greenyellow
CLIC1	red									COX15	blue
CLIC4	yellow									COX18	red
CLIC5	greenyellow									COX19	red
CLINT1	red									COX4I2	red
CLIP1	red									COX6A2	red
CLIP2	greenyellow									COX6B2	red
CLIP3	red									COX7A1	red
CLIP4	red									CP	red
CLK1	red									CPA5	red
CLK2	red									CPB2	red
CLK3	tan									CPE	red
CLK4	red									CPEB3	red
CLMN	greenyellow									CPEB4	tan
CLMP	blue									CPED1	red
CLN3	red									CPLANE1	red
CLN5	blue									CPLANE2	red
CLN6	greenyellow									CPM	tan
CLN8	red									CPN2	red
CLNK	red									CPNE2	red
CLNS1A	brown									CPNE3	purple
CLOCK	purple									CPNE8	red
CLP1	turquoise									CPNE9	red
CLPB	red									CPOX	blue
CLPP	red									CPPED1	red
CLPTM1	red									CPQ	blue
CLPTM1L	blue									CPSF1	greenyellow
CLPX	red									CPSF2	red
CLRN3	blue									CPSF3	red
CLSPN	tan									CPSF4	tan
CLSTN1	greenyellow									CPSF6	red
CLSTN3	black									CPSF7	red
CLTA	brown									CPT1A	magenta
CLTB	tan									CPT1B	magenta
CLTC	red									CPT2	pink
CLTRN	blue									CPTP	red
CLU	greenyellow									CPXCR1	red
CLUAP1	blue									CPXM2	yellow
CLUH	red									CPZ	red
CLYBL	brown									CR1L	red
CMAH	blue									CRACR2B	red
CMAS	blue									CRADD	red
CMBL	blue									CRAMP1	greenyellow
CMC1	brown									CRAT	pink
CMC2	brown									CRB2	greenyellow
CMC4	red									CRCP	red
CMIP	greenyellow									CREB1	purple
CMKLR1	greenyellow									CREB3L1	red
CMPK1	brown									CREB3L2	greenyellow
CMPK2	red									CREB3L3	red
CMSS1	red									CREB3L4	red
CMTM3	red									CREBBP	greenyellow
CMTM4	red									CREBL2	red
CMTM6	red									CREBRF	purple
CMTM7	red									CRELD2	red
CMTM8	red									CREM	red
CMTR1	greenyellow									CRHBP	blue
CMTR2	red									CRHR2	red
CNBD2	red									CRIM1	greenyellow
CNBP	turquoise									CRIP1	red
CNDP1	red									CRIP2	greenyellow
CNDP2	blue									CRISP1	tan
CNEP1R1	red									CRISPLD1	red
[truncated: 10,085 more rows]

## Sheet: gi
	moduleColor			pro_weight	mean_RQ	mean_EE	mean_H2Og	body_temp_3		sig modules	moduleColor		module	number of genes in mod
A2ML1	grey		MEgrey60	3.97e-06	0.248024	0.289157	0.0140793	0.0150622		AAAS	turquoise		darkturquoise	33
A3GALT2	grey		MEsalmon	0.00073368	0.128863	0.616265	0.2404	0.0375016		AAMDC	turquoise		darkgreen	38
A4GALT	green		MEred	1.22e-05	0.249838	0.615697	0.174259	0.0441952		AARS2	pink		darkred	42
AAAS	turquoise		MElightyellow	0.00128127	0.32167	0.804359	0.0780376	0.0618326		AARSD1	turquoise		royalblue	44
AACS	grey		MEbrown	1.21e-05	0.171011	0.939096	0.0315077	0.0630707		AASDHPPT	pink		lightyellow	63
AADAC	magenta		MEcyan	0.0111252	0.262226	0.669919	0.665259	0.0881438		ABCA1	salmon		lightgreen	76
AAGAB	grey		MElightgreen	0.455848	0.978986	0.472015	0.370562	0.105688		ABCA12	purple		grey60	86
AAK1	blue		MEgreenyellow	0.00460069	0.0143555	0.260161	0.00950031	0.174739		ABCA13	turquoise		lightcyan	91
AAMDC	turquoise		MEroyalblue	0.31253	0.301761	0.767175	0.683827	0.184168		ABCA7	brown		midnightblue	107
AAMP	black		MEturquoise	0.00585826	0.103554	0.578661	0.237198	0.184698		ABCC10	yellow		cyan	155
AAR2	grey		MEtan	0.84618	0.985709	0.830183	0.361862	0.197383		ABCC2	yellow		salmon	163
AARD	grey		MEdarkturquoise	3.44e-05	0.072397	0.389672	0.00511976	0.201469		ABCC5	yellow		tan	212
AARS2	pink		MElightcyan	0.317005	0.149606	0.462521	0.147554	0.223474		ABCC9	greenyellow		greenyellow	215
AARSD1	turquoise		MEpink	0.00050874	0.748833	0.598171	0.203959	0.270297		ABCD1	yellow		purple	267
AASDH	grey		MEmagenta	0.879316	0.43067	0.636708	0.921595	0.349311		ABCG3	darkturquoise		magenta	423
AASDHPPT	pink		MEblue	0.0176633	0.162203	0.576764	0.316212	0.368868		ABHD11	turquoise		pink	450
AATF	grey		MEpurple	0.00278079	0.572418	0.616429	0.164398	0.480966		ABHD12	yellow		black	521
AATK	green		MEmidnightblue	0.766773	0.789037	0.385591	0.222491	0.554558		ABHD13	red		red	526
ABAT	magenta		MEyellow	0.00546977	0.66861	0.57072	0.106148	0.672624		ABHD14A	brown		green	550
ABCA1	salmon		MEgreen	0.733746	0.0905538	0.948831	0.516461	0.67829		ABHD16A	turquoise		yellow	633
ABCA12	purple		MEblack	0.926736	0.179898	0.705391	0.87903	0.76436		ABHD17B	cyan		brown	663
ABCA13	turquoise		MEdarkred	0.594671	0.839515	0.295759	0.383245	0.795533		ABHD2	red		blue	1714
ABCA17	blue		MEdarkgreen	0.149235	0.203031	0.0952811	0.0863895	0.891512		ABHD3	brown		turquoise	2020
ABCA2	magenta		MEgrey	0.243075	0.460176	0.907292	0.754802	0.926765		ABHD4	yellow		grey	3530
ABCA3	blue									ABI3	brown
ABCA4	grey									ABT1	turquoise
ABCA5	blue									ACAA1A	yellow
ABCA6	blue									ACAD9	brown
ABCA7	brown									ACADM	turquoise
ABCA8A	grey									ACAP1	brown
ABCA9	grey									ACAP3	red
ABCB1	tan									ACAT1	turquoise
ABCB10	blue									ACBD4	yellow
ABCB4	grey									ACBD6	brown
ABCB6	grey									ACE	greenyellow
ABCB7	grey									ACMSD	yellow
ABCB9	grey									ACO1	yellow
ABCC1	tan									ACO2	yellow
ABCC10	yellow									ACOT11	yellow
ABCC2	yellow									ACOT12	yellow
ABCC3	lightcyan									ACOT13	purple
ABCC4	blue									ACOT7	greenyellow
ABCC5	yellow									ACOX1	yellow
ABCC6	lightgreen									ACOX3	yellow
ABCC8	grey									ACP1	turquoise
ABCC9	greenyellow									ACP3	red
ABCD1	yellow									ACP5	brown
ABCD3	blue									ACP6	red
ABCD4	magenta									ACRBP	brown
ABCE1	black									ACSL1	yellow
ABCF1	grey									ACTL6A	turquoise
ABCF2	blue									ACTR10	turquoise
ABCF3	magenta									ACTR3	red
ABCG1	grey									ACVR1	cyan
ABCG2	tan									ACVR2A	red
ABCG3	darkturquoise									ACYP1	turquoise
ABCG4	green									ADAL	turquoise
ABCG5	magenta									ADAM19	brown
ABCG8	magenta									ADAM28	brown
ABHD1	black									ADAM33	turquoise
ABHD10	grey									ADAM8	lightyellow
ABHD11	turquoise									ADAMTS1	greenyellow
ABHD12	yellow									ADAMTS10	brown
ABHD13	red									ADAMTS2	greenyellow
ABHD14A	brown									ADAMTS3	grey60
ABHD14B	grey									ADAP1	red
ABHD15	grey									ADAT3	yellow
ABHD16A	turquoise									ADCK5	brown
ABHD16B	grey									ADCY3	greenyellow
ABHD17A	grey									ADCY7	brown
ABHD17B	cyan									ADGRB2	red
ABHD17C	blue									ADGRE1	brown
ABHD18	blue									ADGRE4	brown
ABHD2	red									ADGRF5	greenyellow
ABHD3	brown									ADGRG4	yellow
ABHD4	yellow									ADGRG5	brown
ABHD5	black									ADGRL2	greenyellow
ABHD6	magenta									ADGRL4	greenyellow
ABHD8	grey									ADH1	turquoise
ABI1	blue									ADH2-1	turquoise
ABI2	grey									ADH5	turquoise
ABI3	brown									ADI1	turquoise
ABI3BP	grey									ADIPOR1	red
ABITRAM	grey									ADIPOR2	yellow
ABL1	blue									ADM	grey60
ABL2	blue									ADNP	cyan
ABLIM1	blue									ADORA3	brown
ABLIM2	grey									ADPGK	purple
ABLIM3	blue									ADPRM	red
ABO	lightcyan									ADRA2A	greenyellow
ABR	blue									ADSL	turquoise
ABRAXAS1	grey									AEN	yellow
ABRAXAS2	grey									AFAP1L2	brown
ABT1	turquoise									AFMID	turquoise
ABTB1	grey									AFTPH	cyan
ACAA1A	yellow									AGAP2	purple
ACAA2	grey									AGFG1	yellow
ACACA	green									AGFG2	red
ACACB	blue									AGK	pink
ACAD10	blue									AGL	cyan
ACAD11	grey									AGO2	yellow
ACAD8	grey									AGPAT4	salmon
ACAD9	brown									AGPAT5	purple
ACADL	grey									AGPS	greenyellow
ACADM	turquoise									AGT	greenyellow
ACADSB	blue									AGTR1	greenyellow
ACADVL	grey									AHCYL1	yellow
ACAP1	brown									AHNAK	salmon
ACAP2	blue									AHSA1	turquoise
ACAP3	red									AHSA2	turquoise
ACAT1	turquoise									AIDA	pink
ACAT2	magenta									AIF1	brown
ACBD3	grey									AIG1	turquoise
ACBD4	yellow									AIM2	brown
ACBD5	blue									AIMP1	turquoise
ACBD6	brown									AIMP2	turquoise
ACCS	grey									AIP	turquoise
ACE	greenyellow									AJM1	grey60
ACE2	magenta									AK1	purple
ACER1	grey									AK2	turquoise
ACER2	blue									AK3	yellow
ACER3	grey									AK6	turquoise
ACHE	green									AK7	turquoise
ACIN1	blue									AKAP1	greenyellow
ACKR1	grey									AKAP14	grey60
ACKR3	grey									AKAP2	greenyellow
ACKR4	grey									AKIP1	turquoise
ACLY	green									AKNA	brown
ACMSD	yellow									AKR1B1	turquoise
ACO1	yellow									AKR1C13	yellow
ACO2	yellow									ALAS1	red
ACOD1	grey									ALDH1A2	brown
ACOT11	yellow									ALDH2	yellow
ACOT12	yellow									ALDH3A2	yellow
ACOT13	purple									ALDH6A1	salmon
ACOT2	grey									ALDOA	purple
ACOT6	grey									ALDOC	turquoise
ACOT7	greenyellow									ALG5	turquoise
ACOT8	grey									ALKBH2	turquoise
ACOT9	magenta									ALKBH6	turquoise
ACOX1	yellow									ALOX12	turquoise
ACOX2	grey									ALOX5AP	turquoise
ACOX3	yellow									ALPK1	purple
ACOXL	magenta									ALPK2	yellow
ACP1	turquoise									ALS2	yellow
ACP2	magenta									ALYREF	turquoise
ACP3	red									AMACR	yellow
ACP5	brown									AMER3	red
ACP6	red									AMN1	turquoise
ACRBP	brown									AMOT	pink
ACSF2	tan									AMZ2	turquoise
ACSF3	grey									ANAPC10	turquoise
ACSL1	yellow									ANAPC11	turquoise
ACSL3	tan									ANAPC13	turquoise
ACSL4	grey									ANAPC15	turquoise
ACSL5	magenta									ANAPC16	turquoise
ACSL6	grey									ANAPC4	turquoise
ACSM3	grey									ANAPC5	pink
ACSS1	midnightblue									ANAPC7	pink
ACSS2	grey									ANGPTL1	purple
ACTA2	blue									ANGPTL2	pink
ACTL6A	turquoise									ANGPTL6	turquoise
ACTN1	green									ANKIB1	cyan
ACTN3	grey									ANKLE1	pink
ACTN4	blue									ANKRD10	turquoise
ACTR10	turquoise									ANKRD12	cyan
ACTR1A	grey									ANKRD13C	cyan
ACTR2	royalblue									ANKRD13D	turquoise
ACTR3	red									ANKRD24	turquoise
ACTR5	grey									ANKRD27	salmon
ACTR6	grey									ANKRD28	cyan
ACTR8	grey									ANKRD37	turquoise
ACVR1	cyan									ANKRD50	salmon
ACVR1B	blue									ANKRD6	greenyellow
ACVR1C	blue									ANKRD63	yellow
ACVR2A	red									ANKS3	turquoise
ACVR2B	grey									ANKUB1	cyan
ACY1	magenta									ANLN	pink
ACY1A	magenta									ANO7	salmon
ACY3	magenta									ANP32A	turquoise
ACYP1	turquoise									ANP32B	pink
ADAL	turquoise									ANP32E	pink
ADAM10	blue									ANTXR2	salmon
ADAM11	grey									ANXA1	purple
ADAM15	grey									ANXA11	salmon
ADAM17	grey									ANXA3	brown
ADAM19	brown									ANXA6	brown
ADAM1B	blue									ANXA8L1	grey60
ADAM23	grey									AOAH	brown
ADAM28	brown									AOC1	yellow
ADAM33	turquoise									AOX1	greenyellow
ADAM8	lightyellow									AP1B1	yellow
ADAM9	royalblue									AP1M1	yellow
ADAMDEC1	grey									AP1S1	turquoise
ADAMTS1	greenyellow									AP2A2	yellow
ADAMTS10	brown									AP2M1	yellow
ADAMTS13	grey									AP2S1	turquoise
ADAMTS15	green									AP3B1	red
ADAMTS18	grey									AP3M1	turquoise
ADAMTS2	greenyellow									AP4S1	turquoise
ADAMTS3	grey60									APBB1IP	brown
ADAMTS4	grey									APBB2	salmon
ADAMTS5	royalblue									APEX1	turquoise
ADAMTS6	grey									API5	cyan
ADAMTS7	green									APIP	turquoise
ADAMTS8	grey									APLNR	pink
ADAMTS9	grey									APOBEC1	turquoise
ADAMTSL1	green									APOBEC3	brown
ADAMTSL2	grey									APOBR	brown
ADAMTSL3	grey									APOF	turquoise
ADAMTSL4	grey									APOH	yellow
ADAP1	red									APOL3	brown
ADAP2	grey									APOM	yellow
ADAR	grey									APOO	turquoise
ADARB1	grey									APOOL	turquoise
ADAT1	blue									APPL2	yellow
ADAT2	grey									APTX	turquoise
ADAT3	yellow									ARAF	yellow
ADCK1	magenta									ARAP3	lightyellow
ADCK2	grey									ARCN1	yellow
ADCK5	brown									ARF6	red
ADCY10	grey									ARFGAP2	turquoise
ADCY2	green									ARFGAP3	yellow
ADCY3	greenyellow									ARFRP1	turquoise
ADCY4	magenta									ARHGAP10	yellow
ADCY5	green									ARHGAP11A	pink
ADCY6	blue									ARHGAP12	red
ADCY7	brown									ARHGAP19	pink
ADCY8	magenta									ARHGAP21	red
ADCY9	blue									ARHGAP25	brown
ADCYAP1R1	grey									ARHGAP26	yellow
ADD1	green									ARHGAP29	greenyellow
ADD3	tan									ARHGAP30	brown
ADGRA2	grey									ARHGAP31	greenyellow
ADGRA3	blue									ARHGAP33	turquoise
ADGRB2	red									ARHGAP4	brown
ADGRD1	magenta									ARHGAP42	red
ADGRE1	brown									ARHGAP5	cyan
ADGRE4	brown									ARHGAP9	brown
ADGRF1	grey									ARHGDIB	brown
ADGRF5	greenyellow									ARHGDIG	pink
ADGRG1	green									ARHGEF16	red
ADGRG2	grey									ARHGEF18	yellow
ADGRG3	grey									ARHGEF25	turquoise
ADGRG4	yellow									ARHGEF4	turquoise
ADGRG5	brown									ARHGEF5	red
ADGRG6	green									ARHGEF6	brown
ADGRG7	grey									ARID3A	brown
ADGRL1	green									ARID4B	cyan
ADGRL2	greenyellow									ARIH1	cyan
ADGRL3	blue									ARIH2	yellow
ADGRL4	greenyellow									ARL10	turquoise
ADGRV1	grey									ARL11	turquoise
ADH1	turquoise									ARL4C	brown
ADH2-1	turquoise									ARL5B	red
ADH4	magenta									ARL6	turquoise
ADH5	turquoise									ARL6IP1	turquoise
ADH6	grey									ARL6IP4	turquoise
ADHFE1	grey									ARL6IP5	yellow
ADI1	turquoise									ARMC10	purple
ADIPOQ	grey									ARMC9	turquoise
ADIPOR1	red									ARMCX1	greenyellow
ADIPOR2	yellow									ARMCX2	purple
ADM	grey60									ARNTL	yellow
ADNP	cyan									ARPC1B	turquoise
ADNP2	grey									ARPC3	turquoise
ADO	blue									ARPC4	purple
ADORA2A	grey									ARPC5	turquoise
ADORA2B	magenta									ARPC5L	turquoise
ADORA3	brown									ARRB1	salmon
ADPGK	purple									ARRB2	brown
ADPRH	grey									ART2B	brown
ADPRM	red									ART3	purple
ADRA2A	greenyellow									ARV1	turquoise
ADRB2	grey									ASAP1	red
ADRB3	grey									ASAP2	red
ADSL	turquoise									ASB15	yellow
ADSS1	grey									ASB2	pink
ADSS2	grey									ASF1A	turquoise
ADTRP	magenta									ASF1B	pink
AEBP1	green									ASL	grey60
AEBP2	grey									ASNS	purple
AEN	yellow									ASPH	salmon
AFAP1	green									ASPM	pink
AFAP1L1	grey									ASS1	greenyellow
AFAP1L2	brown									ATAD2	pink
AFDN	blue									ATAD5	pink
AFF3	grey									ATAT1	brown
AFF4	blue									ATG10	purple
AFG1L	grey									ATG4D	yellow
AFG3L1	blue									ATG9A	yellow
AFG3L2	blue									ATIC	pink
AFMID	turquoise									ATL2	yellow
AFTPH	cyan									ATL3	salmon
AGA	black									ATOH1	salmon
AGAP1	blue									ATOX1	turquoise
AGAP2	purple									ATP11B	salmon
AGAP3	magenta									ATP13A3	salmon
AGBL3	grey									ATP1A1	red
AGBL5	grey									ATP1A2	greenyellow
AGFG1	yellow									ATP1A4	turquoise
AGFG2	red									ATP1B1	red
AGGF1	grey									ATP23	turquoise
AGK	pink									ATP2A2	cyan
AGL	cyan									ATP2B1	salmon
AGMAT	magenta									ATP2C2	salmon
AGMO	magenta									ATP4A	yellow
AGO1	blue									ATP5F1A	turquoise
AGO2	yellow									ATP5F1B	turquoise
AGO3	blue									ATP5F1C	turquoise
AGO4	blue									ATP5F1E	turquoise
AGPAT1	lightgreen									ATP5IF1	turquoise
AGPAT2	grey									ATP5MC1	turquoise
AGPAT3	lightgreen									ATP5MC2	turquoise
AGPAT4	salmon									ATP5MC3	turquoise
AGPAT5	purple									ATP5MD	turquoise
AGPS	greenyellow									ATP5ME	turquoise
AGR2	tan									ATP5MF	turquoise
AGR3	grey									ATP5MG	turquoise
AGT	greenyellow									ATP5MPL	turquoise
AGTPBP1	blue									ATP5PB	turquoise
AGTR1	greenyellow									ATP5PD	turquoise
AGTRAP	tan									ATP5PF	turquoise
AHCTF1	blue									ATP5PO	turquoise
AHCY	blue									ATP6AP2	yellow
AHCYL1	yellow									ATP6V0A1	red
AHCYL2	blue									ATP6V0A2	yellow
AHDC1	blue									ATP6V0E1	turquoise
AHI1	grey									ATP6V1B2	red
AHNAK	salmon									ATP6V1C1	turquoise
AHNAK2	grey									ATP6V1F	turquoise
AHR	blue									ATP6V1G1	turquoise
AHRR	grey									ATP7B	yellow
AHSA1	turquoise									ATP8B2	brown
AHSA2	turquoise									ATP9A	yellow
AHSG	grey									ATPAF2	turquoise
AIDA	pink									ATPSCKMT	turquoise
AIF1	brown									ATRX	cyan
AIFM1	grey									ATXN1	turquoise
AIG1	turquoise									ATXN10	turquoise
AIM2	brown									AUH	turquoise
AIMP1	turquoise									AURKA	pink
AIMP2	turquoise									AURKAIP1	turquoise
AIP	turquoise									AURKB	pink
AJM1	grey60									AVPI1	purple
AJUBA	grey									AVPR1A	turquoise
AK1	purple									AVPR2	brown
AK2	turquoise									AXIN1	red
AK3	yellow									AXIN2	red
AK4	grey									AXL	greenyellow
AK6	turquoise									AZI2	red
AK7	turquoise									B2M	turquoise
AKAP1	greenyellow									B3GALNT2	greenyellow
AKAP10	grey									B3GAT3	turquoise
AKAP11	blue									B3GNT2	red
AKAP12	green									B3GNT3	yellow
AKAP13	blue									B4GALNT1	brown
AKAP14	grey60									B4GALNT3	salmon
AKAP17B	grey									B4GALNT4	brown
AKAP2	greenyellow									B4GALT2	pink
AKAP3	grey									B4GALT6	red
AKAP6	green									B4GALT7	turquoise
AKAP7	grey									B9D1	turquoise
AKAP8	midnightblue									B9D2	turquoise
AKAP8L	black									BACH1	red
AKAP9	blue									BAD	turquoise
AKIP1	turquoise									BAG1	turquoise
AKIRIN1	grey									BAG3	red
AKIRIN2	grey									BAG4	red
AKNA	brown									BAHD1	red
AKNAD1	black									BAIAP3	greenyellow
AKR1A1	black									BAMBI	yellow
AKR1B1	turquoise									BANF1	turquoise
AKR1B7	grey									BANK1	brown
AKR1B8	tan									BAP18	turquoise
AKR1C13	yellow									BATF2	brown
AKR1C23	grey									BATF3	brown
AKR1C5	grey									BAX	turquoise
AKR1C9	magenta									BBC3	yellow
AKR1E2	black									BBIP1	turquoise
AKR7A2	magenta									BCAP29	turquoise
AKR7A3	lightgreen									BCAR1	red
AKT1S1	grey									BCAR3	yellow
AKT2	grey									BCAS1	salmon
AKTIP	black									BCAS2	turquoise
ALAD	magenta									BCCIP	turquoise
ALAS1	red									BCKDHA	turquoise
ALAS2	grey									BCKDHB	purple
ALB	grey									BCL11A	pink
ALCAM	blue									BCL2	greenyellow
ALDH16A1	lightgreen									BCL2A1	brown
ALDH18A1	magenta									BCL2L1	red
ALDH1A1	grey									BCL2L11	grey60
ALDH1A2	brown									BCL2L12	turquoise
ALDH1A3	blue									BCL2L14	turquoise
ALDH1A7	lightgreen									BCL6	grey60
ALDH1B1	magenta									BCL7B	yellow
ALDH1L1	grey									BCL7C	turquoise
ALDH1L2	grey									BCLAF3	pink
ALDH2	yellow									BCS1L	turquoise
ALDH3A2	yellow									BDKRB2	greenyellow
ALDH3B1	magenta									BECN1	turquoise
ALDH4A1	lightgreen									BEND7	yellow
ALDH5A1	blue									BEST2	greenyellow
ALDH6A1	salmon									BFAR	turquoise
ALDH7A1	grey									BGN	pink
ALDH8A1	magenta									BHLHE40	red
ALDH9A1	magenta									BICC1	greenyellow
ALDOA	purple									BID	turquoise
ALDOB	magenta									BIN1	brown
ALDOC	turquoise									BIN2	brown
ALG1	grey									BIRC2	turquoise
ALG10B	blue									BIRC3	lightyellow
ALG11	blue									BIRC5	turquoise
ALG12	grey									BLK	brown
ALG13	grey									BLM	pink
ALG2	blue									BLOC1S1	turquoise
ALG3	grey									BLOC1S5	turquoise
ALG5	turquoise									BLVRA	turquoise
ALG6	grey									BLVRB	turquoise
ALG8	grey									BLZF1	turquoise
ALG9	grey									BMP2	red
ALKBH1	black									BNIP1	turquoise
ALKBH2	turquoise									BNIP3L	salmon
ALKBH3	black									BOLA CLASS I HISTOCOMPATIBILITY ANTIGEN%2C ALPHA CHAIN BL3-7 (BOS TAURUS)	brown
ALKBH4	grey									BOLA1	turquoise
ALKBH5	blue									BOLA2	turquoise
ALKBH6	turquoise									BORA	turquoise
ALKBH7	black									BORCS8	turquoise
ALKBH8	green									BPGM	turquoise
ALMS1	blue									BPHL	turquoise
ALOX12	turquoise									BPNT1	yellow
ALOX12E	grey									BRCA1	pink
ALOX5	grey									BRCA2	pink
ALOX5AP	turquoise									BRCC3	turquoise
ALOXE3	midnightblue									BRD7	turquoise
ALPHA-1-ANTITRYPSIN (MESOCRICETUS AURATUS)	grey									BRD8	turquoise
ALPI	magenta									BRD9	pink
ALPK1	purple									BRICD5	yellow
ALPK2	yellow									BRIP1	pink
ALPK3	grey									BRIX1	turquoise
ALS2	yellow									BSDC1	red
ALS2CL	grey									BTBD10	turquoise
ALYREF	turquoise									BTBD3	cyan
AMACR	yellow									BTBD6	red
AMBRA1	blue									BTF3	turquoise
AMD1	darkred									BTF3L4	turquoise
AMDHD2	grey									BTG1	red
AMER1	blue									BTK	brown
AMER3	red									BTNL1	yellow
AMFR	blue									BUB1	pink
AMIGO1	green									BUB1B	pink
AMIGO2	grey									BUB3	turquoise
AMIGO3	grey									BUD13	red
AMMECR1	green									BUD31	turquoise
AMMECR1L	blue									BYSL	pink
AMN	grey									BZW2	turquoise
AMN1	turquoise									C15ORF40	turquoise
AMOT	pink									C16ORF72	cyan
AMOTL1	green									C1D	turquoise
AMOTL2	blue									C1GALT1	cyan
AMPD2	blue									C1GALT1C1	turquoise
AMPD3	lightcyan									C1ORF210	turquoise
AMPH	grey									C1ORF54	turquoise
AMT	grey									C1QBP	turquoise
AMY1	grey									C1QC	turquoise
AMZ2	turquoise									C1QTNF12	yellow
ANAPC1	blue									C1QTNF7	purple
ANAPC10	turquoise									C1RA	turquoise
ANAPC11	turquoise									C1RL	brown
ANAPC13	turquoise									C2ORF16	red
ANAPC15	turquoise									C3	brown
ANAPC16	turquoise									C3ORF85	lightyellow
ANAPC2	black									C7	pink
ANAPC4	turquoise									C7ORF25	turquoise
ANAPC5	pink									C8B	yellow
ANAPC7	pink									C9ORF153	red
ANG	grey									C9ORF85	turquoise
ANGEL1	grey									CA9	yellow
ANGEL2	blue									CAB39	red
ANGPT2	grey									CAB39L	turquoise
ANGPTL1	purple									CABLES1	yellow
ANGPTL2	pink									CABLES2	red
ANGPTL4	grey									CACNA1A	yellow
ANGPTL6	turquoise									CACNB1	turquoise
ANGPTL7	grey									CACNB4	yellow
ANK2	green									CACYBP	turquoise
ANK3	black									CAD	pink
ANKAR	grey									CADM1	brown
ANKFY1	blue									CADM3	pink
ANKH	blue									CALCIUM-DEPENDENT SERINE PROTEINASE (MESOCRICETUS AURATUS)	turquoise
ANKHD1	blue									CALCOCO1	grey60
ANKIB1	cyan									CALHM2	pink
ANKLE1	pink									CALHM6	brown
ANKLE2	blue									CALML4	turquoise
ANKMY2	grey									CALR	purple
ANKRA2	magenta									CALR3	turquoise
ANKRD10	turquoise									CAMK1	brown
ANKRD11	blue									CAMK2B	brown
ANKRD12	cyan									CAMK2G	salmon
ANKRD13A	blue									CAMKK1	brown
ANKRD13B	grey									CAMSAP2	cyan
ANKRD13C	cyan									CAMSAP3	red
ANKRD13D	turquoise									CANT1	red
ANKRD16	grey									CANX	yellow
ANKRD17	blue									CAPG	purple
ANKRD19P	grey									CAPN1	salmon
ANKRD22	grey									CAPN15	yellow
ANKRD24	turquoise									CAPN2	red
ANKRD26	grey									CAPN8	salmon
ANKRD27	salmon									CAPN9	salmon
ANKRD28	cyan									CAPNS1	purple
ANKRD29	grey									CARD11	brown
ANKRD35	grey									CARD19	yellow
ANKRD37	turquoise									CARD9	turquoise
ANKRD39	grey									CARHSP1	turquoise
ANKRD40	grey									CARMIL2	brown
ANKRD40CL	grey									CARNS1	purple
ANKRD42	tan									CASD1	cyan
ANKRD44	blue									CASKIN2	red
ANKRD46	grey									CASP1	darkturquoise
ANKRD49	grey									CASP12	turquoise
ANKRD50	salmon									CASP7	brown
ANKRD52	blue									CASQ1	purple
ANKRD53	magenta									CASS4	lightyellow
ANKRD54	grey									CAST	red
ANKRD6	greenyellow									CAVIN3	purple
ANKRD63	yellow									CBLB	greenyellow
ANKS1A	blue									CBR3	purple
ANKS3	turquoise									CBWD1	turquoise
ANKS4B	black									CBX1	brown
ANKS6	tan									CBX3	pink
ANKUB1	cyan									CBX4	brown
ANKZF1	black									CBY1	turquoise
ANLN	pink									CCDC114	brown
ANO1	green									CCDC12	turquoise
ANO10	grey									CCDC13	brown
ANO6	magenta									CCDC142	yellow
ANO7	salmon									CCDC157	red
ANO8	grey									CCDC158	pink
ANO9	grey									CCDC159	turquoise
ANP32A	turquoise									CCDC167	turquoise
ANP32B	pink									CCDC17	turquoise
ANP32E	pink									CCDC173	turquoise
ANPEP	magenta									CCDC174	turquoise
ANTXR2	salmon									CCDC178	turquoise
ANXA1	purple									CCDC183	yellow
ANXA11	salmon									CCDC189	turquoise
ANXA13	magenta									CCDC22	yellow
ANXA2	black									CCDC3	pink
ANXA3	brown									CCDC32	turquoise
ANXA4	black									CCDC40	salmon
ANXA5	grey									CCDC47	yellow
ANXA6	brown									CCDC50	turquoise
ANXA7	grey									CCDC54	salmon
ANXA8L1	grey60									CCDC58	turquoise
AOAH	brown									CCDC59	turquoise
AOC1	yellow									CCDC6	red
AOC2	grey									CCDC61	turquoise
AOC3	green									CCDC65	purple
AOPEP	grey									CCDC66	turquoise
AOX1	greenyellow									CCDC69	brown
AP1AR	grey									CCDC71	turquoise
AP1B1	yellow									CCDC71L	turquoise
AP1G1	blue									CCDC74B	turquoise
AP1G2	grey									CCDC77	turquoise
AP1M1	yellow									CCDC8	greenyellow
AP1M2	grey									CCDC82	turquoise
AP1S1	turquoise									CCDC85A	red
AP1S2	grey									CCDC88B	brown
AP1S3	grey									CCDC88C	pink
AP2A1	blue									CCDC90B	turquoise
AP2A2	yellow									CCDC92	red
AP2B1	blue									CCDC9B	salmon
AP2M1	yellow									CCHCR1	turquoise
AP2S1	turquoise									CCL11	turquoise
AP3B1	red									CCL12	turquoise
AP3B2	green									CCL2	brown
AP3D1	blue									CCL20	turquoise
AP3M1	turquoise									CCL21B	brown
AP3M2	grey									CCL27	turquoise
AP3S1	black									CCL28	turquoise
AP3S2	grey									CCL5	brown
AP4B1	grey									CCL7	turquoise
AP4E1	blue									CCM2	turquoise
AP4M1	grey									CCM2L	pink
AP4S1	turquoise									CCN2	grey60
AP5B1	blue									CCNA2	pink
AP5M1	grey									CCNB1	turquoise
AP5S1	grey									CCNB2	turquoise
AP5Z1	grey									CCNE1	pink
APAF1	blue									CCNE2	pink
APBA1	blue									CCNF	pink
APBA2	grey									CCNG2	red
APBA3	black									CCNH	turquoise
APBB1	green									CCNI	cyan
APBB1IP	brown									CCNL1	turquoise
APBB2	salmon									CCNQ	turquoise
APBB3	black									CCR2	brown
APC	blue									CCR3	lightyellow
APCDD1	grey									CCR6	brown
APEH	grey									CCR7	brown
APEX1	turquoise									CCR9	brown
APEX2	grey									CCSAP	pink
APH1A	blue									CCSER1	salmon
APH1C	grey									CCSER2	red
API5	cyan									CCT2	turquoise
APIP	turquoise									CCT3	turquoise
APLF	tan									CCT5	turquoise
APLN	tan									CCT6A	purple
APLNR	pink									CCT7	turquoise
APLP1	grey									CCT8	turquoise
APLP2	blue									CD101	lightyellow
APMAP	grey									CD160	brown
APOA2	grey									CD163	greenyellow
APOA4	magenta									CD180	brown
APOAI	magenta									CD19	brown
APOB	magenta									CD1D	brown
APOBEC1	turquoise									CD2	brown
APOBEC2	grey									CD200	pink
APOBEC3	brown									CD200R1L	brown
APOBR	brown									CD200R5	brown
APOC1	grey									CD22	brown
APOC2	magenta									CD24	purple
APOC3	magenta									CD244	brown
APOE	grey									CD247	brown
APOF	turquoise									CD27	brown
APOH	yellow									CD276	pink
APOL3	brown									CD300C2	lightyellow
APOM	yellow									CD300LB	lightyellow
APOO	turquoise									CD300LF	brown
APOOL	turquoise									CD37	brown
APP	midnightblue									CD3D	brown
APPBP2	blue									CD3E	brown
APPL1	grey									CD3G	brown
APPL2	yellow									CD4	brown
APRT	black									CD44	purple
APTX	turquoise									CD48	brown
AQP1	magenta									CD5	brown
AQP11	magenta									CD53	brown
AQP3	magenta									CD5L	turquoise
AQP4	blue									CD6	brown
AQP7	magenta									CD63	turquoise
AQR	blue									CD68	turquoise
ARAF	yellow									CD69	brown
ARAP1	grey									CD7	brown
ARAP2	blue									CD72	brown
ARAP3	lightyellow									CD74	brown
ARCN1	yellow									CD79A	brown
AREG	grey									CD80	brown
AREL1	blue									CD81	lightyellow
ARF1	black									CD83	brown
ARF4	grey									CD84	brown
ARF5	magenta									CD86	brown
ARF6	red									CD8A	brown
ARFGAP1	black									CD93	pink
ARFGAP2	turquoise									CD96	brown
ARFGAP3	yellow									CDC16	turquoise
ARFGEF1	blue									CDC20	turquoise
ARFGEF2	blue									CDC23	brown
ARFIP1	darkred									CDC25B	pink
ARFIP2	black									CDC25C	turquoise
ARFRP1	turquoise									CDC27	cyan
ARG1	grey									CDC34	turquoise
ARG2	magenta									CDC37	turquoise
ARGLU1	grey									CDC37L1	grey60
ARHGAP1	blue									CDC42	turquoise
ARHGAP10	yellow									CDC42BPA	cyan
ARHGAP11A	pink									CDC42BPG	yellow
ARHGAP12	red									CDC42EP1	greenyellow
ARHGAP17	blue									CDC42EP3	salmon
ARHGAP18	magenta									CDC42EP4	yellow
ARHGAP19	pink									CDC42EP5	turquoise
ARHGAP20	grey									CDC42SE1	turquoise
ARHGAP21	red									CDC45	turquoise
ARHGAP22	lightcyan									CDC6	turquoise
ARHGAP23	green									CDC7	turquoise
ARHGAP24	green									CDCA2	pink
ARHGAP25	brown									CDCA3	pink
ARHGAP26	yellow									CDCA5	pink
ARHGAP27	grey									CDCA7	pink
ARHGAP28	grey									CDCA7L	purple
ARHGAP29	greenyellow									CDCA8	turquoise
ARHGAP30	brown									CDCP1	red
ARHGAP31	greenyellow									CDH11	pink
ARHGAP32	blue									CDH17	red
ARHGAP33	turquoise									CDH19	greenyellow
ARHGAP35	blue									CDH24	turquoise
ARHGAP39	blue									CDH26	lightyellow
ARHGAP4	brown									CDH5	greenyellow
ARHGAP42	red									CDHR2	red
ARHGAP44	green									CDHR5	red
ARHGAP5	cyan									CDIP1	yellow
ARHGAP8	grey									CDK1	turquoise
ARHGAP9	brown									CDK10	turquoise
ARHGDIA	blue									CDK16	red
ARHGDIB	brown									CDK17	yellow
ARHGDIG	pink									CDK18	yellow
ARHGEF1	grey									CDK2	pink
ARHGEF10	green									CDK2AP2	turquoise
ARHGEF10L	tan									CDK4	pink
ARHGEF11	blue									CDK5RAP3	turquoise
ARHGEF12	blue									CDK7	turquoise
ARHGEF15	grey									CDKL4	yellow
ARHGEF16	red									CDKL5	red
ARHGEF17	green									CDKN1A	salmon
ARHGEF18	yellow									CDKN1B	yellow
ARHGEF2	tan									CDKN2D	turquoise
ARHGEF25	turquoise									CDKN3	turquoise
ARHGEF26	blue									CDPF1	turquoise
ARHGEF28	blue									CDR2	yellow
ARHGEF3	grey									CDRT4	lightyellow
ARHGEF37	blue									CDT1	pink
ARHGEF38	grey									CEBPB	yellow
ARHGEF39	grey									CEBPE	lightyellow
ARHGEF4	turquoise									CEBPG	yellow
ARHGEF40	green									CEBPZOS	turquoise
ARHGEF5	red									CELF2	brown
ARHGEF6	brown									CEMIP2	salmon
ARHGEF7	blue									CENPA	turquoise
ARHGEF9	grey									CENPE	pink
ARID1A	blue									CENPF	pink
ARID1B	blue									CENPH	turquoise
ARID2	blue									CENPI	pink
ARID3A	brown									CENPJ	pink
ARID3B	grey									CENPK	turquoise
ARID4A	blue									CENPL	turquoise
ARID4B	cyan									CENPM	turquoise
ARID5A	grey									CENPN	pink
ARID5B	blue									CENPP	turquoise
ARIH1	cyan									CENPS	turquoise
ARIH2	yellow									CENPT	pink
ARL1	darkgreen									CENPU	pink
ARL10	turquoise									CENPW	turquoise
ARL11	turquoise									CENPX	turquoise
ARL13A	grey									CEP128	pink
ARL13B	grey									CEP131	greenyellow
ARL14	grey									CEP250	brown
ARL16	black									CEP41	pink
ARL2	black									CEP44	turquoise
ARL2BP	grey									CEP55	pink
ARL4A	black									CEP57	yellow
ARL4C	brown									CEP63	turquoise
ARL5A	blue									CEP68	red
ARL5B	red									CEP70	pink
ARL6	turquoise									CEP72	pink
ARL6IP1	turquoise									CEP76	pink
ARL6IP4	turquoise									CEP78	pink
ARL6IP5	yellow									CEP83	turquoise
ARL6IP6	grey									CEP95	turquoise
ARL8A	grey									CERK	grey60
ARL9	grey									CERKL	brown
ARMC1	grey									CERS2	yellow
ARMC10	purple									CERS6	red
ARMC5	grey									CETN2	turquoise
ARMC7	grey									CETN3	turquoise
ARMC8	blue									CFAP20	purple
ARMC9	turquoise									CFAP221	turquoise
ARMCX1	greenyellow									CFAP298	turquoise
ARMCX2	purple									CFAP300	turquoise
ARMCX3	grey									CFAP36	turquoise
ARMCX5	grey									CFAP45	turquoise
ARMH3	grey									CFAP70	turquoise
ARMT1	grey									CFB	turquoise
ARNT	blue									CFDP1	turquoise
ARNT2	grey									CFH	purple
ARNTL	yellow									CFL1	lightyellow
ARPC1A	grey									CFP	brown
ARPC1B	turquoise									CGN	red
ARPC2	black									CHAC2	brown
ARPC3	turquoise									CHAF1A	pink
ARPC4	purple									CHAF1B	pink
ARPC5	turquoise									CHCHD1	turquoise
ARPC5L	turquoise									CHCHD2	turquoise
ARPIN	grey									CHCHD4	turquoise
ARPP19	black									CHCHD5	turquoise
ARRB1	salmon									CHCHD6	turquoise
ARRB2	brown									CHCHD7	turquoise
ARRDC1	grey									CHD1	cyan
ARRDC3	grey									CHD1L	red
ARRDC4	grey									CHD3	pink
ARSB	grey									CHDH	yellow
ARSG	lightgreen									CHEK1	turquoise
ARSK	grey									CHEK2	pink
ART2B	brown									CHIC2	turquoise
ART3	purple									CHID1	turquoise
ARV1	turquoise									CHKA	yellow
ARVCF	grey									CHML	red
AS3MT	grey									CHMP2B	salmon
ASAH1	darkred									CHMP4C	yellow
ASAH2	magenta									CHMP7	yellow
ASAH2B	magenta									CHN1	purple
ASAP1	red									CHN2	yellow
ASAP2	red									CHODL	yellow
ASAP3	grey									CHORDC1	cyan
ASB1	blue									CHPT1	turquoise
ASB11	grey									CHRAC1	turquoise
ASB13	grey									CHST11	brown
ASB14	grey									CHST15	brown
ASB15	yellow									CHST2	pink
ASB2	pink									CHTF18	pink
ASB3	grey									CHTOP	turquoise
ASB6	grey									CHUK	yellow
ASB7	blue									CHURC1	turquoise
ASB8	grey									CIAO1	brown
ASCC1	grey									CIAO2A	turquoise
ASCC2	grey									CIAO2B	turquoise
ASCC3	blue									CIDEB	yellow
ASCL2	grey									CIDEC	yellow
ASDURF	grey									CINP	turquoise
ASF1A	turquoise									CIP2A	pink
ASF1B	pink									CIPC	red
ASGR2	grey									CIZ1	yellow
ASH1L	blue									CKAP2	pink
ASH2L	grey									CKAP2L	pink
ASHWIN (MUS MUSCULUS)	grey									CKAP5	pink
ASIC4	grey									CKB	purple
ASIC5	lightgreen									CKLF	turquoise
ASL	grey60									CKM	purple
ASNS	purple									CKS1B	turquoise
ASNSD1	grey									CKS2	turquoise
ASPA	magenta									CLASS I HISTOCOMPATIBILITY ANTIGEN%2C GOGO-OKO ALPHA CHAIN (GORILLA GORILLA GORILLA)	brown
ASPDH	lightgreen									CLCA1	salmon
ASPH	salmon									CLCA2	salmon
ASPM	pink									CLCF1	brown
ASPN	grey									CLCN2	yellow
ASPSCR1	black									CLCN4	pink
ASRGL1	grey									CLCN6	greenyellow
ASS1	greenyellow									CLCN7	yellow
ASTE1	grey									CLDN1	greenyellow
ASXL1	blue									CLDN3	grey60
ASXL2	blue									CLDN4	greenyellow
ATAD1	grey									CLEC10A	turquoise
ATAD2	pink									CLEC11A	purple
ATAD2B	blue									CLEC2D11	turquoise
ATAD3	grey									CLEC2H	turquoise
ATAD5	pink									CLEC3B	turquoise
ATAT1	brown									CLEC4A	lightyellow
ATE1	royalblue									CLEC9A	brown
ATF1	grey									CLIC5	yellow
ATF2	blue									CLINT1	yellow
ATF3	grey									CLK2	turquoise
ATF4	black									CLN8	red
ATF5	grey									CLNS1A	turquoise
ATF6	blue									CLP1	turquoise
ATF6B	grey									CLPP	turquoise
ATF7	blue									CLPTM1	red
ATF7IP	blue									CLRN3	red
ATG10	purple									CLTA	turquoise
ATG101	grey									CLU	brown
ATG12	grey									CLUAP1	turquoise
ATG13	blue									CMC1	turquoise
ATG14	grey									CMC2	turquoise
ATG16L1	grey									CMC4	turquoise
ATG16L2	lightcyan									CMPK1	yellow
ATG2A	blue									CMPK2	red
ATG2B	blue									CMSS1	pink
ATG3	magenta									CMTM3	turquoise
ATG4A	grey									CMTM7	brown
ATG4B	grey									CNBP	turquoise
ATG4C	grey									CNEP1R1	yellow
ATG4D	yellow									CNIH1	turquoise
ATG5	black									CNIH2	turquoise
ATG7	grey									CNKSR3	yellow
ATG9A	yellow									CNN1	purple
ATIC	pink									CNN2	brown
ATL1	grey									CNN3	purple
ATL2	yellow									CNNM4	salmon
ATL3	salmon									CNOT11	turquoise
ATM	grey									CNOT6	cyan
ATMIN	blue									CNOT9	turquoise
ATN1	blue									CNP	purple
ATOH1	salmon									CNTF	yellow
ATOX1	turquoise									CNTN1	pink
ATP10A	grey									CNTN4	brown
ATP10B	grey									CNTNAP1	purple
ATP10D	grey									COA3	turquoise
ATP11A	grey									COA6	turquoise
ATP11B	salmon									COA7	turquoise
ATP11C	grey									COBL	yellow
ATP13A1	blue									COBLL1	pink
ATP13A2	blue									COG5	purple
ATP13A3	salmon									COL14A1	pink
ATP1A1	red									COL16A1	purple
ATP1A2	greenyellow									COL1A1	pink
ATP1A4	turquoise									COL1A2	pink
ATP1B1	red									COL27A1	brown
ATP1B2	green									COL3A1	pink
ATP1B3	grey									COL4A1	pink
ATP23	turquoise									COL4A5	pink
ATP2A2	cyan									COL5A1	pink
ATP2A3	green									COL5A2	pink
ATP2B1	salmon									COL6A1	pink
ATP2B3	green									COL6A2	pink
ATP2B4	green									COL6A3	pink
ATP2C1	darkred									COL6A5	red
ATP2C2	salmon									COL8A2	brown
ATP4A	yellow									COLCA2	purple
ATP5F1A	turquoise									COLGALT1	salmon
ATP5F1B	turquoise									COLQ	yellow
ATP5F1C	turquoise									COMMD1	turquoise
ATP5F1D	grey									COMMD10	turquoise
ATP5F1E	turquoise									COMMD2	turquoise
ATP5IF1	turquoise									COMMD3	turquoise
ATP5MC1	turquoise									COMMD4	turquoise
ATP5MC2	turquoise									COMMD5	turquoise
ATP5MC3	turquoise									COMMD7	turquoise
ATP5MD	turquoise									COMMD8	turquoise
ATP5ME	turquoise									COPG1	yellow
ATP5MF	turquoise									COPRS	turquoise
ATP5MG	turquoise									COPS2	turquoise
ATP5MPL	turquoise									COPS3	turquoise
ATP5PB	turquoise									COPS5	turquoise
ATP5PD	turquoise									COPS6	turquoise
ATP5PF	turquoise									COPS7A	turquoise
ATP5PO	turquoise									COPS7B	turquoise
ATP6AP1	grey									COPS9	turquoise
ATP6AP2	yellow									COPZ1	turquoise
ATP6V0A1	red									COPZ2	purple
ATP6V0A2	yellow									COQ3	turquoise
ATP6V0B	black									COQ4	brown
ATP6V0C	grey									COQ5	turquoise
ATP6V0D1	grey									COQ6	turquoise
ATP6V0E1	turquoise									COQ7	turquoise
ATP6V0E2	grey									COQ8A	yellow
ATP6V1A	blue									CORO1A	brown
ATP6V1B2	red									CORO1B	turquoise
ATP6V1C1	turquoise									CORO1C	red
ATP6V1D	black									CORO7	yellow
ATP6V1E1	black									COTL1	pink
ATP6V1F	turquoise									COX14	turquoise
ATP6V1G1	turquoise									COX15	turquoise
ATP6V1H	grey									COX17	turquoise
ATP7A	blue									COX18	turquoise
ATP7B	yellow									COX4I1	turquoise
ATP8A1	royalblue									COX5A	turquoise
ATP8A2	tan									COX5B	turquoise
ATP8B1	blue									COX6A1	turquoise
ATP8B2	brown									COX6B1	turquoise
ATP8B4	grey									COX6C	turquoise
ATP9A	yellow									COX7A2	turquoise
ATP9B	grey									COX7A2L	turquoise
ATPAF1	grey									COX7B	turquoise
ATPAF2	turquoise									COX7C	turquoise
ATPSCKMT	turquoise									COX8A	turquoise
ATR	grey									COX8B	turquoise
ATRIP	grey									CPA5	brown
ATRN	blue									CPD	salmon
ATRNL1	green									CPEB1	turquoise
ATRX	cyan									CPEB4	cyan
ATXN1	turquoise									CPLX2	greenyellow
ATXN10	turquoise									CPNE2	brown
ATXN1L	blue									CPNE3	cyan
ATXN2	blue									CPQ	brown
ATXN2L	black									CPSF4	turquoise
ATXN3	blue									CPSF7	yellow
ATXN7	blue									CPT1B	yellow
ATXN7L1	grey									CPXCR1	purple
ATXN7L2	grey									CPXM1	turquoise
ATXN7L3	blue									CPXM2	brown
ATXN7L3B	grey									CR2	brown
AUH	turquoise									CRACR2A	salmon
AUP1	black									CRADD	yellow
AURKA	pink									CRAT	yellow
AURKAIP1	turquoise									CRBN	turquoise
AURKB	pink									CREB3L2	yellow
AUTS2	green									CREB3L3	yellow
AVEN	grey									CREB3L4	salmon
AVIL	grey									CREBL2	red
AVL9	blue									CREBRF	red
AVPI1	purple									CREG1	turquoise
AVPR1A	turquoise									CREG2	turquoise
AVPR2	brown									CRELD2	brown
AWAT2	lightcyan									CREM	turquoise
AXIN1	red									CRISPLD2	greenyellow
AXIN2	red									CRK	cyan
AXL	greenyellow									CRLF2	brown
AZGP1	grey									CRTC2	yellow
AZI2	red									CRY1	grey60
AZIN1	grey									CRY2	red
B2M	turquoise									CRYBG2	red
B3GALNT1	grey									CRYBG3	greenyellow
B3GALNT2	greenyellow									CSDE1	cyan
B3GALT2	tan									CSE1L	pink
B3GALT4	black									CSF1	pink
B3GALT6	grey									CSF3R	purple
B3GAT2	lightcyan									CSNK1D	red
B3GAT3	turquoise									CSNK1E	red
B3GNT2	red									CSNK1G3	red
B3GNT3	yellow									CSNK2B	turquoise
B3GNT5	grey									CSPP1	red
B3GNT6	grey									CSRNP1	red
B3GNT7	grey									CSRP1	purple
B3GNT8	tan									CSRP2	purple
B3GNT9	grey									CST3	turquoise
B3GNTL1	grey									CST6	brown
B4GALNT1	brown									CST7	brown
B4GALNT3	salmon									CSTB	turquoise
B4GALNT4	brown									CTBP2	purple
B4GALT1	grey									CTC1	pink
B4GALT2	pink									CTCF	cyan
B4GALT3	black									CTDSPL2	cyan
B4GALT4	lightcyan									CTNNA1	salmon
B4GALT5	magenta									CTNNAL1	purple
B4GALT6	red									CTNNB1	salmon
B4GALT7	turquoise									CTNNBL1	turquoise
B4GAT1	blue									CTNS	red
B9D1	turquoise									CTPS1	pink
B9D2	turquoise									CTR9	yellow
BAALC	grey									CTSA	yellow
BABAM1	grey									CTSC	lightyellow
BACE1	blue									CTSH	brown
BACE2	tan									CTSW	brown
BACH1	red									CTSZ	brown
BACH2	blue									CTTN	red
BAD	turquoise									CTU2	turquoise
BAG FAMILY MOLECULAR CHAPERONE REGULATOR 2 (BOS TAURUS)	grey									CUEDC2	turquoise
BAG1	turquoise									CUL1	red
BAG3	red									CUL3	red
BAG4	red									CUL4B	cyan
BAG5	grey									CUL7	yellow
BAG6	blue									CUL9	greenyellow
BAHCC1	blue									CUSTOS	turquoise
BAHD1	red									CUTA	turquoise
BAIAP2	grey									CUTC	turquoise
BAIAP2L1	grey									CWC15	turquoise
BAIAP2L2	black									CWC27	turquoise
BAIAP3	greenyellow									CWF19L1	turquoise
BAK1	grey									CX3CR1	brown
BAMBI	yellow									CXCL1	brown
BANF1	turquoise									CXCL10	brown
BANK1	brown									CXCL13	purple
BANP	grey									CXCL16	turquoise
BAP1	blue									CXCL5	turquoise
BAP18	turquoise									CXCL9	brown
BARD1	grey									CXCR5	brown
BARX2	magenta									CYB561D2	turquoise
BATF2	brown									CYB5R1	yellow
BATF3	brown									CYB5RL	turquoise
BAX	turquoise									CYBA	turquoise
BAZ1A	blue									CYBB	brown
BAZ1B	green									CYBC1	turquoise
BAZ2A	blue									CYC1	turquoise
BAZ2B	blue									CYCS	turquoise
BBC3	yellow									CYFIP1	salmon
BBIP1	turquoise									CYFIP2	brown
BBOF1	grey									CYP27A1	yellow
BBS1	grey									CYP2D20	yellow
BBS10	grey									CYP2D4	yellow
BBS2	grey									CYP2E1	greenyellow
BBS4	grey									CYP2F2	greenyellow
BBS5	grey									CYP2S1	red
BBS7	grey									CYP3A31	yellow
BBS9	grey									CYP4A10	yellow
BBX	blue									CYP4A14	yellow
BCAP29	turquoise									CYP4B1	red
BCAP31	black									CYP4F3	brown
BCAR1	red									CYSLTR1	purple
BCAR3	yellow									CYSLTR2	brown
BCAS1	salmon									CYTH1	yellow
BCAS2	turquoise									CYTH4	brown
BCAS3	blue									CZIB	turquoise
BCCIP	turquoise									D8ERTD738E	turquoise
BCDIN3D	black									DAAM1	salmon
BCHE	green									DAB2	grey60
BCKDHA	turquoise									DAGLB	yellow
BCKDHB	purple									DALRD3	turquoise
BCKDK	grey									DAP	red
BCL10	grey									DAP3	turquoise
BCL11A	pink									DAPK2	turquoise
BCL11B	blue									DARS1	turquoise
BCL2	greenyellow									DBF4	turquoise
BCL2A1	brown									DBI	turquoise
BCL2L1	red									DBN1	pink
BCL2L11	grey60									DBNDD2	turquoise
BCL2L12	turquoise									DBNL	brown
BCL2L13	blue									DBP	lightyellow
BCL2L14	turquoise									DCAF13	turquoise
BCL2L15	grey									DCAF17	pink
BCL3	grey									DCAKD	pink
BCL6	grey60									DCHS2	turquoise
BCL6B	grey									DCK	pink
BCL7A	blue									DCLK2	greenyellow
BCL7B	yellow									DCPS	turquoise
BCL7C	turquoise									DCTD	pink
BCL9	green									DCTN1	yellow
BCL9L	blue									DCTN3	turquoise
BCLAF1	blue									DCTN5	turquoise
BCLAF3	pink									DCTN6	turquoise
BCO1	grey									DCTPP1	turquoise
BCO2	magenta									DCUN1D3	red
BCOR	green									DCUN1D5	turquoise
BCORL1	blue									DDB2	brown
BCR	magenta									DDHD1	yellow
BCS1L	turquoise									DDHD2	yellow
BDH1	lightcyan									DDIT4	grey60
BDH2	grey									DDIT4L	greenyellow
BDKRB2	greenyellow									DDRGK1	turquoise
BDP1	blue									DDX1	turquoise
BECN1	turquoise									DDX11	turquoise
BEND3	blue									DDX18	turquoise
BEND4	midnightblue									DDX21	greenyellow
BEND5	green									DDX23	red
BEND7	yellow									DDX27	turquoise
BEST2	greenyellow									DDX39B	turquoise
BEST4	magenta									DDX3X	cyan
BET1	black									DDX41	turquoise
BET1L	grey									DDX42	cyan
BFAR	turquoise									DDX47	turquoise
BGN	pink									DDX52	turquoise
BHLHA15	grey									DEAF1	red
BHLHB9	green									DECR1	turquoise
BHLHE22	grey									DEDD	yellow
BHLHE40	red									DEF6	brown
BHLHE41	grey									DEFA6	turquoise
BHMT	grey									DEGS2	red
BHMT2	grey									DENND1C	brown
BICC1	greenyellow									DENND2A	greenyellow
BICD1	blue									DENND2D	turquoise
BICD2	grey									DENND3	brown
BICDL1	grey									DENND4B	brown
BICDL2	tan									DENND5A	greenyellow
BICRA	blue									DENND5B	yellow
BICRAL	blue									DENND6A	cyan
BID	turquoise									DENND6B	turquoise
BIN1	brown									DENR	turquoise
BIN2	brown									DEPDC1A	pink
BIN3	black									DEPDC1B	pink
BIRC2	turquoise									DEPP	greenyellow
BIRC3	lightyellow									DERL1	turquoise
BIRC5	turquoise									DERL3	brown
BIRC6	blue									DES	purple
BIVM	darkred									DESI2	cyan
BLCAP	grey									DGAT2	yellow
BLES03	black									DGKB	pink
BLK	brown									DGKD	salmon
BLM	pink									DGKG	brown
BLMH	tan									DGKQ	yellow
BLNK	grey									DGUOK	turquoise
BLOC1S1	turquoise									DHCR7	lightyellow
BLOC1S2	black									DHODH	pink
BLOC1S3	grey									DHPS	turquoise
BLOC1S5	turquoise									DHTKD1	grey60
BLOC1S6	grey									DHX38	yellow
BLVRA	turquoise									DIABLO	turquoise
BLVRB	turquoise									DIAPH3	pink
BLZF1	turquoise									DIEXF	pink
BMF	grey									DIPK1A	brown
BMI1	darkred									DIXDC1	greenyellow
BMP1	grey									DKC1	turquoise
BMP2	red									DKK1	turquoise
BMP2K	blue									DKK3	turquoise
BMP3	grey									DKKL1	turquoise
BMP4	grey									DLA CLASS II HISTOCOMPATIBILITY ANTIGEN%2C DR-1 BETA CHAIN (CANIS LUPUS FAMILIARIS)	brown
BMP5	grey									DLD	turquoise
BMP6	grey									DLEC1	turquoise
BMP7	midnightblue									DLGAP5	pink
BMPR1A	blue									DLL3	red
BMPR2	blue									DLST	yellow
BMS1	grey									DMAC1	turquoise
BMT2	blue									DMBX1	pink
BMX	grey									DMPK	purple
BNC1	grey									DMRTC1	purple
BNC2	green									DNAAF2	turquoise
BNIP1	turquoise									DNAAF4	turquoise
BNIP2	grey									DNAH12	turquoise
BNIP3	grey									DNAH17	turquoise
BNIP3L	salmon									DNAH2	turquoise
BNIP5	grey									DNAH7	purple
BOC	grey									DNAJB1	yellow
BOD1	black									DNAJB12	yellow
BOD1L	blue									DNAJB6	turquoise
BOK	tan									DNAJB9	yellow
BOLA CLASS I HISTOCOMPATIBILITY ANTIGEN%2C ALPHA CHAIN BL3-7 (BOS TAURUS)	brown									DNAJC15	turquoise
BOLA1	turquoise									DNAJC19	turquoise
BOLA2	turquoise									DNAJC2	turquoise
BOMBESIN RECEPTOR-ACTIVATED PROTEIN C6ORF89 HOMOLOG (RATTUS NORVEGICUS)	black									DNAJC22	yellow
BOP1	blue									DNAJC28	yellow
BORA	turquoise									DNAJC7	turquoise
BORCS5	grey									DNAJC8	turquoise
BORCS8	turquoise									DNAJC9	turquoise
BPGM	turquoise									DNASE1L3	brown
BPHL	turquoise									DNLZ	turquoise
BPNT1	yellow									DNM2	red
BPNT2	blue									DNM3	red
BPTF	blue									DNMBP	yellow
BRAF	blue									DNMT1	pink
BRAP	blue									DNPH1	turquoise
BRAT1	grey									DNTTIP1	turquoise
BRCA1	pink									DNTTIP2	turquoise
BRCA2	pink									DOC2A	red
BRCC3	turquoise									DOCK10	brown
BRD1	blue									DOCK11	turquoise
BRD2	blue									DOCK2	brown
BRD3	blue									DOCK4	turquoise
BRD4	blue									DOCK9	red
BRD7	turquoise									DOK1	turquoise
BRD8	turquoise									DOK2	lightyellow
BRD9	pink									DOK3	brown
BRDT	grey									DOLPP1	yellow
BRF2	black									DONSON	turquoise
BRI3BP	blue									DPCD	turquoise
BRICD5	yellow									DPEP2	brown
BRIP1	pink									DPF2	yellow
BRIX1	turquoise									DPH3	turquoise
BRK1	black									DPH5	turquoise
BRMS1	black									DPM1	turquoise
BRMS1L	grey									DPM3	turquoise
BROX	blue									DPP9	yellow
BRPF1	grey									DPT	purple
BRPF3	blue									DPYSL2	greenyellow
BRSK1	grey									DR1	turquoise
BRWD1	blue									DRAM2	red
BRWD3	blue									DRAP1	turquoise
BSDC1	red									DSC2	salmon
BSG	grey									DSCC1	pink
BSN	blue									DSE	greenyellow
BSPRY	royalblue									DSG2	salmon
BST1	black									DSG3	purple
BTAF1	blue									DSP	salmon
BTBD1	grey									DTD1	turquoise
BTBD10	turquoise									DTL	pink
BTBD17	grey									DTNBP1	turquoise
BTBD19	grey									DTX3	turquoise
BTBD2	grey									DTYMK	turquoise
BTBD3	cyan									DUOX1	purple
BTBD6	red									DUOX2	purple
BTBD7	blue									DUOXA2	purple
BTBD9	blue									DUS2	purple
BTC	midnightblue									DUS3L	pink
BTD	grey									DUS4L	turquoise
BTF3	turquoise									DUSP1	grey60
BTF3L4	turquoise									DUSP10	red
BTG1	red									DUSP11	turquoise
BTG2	black									DUSP19	turquoise
BTG3	grey									DUSP2	brown
BTK	brown									DUSP22	turquoise
BTN1A1	magenta									DUSP26	greenyellow
BTN3A3	magenta									DUSP5	yellow
BTNL1	yellow									DUSP8	red
BTNL2	magenta									DUT	turquoise
BTRC	blue									DVL1	yellow
BUB1	pink									DVL1P1	yellow
BUB1B	pink									DYNC1LI1	yellow
BUB3	turquoise									DYNC2LI1	turquoise
BUD13	red									DYNLL2	turquoise
BUD31	turquoise									DYNLRB1	turquoise
BVES	green									DYRK1A	red
BYSL	pink									DYRK1B	yellow
BZW1	grey									DYRK2	red
BZW2	turquoise									DZIP1	pink
C11ORF42	grey									E2F1	pink
C14ORF28	grey									E2F5	turquoise
C15ORF40	turquoise									E2F7	pink
C15ORF65	midnightblue									E2F8	pink
C16ORF72	cyan									EAF2	brown
C16ORF87	grey									EBI3	brown
C18ORF25	blue									EBP	turquoise
C1D	turquoise									EBPL	turquoise
C1GALT1	cyan									ECH1	turquoise
C1GALT1C1	turquoise									ECHDC1	purple
C1ORF109	grey									ECHDC2	turquoise
C1ORF159	grey									ECHDC3	turquoise
C1ORF167	grey									ECPAS	cyan
C1ORF210	turquoise									ECRG4	turquoise
C1ORF226	midnightblue									ECSIT	turquoise
C1ORF54	turquoise									ECT2	pink
C1QBP	turquoise									EDEM1	yellow
C1QC	turquoise									EDF1	turquoise
C1QTNF1	green									EDN3	yellow
C1QTNF12	yellow									EED	turquoise
C1QTNF3	grey									EEF1AKMT1	turquoise
C1QTNF5	grey									EEF1AKMT2	turquoise
C1QTNF7	purple									EEF1AKMT3	brown
C1RA	turquoise									EEF1B	turquoise
C1RL	brown									EEF1D	turquoise
C1S	green									EEF1E1	turquoise
C20ORF27	grey									EEF1G	pink
C2CD2	green									EEF2K	pink
C2CD2L	magenta									EEF2KMT	turquoise
C2CD3	blue									EEPD1	yellow
C2CD4A	tan									EFCAB14	red
C2CD4D	grey									EFCAB7	turquoise
C2CD5	grey									EFEMP1	purple
C2ORF16	red									EFEMP2	pink
C3	brown									EFNB2	salmon
C3AR1	grey									EFR3B	yellow
C3ORF70	grey									EGFLAM	pink
C3ORF84	midnightblue									EGFR	salmon
C3ORF85	lightyellow									EGLN1	red
C4	grey									EGLN2	yellow
C5AR1	grey									EHBP1L1	yellow
C5AR2	grey									EHD1	yellow
C5ORF24	blue									EHD3	brown
C6	grey									EHHADH	yellow
C6ORF136	grey									EID1	turquoise
C6ORF141	grey									EIF1A	turquoise
C6ORF62	grey									EIF1AD	turquoise
C7	pink									EIF1B	turquoise
C7ORF25	turquoise									EIF2AK3	red
C7ORF26	blue									EIF2AK4	greenyellow
C8B	yellow									EIF2B2	turquoise
C8G	grey									EIF2D	turquoise
C9ORF152	grey									EIF2S1	turquoise
C9ORF153	red									EIF2S2	turquoise
C9ORF43	black									EIF3A	greenyellow
C9ORF85	turquoise									EIF3D	turquoise
CA12	lightcyan									EIF3E	grey60
CA13	magenta									EIF3G	turquoise
CA14	grey									EIF3H	turquoise
CA2	lightcyan									EIF3I	turquoise
CA3	grey									EIF3K	turquoise
CA4	grey									EIF4A1	turquoise
CA5B	grey									EIF4A2	turquoise
CA7	magenta									EIF4A3	turquoise
CA9	yellow									EIF4E	turquoise
CAAP1	grey									EIF4E3	turquoise
CAB39	red									EIF4EBP1	turquoise
CAB39L	turquoise									EIF4G2	salmon
CABIN1	blue									EIF5	red
CABLES1	yellow									EIF6	turquoise
CABLES2	red									EIPR1	turquoise
CABP1	grey									ELAC2	greenyellow
CABYR	grey									ELF1	red
CACFD1	grey									ELF2	grey60
CACNA1A	yellow									ELL	red
CACNA1B	grey									ELL2	grey60
CACNA1C	green									ELL3	turquoise
CACNA1D	grey									ELMO2	yellow
CACNA1E	blue									ELMOD3	yellow
CACNA1G	grey									ELOA	red
CACNA1S	grey									ELOB	turquoise
CACNA2D1	green									ELOC	turquoise
CACNB1	turquoise									ELOF1	turquoise
CACNB3	tan									ELOVL6	purple
CACNB4	yellow									ELOVL7	purple
CACNG6	grey									ELP2	pink
CACNG7	grey									ELP6	turquoise
CACTIN	black									EMC2	turquoise
CACUL1	blue									EMC9	turquoise
CACYBP	turquoise									EMD	turquoise
CAD	pink									EME1	pink
CADM1	brown									EMG1	turquoise
CADM3	pink									EMID1	brown
CADPS	grey									EMILIN1	pink
CADPS2	grey									EML2	pink
CAGE1	grey									EMP1	salmon
CALB1	lightcyan									EMP3	purple
CALCB	grey									ENDOD1	salmon
CALCIUM-DEPENDENT SERINE PROTEINASE (MESOCRICETUS AURATUS)	turquoise									ENDOG	turquoise
CALCOCO1	grey60									ENDOV	turquoise
CALCOCO2	grey									ENG	greenyellow
CALCRL	grey									ENHO	purple
CALD1	green									ENKD1	turquoise
CALHM2	pink									ENO1	yellow
CALHM5	grey									ENO3	purple
CALHM6	brown									ENOPH1	pink
CALM2	black									ENPP2	greenyellow
CALML3	grey									ENPP5	grey60
CALML4	turquoise									ENTPD7	yellow
CALR	purple									ENTPD8	yellow
CALR3	turquoise									ENTR1	yellow
CALU	grey									EPB41L3	yellow
CAMK1	brown									EPB41L4B	yellow
CAMK1D	grey									EPB41L5	yellow
CAMK2B	brown									EPC1	red
CAMK2D	blue									EPC2	red
CAMK2G	salmon									EPHA1	yellow
CAMK2N2	grey									EPHA2	red
CAMKK1	brown									EPHB6	brown
CAMKK2	green									EPN1	yellow
CAMKMT	grey									EPS15	red
CAMLG	black									EPS8	red
CAMSAP1	blue									EPS8L2	yellow
CAMSAP2	cyan									EPS8L3	red
CAMSAP3	red									ERAP1	darkturquoise
CAMTA1	green									ERBIN	cyan
CAMTA2	blue									ERCC3	brown
CAND1	blue									ERCC4	red
CAND2	green									ERCC6	yellow
CANT1	red									ERCC6L	pink
CANX	yellow									ERG	greenyellow
CAP1	midnightblue									ERGIC2	yellow
CAP2	green									ERH	turquoise
CAPG	purple									ERICH3	purple
CAPN1	salmon									ERLEC1	turquoise
CAPN10	grey									ERN2	salmon
CAPN11	grey									ERP29	turquoise
CAPN13	grey									ERRFI1	red
CAPN15	yellow									ES1 PROTEIN HOMOLOG%2C MITOCHONDRIAL (RATTUS NORVEGICUS)	turquoise
CAPN2	red									ESAM	greenyellow
CAPN5	green									ESCO2	pink
CAPN7	blue									ESD	turquoise
CAPN8	salmon									ESPL1	turquoise
CAPN9	salmon									ESRRA	yellow
CAPNS1	purple									ESRRG	yellow
CAPRIN2	grey									ESTER HYDROLASE C11ORF54 HOMOLOG (MUS MUSCULUS)	yellow
CAPSL	black									ESYT2	red
CAPZA1	grey									ESYT3	brown
CAPZA2	darkgreen									ETF1	cyan
CAPZA3	grey									ETFA	turquoise
CAPZB	grey									ETFRF1	turquoise
CARD10	green									ETS1	brown
CARD11	brown									ETV5	red
CARD19	yellow									EVA1A	purple
CARD6	blue									EVA1C	red
CARD9	turquoise									EVC	pink
CARF	grey									EVI2A	brown
CARHSP1	turquoise									EVI2B	brown
CARM1	blue									EVL	brown
CARMIL1	blue									EWSR1	turquoise
CARMIL2	brown									EXO1	pink
CARMIL3	grey									EXO5	turquoise
CARNMT1	grey									EXOC5	cyan
CARNS1	purple									EXOSC1	turquoise
CARS1	grey									EXOSC2	turquoise
CARS2	grey									EXOSC3	turquoise
CARTPT	grey									EXOSC4	turquoise
CASC1	grey									EXOSC5	turquoise
CASC3	blue									EXOSC7	turquoise
CASD1	cyan									EXOSC8	turquoise
CASK	grey									EXOSC9	turquoise
CASKIN2	red									EXT1	salmon
CASP1	darkturquoise									EZH2	turquoise
CASP12	turquoise									EZR	red
CASP14	midnightblue									F11R	yellow
CASP2	grey									F2	turquoise
CASP3	lightgreen									F2RL1	red
CASP6	black									F5	purple
CASP7	brown									FAAP24	turquoise
CASP8	grey									FABP1	yellow
CASP8AP2	lightcyan									FABP3	turquoise
CASP9	blue									FABP5	turquoise
CASQ1	purple									FADS2	pink
CASS4	lightyellow									FAHD1	yellow
CAST	red									FAHD2	turquoise
CASTOR2	blue									FAIM	purple
CASZ1	blue									FAIM2	greenyellow
CAT	grey									FAM107B	salmon
CATSPER2	black									FAM110C	red
CATSPERZ	grey									FAM111A	darkturquoise
CAV1	green									FAM118A	purple
CAV2	grey									FAM118B	turquoise
CAVIN1	green									FAM126B	yellow
CAVIN2	green									FAM131A	greenyellow
CAVIN3	purple									FAM133B	turquoise
CBARP	grey									FAM135A	cyan
CBFA2T3	grey									FAM13B	red
CBFB	darkred									FAM13C	greenyellow
CBL	blue									FAM149A	yellow
CBLB	greenyellow									FAM151B	turquoise
CBLC	grey									FAM160A1	yellow
CBLIF	blue									FAM160A2	red
CBLL1	grey									FAM161B	red
CBR1	tan									FAM162A	purple
CBR3	purple									FAM162B	turquoise
CBR4	grey									FAM171A2	turquoise
CBS	lightcyan									FAM204A	turquoise
CBWD1	turquoise									FAM210B	yellow
CBX1	brown									FAM214B	red
CBX2	grey									FAM220A	red
CBX3	pink									FAM228B	turquoise
CBX4	brown									FAM234B	yellow
CBX5	grey									FAM241B	turquoise
CBX7	grey									FAM32A	turquoise
CBX8	black									FAM3D	purple
CBY1	turquoise									FAM50A	turquoise
CC2D1A	blue									FAM71E1	turquoise
CC2D1B	grey									FAM72A	turquoise
CC2D2A	grey									FAM76B	red
CC2D2B	grey									FAM78A	purple
CCAR1	grey									FAM81A	salmon
CCAR2	grey									FAM83G	yellow
CCBE1	grey									FAM83H	red
CCDC106	grey									FAM89A	salmon
CCDC112	grey									FAM92A	turquoise
CCDC114	brown									FAM98B	pink
CCDC115	grey									FANCA	darkturquoise
CCDC117	grey									FANCB	turquoise
CCDC12	turquoise									FANCC	turquoise
CCDC120	royalblue									FANCD2	pink
CCDC125	grey									FANCE	turquoise
CCDC126	magenta									FANCG	turquoise
CCDC127	grey									FANCI	pink
CCDC13	brown									FANCL	purple
CCDC130	grey									FARS2	turquoise
CCDC134	grey									FARSA	turquoise
CCDC136	green									FARSB	pink
CCDC137	grey									FASTK	turquoise
CCDC14	grey									FASTKD2	turquoise
CCDC141	grey									FAT2	turquoise
CCDC142	yellow									FAU	turquoise
CCDC146	grey									FBL	turquoise
CCDC149	tan									FBLIM1	red
CCDC154	grey									FBLN1	pink
CCDC157	red									FBLN5	lightyellow
CCDC158	pink									FBN1	pink
CCDC159	turquoise									FBXL22	turquoise
CCDC162	grey									FBXL3	red
CCDC163	grey									FBXL4	red
CCDC166	grey									FBXO11	cyan
CCDC167	turquoise									FBXO15	turquoise
CCDC17	turquoise									FBXO21	greenyellow
CCDC171	grey									FBXO27	brown
CCDC173	turquoise									FBXO30	cyan
CCDC174	turquoise									FBXO32	greenyellow
CCDC177	grey									FBXO33	cyan
CCDC178	turquoise									FBXO34	red
CCDC18	grey									FBXO38	red
CCDC180	grey									FBXO39	brown
CCDC183	yellow									FBXO45	salmon
CCDC186	blue									FBXO5	turquoise
CCDC189	turquoise									FBXO6	turquoise
CCDC190	grey									FBXO8	yellow
CCDC191	grey									FBXW2	turquoise
CCDC22	yellow									FBXW9	yellow
CCDC25	black									FCAMR	brown
CCDC28A	black									FCER1G	brown
CCDC3	pink									FCER2	brown
CCDC32	turquoise									FCF1	turquoise
CCDC39	grey									FCGR2	brown
CCDC40	salmon									FCGR3	brown
CCDC43	grey									FCGR4	brown
CCDC47	yellow									FCGRT	turquoise
CCDC50	turquoise									FCHO2	salmon
CCDC54	salmon									FCMR	brown
CCDC57	grey									FCN1	purple
CCDC58	turquoise									FCRL1	brown
CCDC59	turquoise									FCRL2	purple
CCDC6	red									FCRLA	brown
CCDC61	turquoise									FCSK	yellow
CCDC62	grey									FDX2	turquoise
CCDC65	purple									FDXACB1	turquoise
CCDC66	turquoise									FDXR	turquoise
CCDC68	grey									FEM1C	cyan
CCDC69	brown									FEN1	turquoise
CCDC71	turquoise									FER1L6	salmon
CCDC71L	turquoise									FERMT3	brown
CCDC74B	turquoise									FEZ2	yellow
CCDC77	turquoise									FFAR2	lightyellow
CCDC8	greenyellow									FGD2	brown
CCDC80	grey									FGD3	purple
CCDC82	turquoise									FGD4	red
CCDC84	black									FGD5	greenyellow
CCDC85A	red									FGF11	pink
CCDC85C	blue									FGFBP1	purple
CCDC86	grey									FGFR1	greenyellow
CCDC88A	grey									FGGY	turquoise
CCDC88B	brown									FGL2	salmon
CCDC88C	pink									FGR	brown
CCDC9	blue									FHIT	turquoise
CCDC90B	turquoise									FIBP	turquoise
CCDC91	grey									FIGNL1	pink
CCDC92	red									FILIP1	greenyellow
CCDC93	blue									FKBP10	pink
CCDC97	blue									FKBP11	brown
CCDC9B	salmon									FKBP1B	purple
CCHCR1	turquoise									FKBP2	turquoise
CCK	lightgreen									FKBP3	turquoise
CCL11	turquoise									FKBP4	pink
CCL12	turquoise									FKBP5	grey60
CCL16	magenta									FKBP7	turquoise
CCL2	brown									FKBP8	turquoise
CCL20	turquoise									FLI1	brown
CCL21B	brown									FLNB	salmon
CCL24	magenta									FLOT1	turquoise
CCL27	turquoise									FLT1	yellow
CCL28	turquoise									FLT3	brown
CCL5	brown									FLVCR1	yellow
CCL7	turquoise									FLYWCH2	turquoise
CCM2	turquoise									FMC1	turquoise
CCM2L	pink									FMNL1	brown
CCN1	grey									FMNL2	greenyellow
CCN2	grey60									FMNL3	brown
CCN3	grey									FMO2	greenyellow
CCNA2	pink									FMO5	yellow
CCNB1	turquoise									FMOD	pink
CCNB2	turquoise									FMR1	cyan
CCNC	grey									FNBP1	pink
CCND1	grey									FNBP1L	red
CCND2	green									FNBP4	yellow
CCND3	grey									FNIP1	cyan
CCNDBP1	black									FOSL2	red
CCNE1	pink									FOXF2	greenyellow
CCNE2	pink									FOXM1	pink
CCNF	pink									FOXO6	yellow
CCNG1	grey									FOXQ1	yellow
CCNG2	red									FOXRED1	brown
CCNH	turquoise									FPR-RS3	brown
CCNI	cyan									FRA10AC1	turquoise
CCNJ	grey									FRAT1	yellow
CCNJL	grey									FRAT2	yellow
CCNK	blue									FRMD4B	grey60
CCNL1	turquoise									FRMD6	greenyellow
CCNL2	black									FRMD8	yellow
CCNQ	turquoise									FSCN1	pink
CCNT1	blue									FSD1	yellow
CCNT2	blue									FST	red
CCNY	blue									FSTL4	red
CCNYL1	blue									FTL2	turquoise
CCP110	grey									FTSJ3	turquoise
CCPG1	blue									FUBP1	turquoise
CCR2	brown									FUNDC2	turquoise
CCR3	lightyellow									FUOM	turquoise
CCR6	brown									FURIN	yellow
CCR7	brown									FUS	pink
CCR9	brown									FUT1	salmon
CCRL2	grey									FUT3	yellow
CCS	magenta									FUT6	yellow
CCSAP	pink									FUT8	pink
CCSER1	salmon									FUZ	turquoise
CCSER2	red									FV1	pink
CCSMST1	black									FXN	turquoise
CCT2	turquoise									FXR2	red
CCT3	turquoise									FXYD3	purple
CCT4	grey									FXYD6	brown
CCT5	turquoise									FYB1	brown
CCT6A	purple									FZD2	greenyellow
CCT7	turquoise									FZD6	greenyellow
CCT8	turquoise									G0S2	turquoise
CCZ1B	black									G2E3	pink
CD101	lightyellow									G3BP1	pink
CD109	green									G4	yellow
CD14	grey									GAB3	brown
CD151	tan									GABARAPL1	red
CD160	brown									GABPB1	purple
CD163	greenyellow									GADD45GIP1	turquoise
CD180	brown									GAL3ST4	pink
CD19	brown									GALE	turquoise
CD1D	brown									GALNT15	greenyellow
CD2	brown									GALNT2	yellow
CD200	pink									GALNT6	red
CD200R1L	brown									GAPDH	yellow
CD200R5	brown									GAPDHS	yellow
CD209A	grey									GAPT	lightyellow
CD209B	grey									GAR1	turquoise
CD22	brown									GAREM1	red
CD226	grey									GAREM2	brown
CD24	purple									GARS1	pink
CD244	brown									GART	turquoise
CD247	brown									GAS2L1	yellow
CD248	green									GATA6	yellow
CD27	brown									GATAD2A	red
CD274	grey									GATB	turquoise
CD276	pink									GATC	turquoise
CD2AP	blue									GBA2	yellow
CD2BP2	grey									GBP1	darkturquoise
CD300C2	lightyellow									GBP4	darkturquoise
CD300LB	lightyellow									GBP5	darkturquoise
CD300LF	brown									GBP6	brown
CD302	grey									GCA	yellow
CD320	grey									GCC1	yellow
CD34	grey									GCH1	red
CD36	magenta									GCLC	yellow
CD37	brown									GCLM	red
CD38	magenta									GCNT2	red
CD3D	brown									GCSH	turquoise
CD3E	brown									GDPD1	turquoise
CD3G	brown									GDPD2	red
CD4	brown									GDPGP1	turquoise
CD40	magenta									GEM	greenyellow
CD44	purple									GEMIN2	turquoise
CD46	grey									GEMIN8	pink
CD47	black									GEN1	pink
CD48	brown									GET4	red
CD5	brown									GFM1	turquoise
CD53	brown									GFM2	brown
CD5L	turquoise									GFPT2	yellow
CD6	brown									GGA2	pink
CD63	turquoise									GGACT	turquoise
CD68	turquoise									GGCT	turquoise
CD69	brown									GGH	purple
CD7	brown									GGT5	brown
CD72	brown									GGT7	greenyellow
CD74	brown									GGTA1	brown
CD79A	brown									GH1	brown
CD80	brown									GHDC	turquoise
CD81	lightyellow									GHRL	turquoise
CD82	tan									GID8	turquoise
CD83	brown									GIMAP3	brown
CD84	brown									GIMAP4	brown
CD86	brown									GIMAP6	brown
CD8A	brown									GIMAP7	brown
CD9	tan									GIMAP9	brown
CD93	pink									GINS1	turquoise
CD96	brown									GINS2	turquoise
CDA	magenta									GINS3	turquoise
CDADC1	grey									GINS4	turquoise
CDAN1	grey									GIPC1	purple
CDC123	grey									GJA1	pink
CDC14A	grey									GJB3	red
CDC14B	blue									GK5	turquoise
CDC16	turquoise									GKAP1	yellow
CDC20	turquoise									GLB1L2	lightyellow
CDC23	brown									GLE1	yellow
CDC25A	blue									GLIPR1L2	brown
CDC25B	pink									GLIPR2	turquoise
CDC25C	turquoise									GLMN	turquoise
CDC26	magenta									GLO1	yellow
CDC27	cyan									GLRX2	turquoise
CDC34	turquoise									GLRX3	turquoise
CDC37	turquoise									GLRX5	turquoise
CDC37L1	grey60									GLS2	pink
CDC40	grey									GLT8D1	turquoise
CDC42	turquoise									GLTP	turquoise
CDC42BPA	cyan									GLUD2	yellow
CDC42BPB	blue									GLUL	greenyellow
CDC42BPG	yellow									GLUTAREDOXIN-LIKE PROTEIN C5ORF63 HOMOLOG (MUS MUSCULUS)	turquoise
CDC42EP1	greenyellow									GLYATL3	yellow
CDC42EP2	magenta									GLYCERALDEHYDE-3-PHOSPHATE DEHYDROGENASE%2C MUSCLE (JACULUS ORIENTALIS)	yellow
CDC42EP3	salmon									GLYR1	cyan
CDC42EP4	yellow									GM10881	brown
CDC42EP5	turquoise									GM2A	brown
CDC42SE1	turquoise									GM5153	brown
CDC42SE2	grey									GM5617	turquoise
CDC45	turquoise									GM5629	brown
CDC5L	grey									GMFG	turquoise
CDC6	turquoise									GMNN	purple
CDC7	turquoise									GMPR	turquoise
CDC73	blue									GMPS	pink
CDCA2	pink									GNA11	yellow
CDCA3	pink									GNA14	brown
CDCA4	grey									GNAI1	cyan
CDCA5	pink									GNAL	red
CDCA7	pink									GNAO1	salmon
CDCA7L	purple									GNB3	brown
CDCA8	turquoise									GNB5	greenyellow
CDCP1	red									GNG10	purple
CDH1	blue									GNG11	turquoise
CDH11	pink									GNG2	turquoise
CDH17	red									GNGT2	turquoise
CDH19	greenyellow									GNL3	turquoise
CDH2	green									GNPAT	purple
CDH23	grey									GNPNAT1	yellow
CDH24	turquoise									GNRH1	yellow
CDH26	lightyellow									GOLGA7	turquoise
CDH3	green									GOLPH3	cyan
CDH5	greenyellow									GON7	turquoise
CDH6	grey									GOT1	yellow
CDHR2	red									GPA33	red
CDHR4	grey									GPAA1	turquoise
CDHR5	red									GPAT3	yellow
CDIP1	yellow									GPAT4	salmon
CDIPT	grey									GPATCH4	turquoise
CDK1	turquoise									GPATCH8	red
CDK10	turquoise									GPC1	pink
CDK11B	magenta									GPD1	yellow
CDK12	blue									GPD1L	yellow
CDK13	blue									GPD2	red
CDK16	red									GPHN	greenyellow
CDK17	yellow									GPM6A	purple
CDK18	yellow									GPN1	turquoise
CDK19	blue									GPN2	turquoise
CDK2	pink									GPN3	turquoise
CDK20	grey									GPNMB	grey60
CDK2AP1	grey									GPR132	brown
CDK2AP2	turquoise									GPR137B	lightyellow
CDK3	grey									GPR141	brown
CDK4	pink									GPR146	turquoise
CDK5	black									GPR160	red
CDK5RAP2	blue									GPR171	brown
CDK5RAP3	turquoise									GPR174	brown
CDK6	blue									GPR18	brown
CDK7	turquoise									GPR182	greenyellow
CDK8	grey									GPR183	brown
CDK9	grey									GPR19	lightyellow
CDKAL1	grey									GPR55	brown
CDKL2	grey									GPR65	turquoise
CDKL3	grey									GPR82	lightyellow
CDKL4	yellow									GPR84	lightyellow
CDKL5	red									GPR89	yellow
CDKN1A	salmon									GPS1	turquoise
CDKN1B	yellow									GPSM2	salmon
CDKN2AIP	magenta									GPT2	yellow
CDKN2AIPNL	grey									GPX2	purple
CDKN2B	grey									GPX3	greenyellow
CDKN2C	grey									GPX7	purple
CDKN2D	turquoise									GPX8	purple
CDKN3	turquoise									GRAMD1A	brown
CDO1	grey									GRAMD1B	red
CDON	blue									GRAMD1C	yellow
CDPF1	turquoise									GRAP2	brown
CDR2	yellow									GRAPL	brown
CDR2L	grey									GRB14	purple
CDRT4	lightyellow									GREM1	pink
CDS1	blue									GRIN2C	purple
CDS2	blue									GRIPAP1	yellow
CDT1	pink									GRK6	pink
CDV3	blue									GRPEL1	turquoise
CDX1	green									GRTP1	turquoise
CDX2	grey									GRWD1	pink
CDYL	grey									GSAP	brown
CDYL2	grey									GSDME	red
CEACAM18	magenta									GSG1L	purple
CEACAM8	lightgreen									GSK3A	yellow
CEBPB	yellow									GSK3B	salmon
CEBPE	lightyellow									GSTA6	turquoise
CEBPG	yellow									GSTCD	pink
CEBPZ	darkred									GSTK1	yellow
CEBPZOS	turquoise									GSTM1	yellow
CECR2	green									GSTM5	yellow
CEFIP	lightgreen									GSTZ1	turquoise
CELA1	grey									GTF2A1	red
CELF1	blue									GTF2A2	turquoise
CELF2	brown									GTF2E2	turquoise
CELF3	grey									GTF2F1	turquoise
CELF4	green									GTF2F2	turquoise
CELF6	green									GTF2H1	yellow
CELSR1	green									GTF2H2	turquoise
CELSR2	green									GTF2H5	turquoise
CELSR3	blue									GTF3C6	turquoise
CEMIP2	salmon									GTPBP2	turquoise
CENPA	turquoise									GTPBP4	pink
CENPB	blue									GTPBP8	turquoise
CENPC	grey									GUCD1	yellow
CENPE	pink									GUCY1A1	greenyellow
CENPF	pink									GUK1	turquoise
CENPH	turquoise									GVIN1	pink
CENPI	pink									GYG1	purple
CENPJ	pink									GYPC	brown
CENPK	turquoise									GZMA	brown
CENPL	turquoise									GZMB	brown
CENPM	turquoise									GZMM	turquoise
CENPN	pink									H-2 CLASS II HISTOCOMPATIBILITY ANTIGEN%2C E-K ALPHA CHAIN (MUS MUSCULUS)	brown
CENPO	grey									H1-10	purple
CENPP	turquoise									H2-AA	brown
CENPQ	grey									H2-AB1	brown
CENPS	turquoise									H2-D1	brown
CENPT	pink									H2-DMA	brown
CENPU	pink									H2-DMB1	brown
CENPV	magenta									H2-L	brown
CENPW	turquoise									H2-Q10	darkturquoise
CENPX	turquoise									H2-T23	brown
CEP104	blue									H2AC15	turquoise
CEP112	grey									H2AX	turquoise
CEP120	lightgreen									H2AZ1	turquoise
CEP126	grey									H2BC18	turquoise
CEP128	pink									H4C1	turquoise
CEP131	greenyellow									HAAO	brown
CEP135	blue									HACD2	turquoise
CEP152	grey									HACE1	red
CEP162	grey									HACL1	yellow
CEP164	blue									HAGHL	turquoise
CEP170	grey									HAS2	pink
CEP170B	blue									HASPIN	pink
CEP19	grey									HAT1	turquoise
CEP192	grey									HAUS1	turquoise
CEP250	brown									HAUS2	turquoise
CEP290	grey									HAUS3	pink
CEP295	grey									HAUS4	turquoise
CEP350	blue									HAUS7	turquoise
CEP41	pink									HAUS8	turquoise
CEP44	turquoise									HAVCR2	lightyellow
CEP55	pink									HAX1	turquoise
CEP57	yellow									HBP1	red
CEP57L1	grey									HCFC1R1	turquoise
CEP63	turquoise									HCK	brown
CEP68	red									HCLS1	brown
CEP70	pink									HDAC1	purple
CEP72	pink									HDAC10	turquoise
CEP76	pink									HDAC2	purple
CEP78	pink									HDAC6	red
CEP83	turquoise									HDAC7	brown
CEP85	black									HDAC8	purple
CEP89	grey									HDAC9	brown
CEP95	turquoise									HDDC2	turquoise
CEP97	grey									HDDC3	turquoise
CEPT1	black									HDGF	turquoise
CERCAM	grey									HDHD2	brown
CERK	grey60									HECA	red
CERKL	brown									HECTD3	yellow
CERS2	yellow									HECW1	lightyellow
CERS4	magenta									HELLS	pink
CERS5	magenta									HELQ	turquoise
CERS6	red									HELZ2	yellow
CES1	grey									HEMK1	turquoise
CES1E	grey									HEPACAM2	salmon
CES2C	black									HERPUD1	yellow
CES2E	magenta									HEXA	brown
CES3A	grey									HEXB	turquoise
CETN2	turquoise									HEXD	turquoise
CETN3	turquoise									HEXIM1	red
CETP	grey									HFE	purple
CFAP126	grey									HGS	yellow
CFAP157	grey									HHAT	purple
CFAP20	purple									HIBADH	purple
CFAP206	tan									HIBCH	turquoise
CFAP221	turquoise									HID1	brown
CFAP251	magenta									HIF1A	cyan
CFAP298	turquoise									HIF3A	grey60
CFAP300	turquoise									HIGD1A	turquoise
CFAP36	turquoise									HIGD2A	turquoise
CFAP410	grey									HILPDA	turquoise
CFAP43	midnightblue									HINT2	turquoise
CFAP45	turquoise									HINT3	cyan
CFAP52	grey									HIP1R	yellow
CFAP65	tan									HIRIP3	turquoise
CFAP70	turquoise									HISTONE H3.1 (RATTUS NORVEGICUS)	turquoise
CFAP97	blue									HJURP	pink
CFB	turquoise									HK3	brown
CFDP1	turquoise									HKDC1	red
CFH	purple									HLA-DOA	brown
CFI	grey									HLA-DPA1	brown
CFL1	lightyellow									HLF	red
CFLAR	blue									HLX	greenyellow
CFP	brown									HMBOX1	red
CFTR	green									HMBS	turquoise
CGN	red									HMCES	turquoise
CGNL1	green									HMCN1	pink
CGREF1	magenta									HMCN2	yellow
CGRRF1	grey									HMGA1	pink
CH25H	grey									HMGB1	turquoise
CHAC2	brown									HMGB2	turquoise
CHAD	grey									HMGB3	turquoise
CHAF1A	pink									HMGCL	purple
CHAF1B	pink									HMGN1	turquoise
CHAMP1	blue									HMGN2	turquoise
CHCHD1	turquoise									HMGN2P46	turquoise
CHCHD10	grey									HMGN3	turquoise
CHCHD2	turquoise									HMGXB3	yellow
CHCHD4	turquoise									HMGXB4	pink
CHCHD5	turquoise									HMMR	pink
CHCHD6	turquoise									HMOX1	brown
CHCHD7	turquoise									HMOX2	yellow
CHD1	cyan									HNF4G	yellow
CHD1L	red									HNRNPA1	turquoise
CHD2	blue									HNRNPA2B1	turquoise
CHD3	pink									HNRNPA3	turquoise
CHD4	blue									HNRNPC	turquoise
CHD5	blue									HNRNPDL	turquoise
CHD6	blue									HNRNPF	turquoise
CHD7	blue									HNRNPH3	turquoise
CHD8	blue									HNRNPM	turquoise
CHD9	grey									HNRNPR	turquoise
CHDH	yellow									HOGA1	yellow
CHEK1	turquoise									HOMER2	lightyellow
CHEK2	pink									HOOK2	yellow
CHERP	blue									HOXB7	purple
CHFR	blue									HP	lightyellow
CHGA	grey									HPF1	turquoise
CHGB	grey									HPGD	yellow
CHI3L1	grey									HPGDS	turquoise
CHIC1	midnightblue									HPRT1	turquoise
CHIC2	turquoise									HPSE2	pink
CHID1	turquoise									HRC	turquoise
CHKA	yellow									HRCT1	grey60
CHKB	black									HS3ST1	purple
CHL1	grey									HS3ST6	salmon
CHM	blue									HSBP1	turquoise
CHML	red									HSCB	turquoise
CHMP1A	grey									HSD11B1	turquoise
CHMP1B	black									HSD11B2	greenyellow
CHMP2A	black									HSD17B1	greenyellow
CHMP2B	salmon									HSD17B10	turquoise
CHMP3	black									HSD17B11	yellow
CHMP4B	black									HSD17B12	pink
CHMP4C	yellow									HSD17B13	yellow
CHMP5	black									HSD17B4	yellow
CHMP6	grey									HSD17B6	purple
CHMP7	yellow									HSD17B8	turquoise
CHN1	purple									HSD3B1	salmon
CHN2	yellow									HSD3B3	yellow
CHODL	yellow									HSDL1	red
CHORDC1	cyan									HSF2BP	turquoise
CHP1	grey									HSF4	turquoise
CHP2	grey									HSF5	yellow
CHPF	green									HSH2D	brown
CHPF2	grey									HSP90AA1	purple
CHPT1	turquoise									HSP90AB1	purple
CHRAC1	turquoise									HSP90B1	purple
CHRD	grey									HSPA12A	red
CHRDL1	green									HSPA14	turquoise
CHRM1	blue									HSPA1B	salmon
CHRM2	green									HSPA2	greenyellow
CHRM3	grey									HSPA4	pink
CHRNA2	lightgreen									HSPB1	purple
CHRNA3	green									HSPB11	turquoise
CHRNB1	grey									HSPB2	turquoise
CHRNB4	green									HSPB6	purple
CHST1	grey									HSPBAP1	turquoise
CHST11	brown									HSPBP1	pink
CHST12	grey									HSPD1	pink
CHST13	grey									HSPE1	turquoise
CHST14	grey									HTATIP2	turquoise
CHST15	brown									HTR3A	turquoise
CHST2	pink									HTR4	purple
CHST8	midnightblue									HTRA1	purple
CHSY1	grey									HTRA2	turquoise
CHTF18	pink									HTRA3	greenyellow
CHTOP	turquoise									HUS1B	turquoise
CHUK	yellow									HVCN1	brown
CHURC1	turquoise									HYDIN	purple
CIAO1	brown									HYLS1	turquoise
CIAO2A	turquoise									HYPK	turquoise
CIAO2B	turquoise									I3	yellow
CIAO3	black									IAP	yellow
CIAPIN1	grey									ICAM1	brown
CIART	grey									ICAM2	brown
CIB1	black									ICMT	yellow
[truncated: 10,623 more rows]

## Sheet: lu
	moduleColor			pro_weight	mean_RQ	mean_EE	mean_H2Og	body_temp_3		sig modules	moduleColor		tan	23
A2ML1	grey		MEpink	1.34196e-05	0.921653	0.338347	0.0467135	0.000916933		A2ML1	grey		greenyellow	34
A3GALT2	grey		MEyellow	1.67726e-07	0.195874	0.74069	0.00127133	0.00812688		A3GALT2	grey		purple	38
A4GALT	grey		MEturquoise	2.35037e-07	0.122248	0.571189	0.00150956	0.0148112		A4GALT	grey		magenta	98
AAAS	grey		MEmagenta	0.160271	0.624082	0.544694	0.510215	0.0230667		AAAS	grey		pink	165
AACS	yellow		MEbrown	0.00213032	0.0934564	0.49267	0.000243548	0.0269711		AACS	yellow		black	302
AADAC	yellow		MEgrey	0.00262569	0.890436	0.730628	0.739428	0.088176		AADAC	yellow		red	354
AAGAB	grey		MEblue	0.00151488	0.057724	0.474386	0.000626745	0.0979254		AAGAB	grey		green	392
AAK1	brown		MEred	0.0434365	0.471207	0.48863	0.87216	0.121056		AAK1	brown		yellow	967
AAMDC	blue		MEpurple	0.0269865	0.999438	0.552163	0.0104405	0.122577		AAMDC	blue		brown	1074
AAMP	grey		MEblack	0.146075	0.779521	0.740657	0.844249	0.192588		AAMP	grey		blue	1157
AAR2	grey		MEgreenyellow	0.469184	0.0679538	0.0493705	0.123738	0.557648		AAR2	grey		turquoise	1222
AARD	grey		MEtan	0.609639	0.929898	0.682605	0.914566	0.559715		AARD	grey		grey	7116
AARS2	grey		MEgreen	0.674296	0.171417	0.390076	0.142206	0.756189		AARS2	grey
AARSD1	blue									AARSD1	blue
AASDH	grey									AASDH	grey
AASDHPPT	grey									AASDHPPT	grey
AASS	grey									AASS	grey
AATF	grey									AATF	grey
AATK	grey									AATK	grey
ABAT	magenta									ABAT	magenta
ABCA1	brown									ABCA1	brown
ABCA13	grey									ABCA13	grey
ABCA17	grey									ABCA17	grey
ABCA2	green									ABCA4	grey
ABCA3	green									ABCA5	grey
ABCA4	grey									ABCA6	grey
ABCA5	grey									ABCA7	grey
ABCA6	grey									ABCA8A	grey
ABCA7	grey									ABCA9	grey
ABCA8A	grey									ABCB1	grey
ABCA9	grey									ABCB10	grey
ABCB1	grey									ABCB4	grey
ABCB10	grey									ABCB6	grey
ABCB4	grey									ABCB7	grey
ABCB6	grey									ABCB9	grey
ABCB7	grey									ABCC10	grey
ABCB9	grey									ABCC3	grey
ABCC1	green									ABCC5	grey
ABCC10	grey									ABCC6	grey
ABCC3	grey									ABCC8	grey
ABCC4	green									ABCC9	brown
ABCC5	grey									ABCD1	yellow
ABCC6	grey									ABCD2	grey
ABCC8	grey									ABCD3	grey
ABCC9	brown									ABCD4	grey
ABCD1	yellow									ABCE1	blue
ABCD2	grey									ABCF1	grey
ABCD3	grey									ABCF2	turquoise
ABCD4	grey									ABCF3	red
ABCE1	blue									ABCG1	grey
ABCF1	grey									ABCG2	turquoise
ABCF2	turquoise									ABCG3	purple
ABCF3	red									ABCG4	grey
ABCG1	grey									ABHD1	grey
ABCG2	turquoise									ABHD10	grey
ABCG3	purple									ABHD11	grey
ABCG4	grey									ABHD12	grey
ABHD1	grey									ABHD13	grey
ABHD10	grey									ABHD14A	grey
ABHD11	grey									ABHD14B	grey
ABHD12	grey									ABHD15	turquoise
ABHD13	grey									ABHD16A	grey
ABHD14A	grey									ABHD16B	grey
ABHD14B	grey									ABHD17A	grey
ABHD15	turquoise									ABHD17B	grey
ABHD16A	grey									ABHD17C	grey
ABHD16B	grey									ABHD18	brown
ABHD17A	grey									ABHD3	yellow
ABHD17B	grey									ABHD4	grey
ABHD17C	grey									ABHD5	grey
ABHD18	brown									ABHD6	grey
ABHD2	green									ABHD8	grey
ABHD3	yellow									ABI1	grey
ABHD4	grey									ABI2	grey
ABHD5	grey									ABI3	grey
ABHD6	grey									ABI3BP	grey
ABHD8	grey									ABITRAM	grey
ABI1	grey									ABL1	brown
ABI2	grey									ABL2	brown
ABI3	grey									ABLIM3	yellow
ABI3BP	grey									ABO	grey
ABITRAM	grey									ABRAXAS1	turquoise
ABL1	brown									ABRAXAS2	grey
ABL2	brown									ABT1	blue
ABLIM1	green									ABTB1	red
ABLIM3	yellow									ACAA1A	grey
ABO	grey									ACAA2	grey
ABR	green									ACACA	brown
ABRAXAS1	turquoise									ACAD11	grey
ABRAXAS2	grey									ACAD8	turquoise
ABT1	blue									ACAD9	grey
ABTB1	red									ACADL	grey
ACAA1A	grey									ACADM	blue
ACAA2	grey									ACADSB	grey
ACACA	brown									ACADVL	grey
ACACB	green									ACAP1	yellow
ACAD10	green									ACAP2	brown
ACAD11	grey									ACAP3	grey
ACAD8	turquoise									ACAT1	blue
ACAD9	grey									ACAT2	grey
ACADL	grey									ACBD3	grey
ACADM	blue									ACBD4	grey
ACADSB	grey									ACBD5	grey
ACADVL	grey									ACBD6	grey
ACAP1	yellow									ACCS	yellow
ACAP2	brown									ACE	grey
ACAP3	grey									ACE2	magenta
ACAT1	blue									ACE3	turquoise
ACAT2	grey									ACER2	turquoise
ACBD3	grey									ACER3	grey
ACBD4	grey									ACHE	grey
ACBD5	grey									ACIN1	brown
ACBD6	grey									ACKR2	grey
ACCS	yellow									ACKR3	grey
ACE	grey									ACKR4	grey
ACE2	magenta									ACLY	yellow
ACE3	turquoise									ACO1	grey
ACER2	turquoise									ACO2	grey
ACER3	grey									ACOD1	purple
ACHE	grey									ACOT11	grey
ACIN1	brown									ACOT13	blue
ACKR2	grey									ACOT2	grey
ACKR3	grey									ACOT7	grey
ACKR4	grey									ACOT8	grey
ACLY	yellow									ACOT9	grey
ACO1	grey									ACOX1	grey
ACO2	grey									ACOX2	grey
ACOD1	purple									ACOXL	yellow
ACOT11	grey									ACP1	grey
ACOT13	blue									ACP2	grey
ACOT2	grey									ACP3	grey
ACOT7	grey									ACP5	grey
ACOT8	grey									ACP6	grey
ACOT9	grey									ACR	turquoise
ACOX1	grey									ACRBP	grey
ACOX2	grey									ACSF2	grey
ACOX3	green									ACSF3	grey
ACOXL	yellow									ACSL3	grey
ACP1	grey									ACSL4	grey
ACP2	grey									ACSL5	yellow
ACP3	grey									ACSM1	yellow
ACP5	grey									ACSM3	grey
ACP6	grey									ACSM5	turquoise
ACR	turquoise									ACSS1	grey
ACRBP	grey									ACSS2	yellow
ACSF2	grey									ACSS3	grey
ACSF3	grey									ACTA2	yellow
ACSL1	black									ACTL6A	grey
ACSL3	grey									ACTN1	turquoise
ACSL4	grey									ACTN3	grey
ACSL5	yellow									ACTN4	brown
ACSM1	yellow									ACTR10	blue
ACSM3	grey									ACTR1A	red
ACSM5	turquoise									ACTR2	grey
ACSS1	grey									ACTR3	grey
ACSS2	yellow									ACTR5	grey
ACSS3	grey									ACTR6	turquoise
ACTA2	yellow									ACTR8	turquoise
ACTL6A	grey									ACVR1	grey
ACTN1	turquoise									ACVR1B	turquoise
ACTN2	tan									ACVR2A	pink
ACTN3	grey									ACVR2B	turquoise
ACTN4	brown									ACY1	grey
ACTR10	blue									ACY1A	grey
ACTR1A	red									ACY3	grey
ACTR2	grey									ACYP1	blue
ACTR3	grey									ACYP2	blue
ACTR5	grey									ADAL	blue
ACTR6	turquoise									ADAM10	grey
ACTR8	turquoise									ADAM12	grey
ACVR1	grey									ADAM15	grey
ACVR1B	turquoise									ADAM17	yellow
ACVR2A	pink									ADAM19	brown
ACVR2B	turquoise									ADAM1B	grey
ACY1	grey									ADAM22	grey
ACY1A	grey									ADAM28	grey
ACY3	grey									ADAM33	grey
ACYP1	blue									ADAM8	grey
ACYP2	blue									ADAM9	turquoise
ADAL	blue									ADAMDEC1	grey
ADAM10	grey									ADAMTS1	grey
ADAM12	grey									ADAMTS10	yellow
ADAM15	grey									ADAMTS12	grey
ADAM17	yellow									ADAMTS13	grey
ADAM19	brown									ADAMTS15	turquoise
ADAM1B	grey									ADAMTS17	grey
ADAM22	grey									ADAMTS18	grey
ADAM28	grey									ADAMTS19	grey
ADAM33	grey									ADAMTS2	turquoise
ADAM8	grey									ADAMTS20	turquoise
ADAM9	turquoise									ADAMTS3	grey
ADAMDEC1	grey									ADAMTS4	grey
ADAMTS1	grey									ADAMTS5	grey
ADAMTS10	yellow									ADAMTS6	grey
ADAMTS12	grey									ADAMTS7	grey
ADAMTS13	grey									ADAMTS8	grey
ADAMTS15	turquoise									ADAMTS9	grey
ADAMTS17	grey									ADAMTSL1	yellow
ADAMTS18	grey									ADAMTSL2	grey
ADAMTS19	grey									ADAMTSL3	grey
ADAMTS2	turquoise									ADAMTSL4	turquoise
ADAMTS20	turquoise									ADAP1	magenta
ADAMTS3	grey									ADAP2	grey
ADAMTS4	grey									ADAR	brown
ADAMTS5	grey									ADARB1	brown
ADAMTS6	grey									ADAT1	grey
ADAMTS7	grey									ADAT2	grey
ADAMTS8	grey									ADAT3	grey
ADAMTS9	grey									ADCK1	grey
ADAMTSL1	yellow									ADCK2	turquoise
ADAMTSL2	grey									ADCK5	turquoise
ADAMTSL3	grey									ADCY2	grey
ADAMTSL4	turquoise									ADCY3	grey
ADAP1	magenta									ADCY4	grey
ADAP2	grey									ADCY5	turquoise
ADAR	brown									ADCY6	turquoise
ADARB1	brown									ADCY8	yellow
ADAT1	grey									ADCY9	brown
ADAT2	grey									ADD3	yellow
ADAT3	grey									ADGRA3	grey
ADCK1	grey									ADGRB2	grey
ADCK2	turquoise									ADGRD1	grey
ADCK5	turquoise									ADGRE1	yellow
ADCY2	grey									ADGRE4	yellow
ADCY3	grey									ADGRF1	grey
ADCY4	grey									ADGRF2	turquoise
ADCY5	turquoise									ADGRF4	turquoise
ADCY6	turquoise									ADGRF5	turquoise
ADCY7	green									ADGRG1	grey
ADCY8	yellow									ADGRG2	grey
ADCY9	brown									ADGRG3	grey
ADD1	green									ADGRG5	yellow
ADD3	yellow									ADGRG6	grey
ADGB	black									ADGRL1	brown
ADGRA2	green									ADGRL2	turquoise
ADGRA3	grey									ADGRL3	brown
ADGRB2	grey									ADGRL4	pink
ADGRD1	grey									ADGRV1	grey
ADGRE1	yellow									ADH1	grey
ADGRE4	yellow									ADH2-1	grey
ADGRF1	grey									ADH5	blue
ADGRF2	turquoise									ADHFE1	grey
ADGRF4	turquoise									ADI1	blue
ADGRF5	turquoise									ADIPOQ	grey
ADGRG1	grey									ADIPOR1	turquoise
ADGRG2	grey									ADIPOR2	turquoise
ADGRG3	grey									ADM	turquoise
ADGRG5	yellow									ADNP2	turquoise
ADGRG6	grey									ADO	grey
ADGRL1	brown									ADORA1	grey
ADGRL2	turquoise									ADORA2A	grey
ADGRL3	brown									ADORA2B	grey
ADGRL4	pink									ADORA3	yellow
ADGRV1	grey									ADPGK	grey
ADH1	grey									ADPRH	grey
ADH2-1	grey									ADPRHL1	grey
ADH5	blue									ADPRM	brown
ADHFE1	grey									ADRA1A	grey
ADI1	blue									ADRA1B	grey
ADIPOQ	grey									ADRA1D	grey
ADIPOR1	turquoise									ADRA2A	grey
ADIPOR2	turquoise									ADRB1	yellow
ADM	turquoise									ADRB2	turquoise
ADNP	green									ADSL	grey
ADNP2	turquoise									ADSS1	grey
ADO	grey									ADSS2	grey
ADORA1	grey									AEBP1	grey
ADORA2A	grey									AEBP2	grey
ADORA2B	grey									AEN	grey
ADORA3	yellow									AFAP1	brown
ADPGK	grey									AFAP1L1	turquoise
ADPRH	grey									AFAP1L2	yellow
ADPRHL1	grey									AFDN	brown
ADPRM	brown									AFF3	turquoise
ADRA1A	grey									AFF4	brown
ADRA1B	grey									AFG1L	grey
ADRA1D	grey									AFG3L1	grey
ADRA2A	grey									AFG3L2	grey
ADRB1	yellow									AFMID	grey
ADRB2	turquoise									AFTPH	pink
ADSL	grey									AGA	yellow
ADSS1	grey									AGAP2	grey
ADSS2	grey									AGAP3	grey
AEBP1	grey									AGBL3	grey
AEBP2	grey									AGBL5	grey
AEN	grey									AGER	grey
AFAP1	brown									AGFG1	pink
AFAP1L1	turquoise									AGFG2	turquoise
AFAP1L2	yellow									AGGF1	grey
AFDN	brown									AGK	grey
AFF3	turquoise									AGL	grey
AFF4	brown									AGMO	grey
AFG1L	grey									AGO1	brown
AFG3L1	grey									AGO2	brown
AFG3L2	grey									AGO3	grey
AFMID	grey									AGO4	brown
AFTPH	pink									AGPAT1	grey
AGA	yellow									AGPAT2	grey
AGAP1	green									AGPAT3	grey
AGAP2	grey									AGPAT4	grey
AGAP3	grey									AGPAT5	grey
AGBL2	black									AGPS	grey
AGBL3	grey									AGR2	yellow
AGBL5	grey									AGT	turquoise
AGER	grey									AGTPBP1	grey
AGFG1	pink									AGTR1	grey
AGFG2	turquoise									AGTRAP	yellow
AGGF1	grey									AGXT	grey
AGK	grey									AHCTF1	brown
AGL	grey									AHCY	turquoise
AGMO	grey									AHCYL1	pink
AGO1	brown									AHCYL2	brown
AGO2	brown									AHI1	turquoise
AGO3	grey									AHNAK	brown
AGO4	brown									AHNAK2	grey
AGPAT1	grey									AHR	grey
AGPAT2	grey									AHRR	grey
AGPAT3	grey									AHSA1	red
AGPAT4	grey									AHSA2	blue
AGPAT5	grey									AHSP	grey
AGPS	grey									AIDA	grey
AGR2	yellow									AIF1	yellow
AGT	turquoise									AIF1L	grey
AGTPBP1	grey									AIFM1	grey
AGTR1	grey									AIFM3	grey
AGTRAP	yellow									AIG1	blue
AGXT	grey									AIM2	yellow
AHCTF1	brown									AIMP1	blue
AHCY	turquoise									AIMP2	grey
AHCYL1	pink									AIP	grey
AHCYL2	brown									AJAP1	grey
AHDC1	green									AJM1	turquoise
AHI1	turquoise									AJUBA	grey
AHNAK	brown									AK2	grey
AHNAK2	grey									AK3	turquoise
AHR	grey									AK6	red
AHRR	grey									AKAP1	turquoise
AHSA1	red									AKAP10	grey
AHSA2	blue									AKAP11	brown
AHSP	grey									AKAP12	grey
AIDA	grey									AKAP13	brown
AIF1	yellow									AKAP14	grey
AIF1L	grey									AKAP17B	grey
AIFM1	grey									AKAP3	turquoise
AIFM3	grey									AKAP5	grey
AIG1	blue									AKAP6	brown
AIM2	yellow									AKAP7	grey
AIMP1	blue									AKAP8	turquoise
AIMP2	grey									AKAP8L	turquoise
AIP	grey									AKAP9	brown
AJAP1	grey									AKIP1	blue
AJM1	turquoise									AKIRIN1	grey
AJUBA	grey									AKIRIN2	grey
AK1	black									AKNA	yellow
AK2	grey									AKR1A1	blue
AK3	turquoise									AKR1B1	blue
AK6	red									AKR1B7	grey
AK7	black									AKR1B8	grey
AK8	black									AKR1C13	grey
AK9	black									AKR1C15	grey
AKAP1	turquoise									AKR1C5	grey
AKAP10	grey									AKR1C9	turquoise
AKAP11	brown									AKR1E2	yellow
AKAP12	grey									AKR7A2	grey
AKAP13	brown									AKR7A3	grey
AKAP14	grey									AKT1S1	grey
AKAP17B	grey									AKT2	grey
AKAP2	green									AKTIP	red
AKAP3	turquoise									ALAD	yellow
AKAP5	grey									ALAS1	turquoise
AKAP6	brown									ALAS2	grey
AKAP7	grey									ALB	grey
AKAP8	turquoise									ALCAM	turquoise
AKAP8L	turquoise									ALDH16A1	grey
AKAP9	brown									ALDH18A1	grey
AKIP1	blue									ALDH1A1	grey
AKIRIN1	grey									ALDH1A2	grey
AKIRIN2	grey									ALDH1A3	turquoise
AKNA	yellow									ALDH1A7	grey
AKR1A1	blue									ALDH1B1	magenta
AKR1B1	blue									ALDH1L1	turquoise
AKR1B7	grey									ALDH2	grey
AKR1B8	grey									ALDH3A1	grey
AKR1C13	grey									ALDH3A2	grey
AKR1C15	grey									ALDH3B1	grey
AKR1C5	grey									ALDH3B2	grey
AKR1C9	turquoise									ALDH4A1	grey
AKR1E2	yellow									ALDH5A1	brown
AKR7A2	grey									ALDH6A1	turquoise
AKR7A3	grey									ALDH7A1	grey
AKT1S1	grey									ALDH9A1	grey
AKT2	grey									ALDOA	blue
AKTIP	red									ALDOB	magenta
ALAD	yellow									ALDOC	grey
ALAS1	turquoise									ALG1	grey
ALAS2	grey									ALG10B	brown
ALB	grey									ALG11	grey
ALCAM	turquoise									ALG12	grey
ALDH16A1	grey									ALG13	grey
ALDH18A1	grey									ALG2	grey
ALDH1A1	grey									ALG3	blue
ALDH1A2	grey									ALG5	blue
ALDH1A3	turquoise									ALG6	grey
ALDH1A7	grey									ALG8	grey
ALDH1B1	magenta									ALG9	grey
ALDH1L1	turquoise									ALKAL1	grey
ALDH2	grey									ALKBH1	turquoise
ALDH3A1	grey									ALKBH2	grey
ALDH3A2	grey									ALKBH3	grey
ALDH3B1	grey									ALKBH4	grey
ALDH3B2	grey									ALKBH5	turquoise
ALDH4A1	grey									ALKBH6	grey
ALDH5A1	brown									ALKBH7	grey
ALDH6A1	turquoise									ALKBH8	grey
ALDH7A1	grey									ALOX12	grey
ALDH9A1	grey									ALOX12B	grey
ALDOA	blue									ALOX12E	yellow
ALDOB	magenta									ALOX15	grey
ALDOC	grey									ALOX5	grey
ALG1	grey									ALOX5AP	blue
ALG10B	brown									ALOXE3	turquoise
ALG11	grey									ALPHA-1-ANTITRYPSIN (MESOCRICETUS AURATUS)	grey
ALG12	grey									ALPI	magenta
ALG13	grey									ALPK1	grey
ALG2	grey									ALPK2	grey
ALG3	blue									ALPK3	grey
ALG5	blue									ALS2	brown
ALG6	grey									ALS2CL	turquoise
ALG8	grey									ALYREF	blue
ALG9	grey									AMACR	grey
ALKAL1	grey									AMBRA1	brown
ALKBH1	turquoise									AMD1	grey
ALKBH2	grey									AMDHD2	grey
ALKBH3	grey									AMER2	grey
ALKBH4	grey									AMER3	turquoise
ALKBH5	turquoise									AMFR	brown
ALKBH6	grey									AMIGO2	yellow
ALKBH7	grey									AMIGO3	grey
ALKBH8	grey									AMMECR1	grey
ALMS1	black									AMMECR1L	brown
ALOX12	grey									AMN1	grey
ALOX12B	grey									AMOTL1	brown
ALOX12E	yellow									AMOTL2	brown
ALOX15	grey									AMPD2	grey
ALOX5	grey									AMPH	yellow
ALOX5AP	blue									AMT	grey
ALOXE3	turquoise									AMY1	turquoise
ALPHA-1-ANTITRYPSIN (MESOCRICETUS AURATUS)	grey									AMZ1	grey
ALPI	magenta									AMZ2	grey
ALPK1	grey									ANAPC1	brown
ALPK2	grey									ANAPC10	grey
ALPK3	grey									ANAPC11	blue
ALPL	black									ANAPC13	blue
ALS2	brown									ANAPC15	blue
ALS2CL	turquoise									ANAPC16	turquoise
ALYREF	blue									ANAPC2	grey
AMACR	grey									ANAPC4	grey
AMBRA1	brown									ANAPC5	blue
AMD1	grey									ANAPC7	grey
AMDHD2	grey									ANGEL1	grey
AMER1	green									ANGEL2	brown
AMER2	grey									ANGPT1	yellow
AMER3	turquoise									ANGPT2	grey
AMFR	brown									ANGPTL1	turquoise
AMIGO1	green									ANGPTL2	yellow
AMIGO2	yellow									ANGPTL4	turquoise
AMIGO3	grey									ANGPTL5	grey
AMMECR1	grey									ANGPTL6	yellow
AMMECR1L	brown									ANGPTL7	turquoise
AMN1	grey									ANGPTL8	grey
AMOT	green									ANK2	grey
AMOTL1	brown									ANKAR	grey
AMOTL2	brown									ANKH	grey
AMPD2	grey									ANKHD1	brown
AMPD3	green									ANKIB1	brown
AMPH	yellow									ANKLE2	grey
AMT	grey									ANKMY1	grey
AMY1	turquoise									ANKMY2	turquoise
AMZ1	grey									ANKRA2	grey
AMZ2	grey									ANKRD10	grey
ANAPC1	brown									ANKRD11	brown
ANAPC10	grey									ANKRD12	pink
ANAPC11	blue									ANKRD13B	red
ANAPC13	blue									ANKRD13C	grey
ANAPC15	blue									ANKRD13D	yellow
ANAPC16	turquoise									ANKRD16	grey
ANAPC2	grey									ANKRD17	brown
ANAPC4	grey									ANKRD19P	brown
ANAPC5	blue									ANKRD24	yellow
ANAPC7	grey									ANKRD26	grey
ANG	black									ANKRD27	turquoise
ANGEL1	grey									ANKRD28	grey
ANGEL2	brown									ANKRD29	grey
ANGPT1	yellow									ANKRD33B	grey
ANGPT2	grey									ANKRD35	grey
ANGPTL1	turquoise									ANKRD37	grey
ANGPTL2	yellow									ANKRD39	grey
ANGPTL4	turquoise									ANKRD40	grey
ANGPTL5	grey									ANKRD42	grey
ANGPTL6	yellow									ANKRD46	grey
ANGPTL7	turquoise									ANKRD49	grey
ANGPTL8	grey									ANKRD50	brown
ANK2	grey									ANKRD52	brown
ANK3	green									ANKRD54	grey
ANKAR	grey									ANKRD6	grey
ANKEF1	black									ANKRD65	yellow
ANKFN1	black									ANKS1A	turquoise
ANKFY1	green									ANKS3	red
ANKH	grey									ANKS6	grey
ANKHD1	brown									ANKUB1	grey
ANKIB1	brown									ANKZF1	grey
ANKLE2	grey									ANLN	grey
ANKMY1	grey									ANO1	turquoise
ANKMY2	turquoise									ANO10	grey
ANKRA2	grey									ANO6	grey
ANKRD1	tan									ANO7	grey
ANKRD10	grey									ANO8	grey
ANKRD11	brown									ANP32A	blue
ANKRD12	pink									ANP32B	grey
ANKRD13A	green									ANP32E	grey
ANKRD13B	red									ANPEP	magenta
ANKRD13C	grey									ANTXR2	yellow
ANKRD13D	yellow									ANXA1	blue
ANKRD16	grey									ANXA11	grey
ANKRD17	brown									ANXA13	magenta
ANKRD19P	brown									ANXA2	blue
ANKRD24	yellow									ANXA3	blue
ANKRD26	grey									ANXA4	yellow
ANKRD27	turquoise									ANXA5	blue
ANKRD28	grey									ANXA6	yellow
ANKRD29	grey									ANXA7	turquoise
ANKRD33B	grey									ANXA8L1	grey
ANKRD35	grey									AOAH	grey
ANKRD37	grey									AOC1	magenta
ANKRD39	grey									AOC2	turquoise
ANKRD40	grey									AOC3	grey
ANKRD42	grey									AOPEP	grey
ANKRD44	green									AOX1	grey
ANKRD45	black									AOX3	yellow
ANKRD46	grey									AP1AR	grey
ANKRD49	grey									AP1B1	yellow
ANKRD50	brown									AP1G2	grey
ANKRD52	brown									AP1M1	grey
ANKRD54	grey									AP1M2	grey
ANKRD6	grey									AP1S1	blue
ANKRD65	yellow									AP1S2	grey
ANKRD66	black									AP1S3	grey
ANKS1A	turquoise									AP2A1	brown
ANKS3	red									AP2M1	yellow
ANKS6	grey									AP2S1	blue
ANKUB1	grey									AP3B1	grey
ANKZF1	grey									AP3D1	brown
ANLN	grey									AP3M1	grey
ANO1	turquoise									AP3M2	grey
ANO10	grey									AP3S1	blue
ANO6	grey									AP3S2	grey
ANO7	grey									AP4B1	grey
ANO8	grey									AP4E1	grey
ANP32A	blue									AP4M1	grey
ANP32B	grey									AP4S1	grey
ANP32E	grey									AP5B1	grey
ANPEP	magenta									AP5M1	grey
ANTXR2	yellow									AP5S1	grey
ANXA1	blue									AP5Z1	grey
ANXA11	grey									APAF1	grey
ANXA13	magenta									APBA3	grey
ANXA2	blue									APBB1	grey
ANXA3	blue									APBB1IP	grey
ANXA4	yellow									APBB3	grey
ANXA5	blue									APC	brown
ANXA6	yellow									APCDD1	grey
ANXA7	turquoise									APEH	grey
ANXA8L1	grey									APEX1	blue
AOAH	grey									APEX2	grey
AOC1	magenta									APH1A	grey
AOC2	turquoise									APH1C	grey
AOC3	grey									API5	brown
AOPEP	grey									APIP	grey
AOX1	grey									APLF	grey
AOX3	yellow									APLN	yellow
AP1AR	grey									APLNR	yellow
AP1B1	yellow									APLP1	grey
AP1G1	green									APLP2	grey
AP1G2	grey									APMAP	yellow
AP1M1	grey									APOA2	grey
AP1M2	grey									APOA4	magenta
AP1S1	blue									APOAI	magenta
AP1S2	grey									APOB	magenta
AP1S3	grey									APOBEC3	grey
AP2A1	brown									APOBEC4	yellow
AP2A2	green									APOBR	grey
AP2B1	green									APOC1	grey
AP2M1	yellow									APOE	grey
AP2S1	blue									APOF	grey
AP3B1	grey									APOL3	yellow
AP3D1	brown									APOM	grey
AP3M1	grey									APOO	blue
AP3M2	grey									APOOL	grey
AP3S1	blue									APP	turquoise
AP3S2	grey									APPBP2	brown
AP4B1	grey									APPL1	grey
AP4E1	grey									APPL2	turquoise
AP4M1	grey									APRT	blue
AP4S1	grey									APTX	blue
AP5B1	grey									AQP1	turquoise
AP5M1	grey									AQP3	grey
AP5S1	grey									AQP4	grey
AP5Z1	grey									AQP5	grey
APAF1	grey									AQP7	magenta
APBA1	green									AQR	brown
APBA3	grey									AR	grey
APBB1	grey									ARAF	grey
APBB1IP	grey									ARAP1	grey
APBB2	green									ARAP2	grey
APBB3	grey									ARAP3	grey
APC	brown									ARC	turquoise
APCDD1	grey									ARCN1	turquoise
APEH	grey									AREG	grey
APEX1	blue									AREL1	brown
APEX2	grey									ARF1	blue
APH1A	grey									ARF4	greenyellow
APH1C	grey									ARF5	blue
API5	brown									ARF6	grey
APIP	grey									ARFGAP1	turquoise
APLF	grey									ARFGAP2	grey
APLN	yellow									ARFGAP3	grey
APLNR	yellow									ARFGEF1	brown
APLP1	grey									ARFGEF2	brown
APLP2	grey									ARFIP1	greenyellow
APMAP	yellow									ARFIP2	red
APOA2	grey									ARFRP1	grey
APOA4	magenta									ARG1	grey
APOAI	magenta									ARG2	turquoise
APOB	magenta									ARGLU1	grey
APOBEC3	grey									ARHGAP1	brown
APOBEC4	yellow									ARHGAP10	grey
APOBR	grey									ARHGAP11A	grey
APOC1	grey									ARHGAP12	turquoise
APOE	grey									ARHGAP19	grey
APOF	grey									ARHGAP20	grey
APOL3	yellow									ARHGAP21	turquoise
APOM	grey									ARHGAP22	grey
APOO	blue									ARHGAP23	grey
APOOL	grey									ARHGAP24	grey
APP	turquoise									ARHGAP25	grey
APPBP2	brown									ARHGAP26	turquoise
APPL1	grey									ARHGAP27	grey
APPL2	turquoise									ARHGAP28	grey
APRT	blue									ARHGAP29	turquoise
APTX	blue									ARHGAP30	yellow
AQP1	turquoise									ARHGAP31	brown
AQP3	grey									ARHGAP32	brown
AQP4	grey									ARHGAP33	grey
AQP5	grey									ARHGAP35	brown
AQP7	magenta									ARHGAP39	grey
AQR	brown									ARHGAP4	yellow
AR	grey									ARHGAP40	grey
ARAF	grey									ARHGAP42	grey
ARAP1	grey									ARHGAP44	brown
ARAP2	grey									ARHGAP5	brown
ARAP3	grey									ARHGAP6	turquoise
ARC	turquoise									ARHGAP8	grey
ARCN1	turquoise									ARHGAP9	yellow
AREG	grey									ARHGDIA	grey
AREL1	brown									ARHGDIB	yellow
ARF1	blue									ARHGEF1	grey
ARF4	greenyellow									ARHGEF10	yellow
ARF5	blue									ARHGEF10L	grey
ARF6	grey									ARHGEF11	brown
ARFGAP1	turquoise									ARHGEF12	brown
ARFGAP2	grey									ARHGEF15	grey
ARFGAP3	grey									ARHGEF16	grey
ARFGEF1	brown									ARHGEF18	brown
ARFGEF2	brown									ARHGEF2	brown
ARFIP1	greenyellow									ARHGEF25	grey
ARFIP2	red									ARHGEF28	brown
ARFRP1	grey									ARHGEF3	grey
ARG1	grey									ARHGEF37	turquoise
ARG2	turquoise									ARHGEF38	yellow
ARGLU1	grey									ARHGEF4	grey
ARHGAP1	brown									ARHGEF40	grey
ARHGAP10	grey									ARHGEF5	turquoise
ARHGAP11A	grey									ARHGEF6	brown
ARHGAP12	turquoise									ARHGEF9	grey
ARHGAP17	green									ARID2	brown
ARHGAP18	black									ARID3A	grey
ARHGAP19	grey									ARID3B	grey
ARHGAP20	grey									ARID4A	turquoise
ARHGAP21	turquoise									ARID4B	pink
ARHGAP22	grey									ARID5A	grey
ARHGAP23	grey									ARID5B	brown
ARHGAP24	grey									ARIH1	turquoise
ARHGAP25	grey									ARIH2	turquoise
ARHGAP26	turquoise									ARL1	blue
ARHGAP27	grey									ARL10	grey
ARHGAP28	grey									ARL11	grey
ARHGAP29	turquoise									ARL13A	grey
ARHGAP30	yellow									ARL13B	grey
ARHGAP31	brown									ARL16	red
ARHGAP32	brown									ARL2	blue
ARHGAP33	grey									ARL2BP	grey
ARHGAP35	brown									ARL4A	turquoise
ARHGAP39	grey									ARL4C	yellow
ARHGAP4	yellow									ARL5A	brown
ARHGAP40	grey									ARL5B	brown
ARHGAP42	grey									ARL6	grey
ARHGAP44	brown									ARL6IP1	blue
ARHGAP5	brown									ARL6IP4	grey
ARHGAP6	turquoise									ARL6IP5	grey
ARHGAP8	grey									ARL6IP6	grey
ARHGAP9	yellow									ARL8A	red
ARHGDIA	grey									ARL9	grey
ARHGDIB	yellow									ARMC1	grey
ARHGDIG	black									ARMC10	grey
ARHGEF1	grey									ARMC2	grey
ARHGEF10	yellow									ARMC5	grey
ARHGEF10L	grey									ARMC7	grey
ARHGEF11	brown									ARMC8	grey
ARHGEF12	brown									ARMC9	grey
ARHGEF15	grey									ARMCX1	grey
ARHGEF16	grey									ARMCX2	yellow
ARHGEF17	green									ARMCX3	grey
ARHGEF18	brown									ARMCX5	pink
ARHGEF2	brown									ARMCX6	yellow
ARHGEF25	grey									ARMH3	grey
ARHGEF26	green									ARMT1	turquoise
ARHGEF28	brown									ARNT	brown
ARHGEF3	grey									ARNTL	turquoise
ARHGEF37	turquoise									ARNTL2	grey
ARHGEF38	yellow									ARPC1A	grey
ARHGEF4	grey									ARPC1B	blue
ARHGEF40	grey									ARPC2	blue
ARHGEF5	turquoise									ARPC3	blue
ARHGEF6	brown									ARPC4	blue
ARHGEF7	green									ARPC5	blue
ARHGEF9	grey									ARPC5L	blue
ARID1A	green									ARPIN	grey
ARID1B	green									ARPP19	grey
ARID2	brown									ARPP21	grey
ARID3A	grey									ARRB2	grey
ARID3B	grey									ARRDC1	grey
ARID4A	turquoise									ARRDC3	turquoise
ARID4B	pink									ARRDC4	grey
ARID5A	grey									ARSB	grey
ARID5B	brown									ARSG	grey
ARIH1	turquoise									ARSI	yellow
ARIH2	turquoise									ARSJ	grey
ARL1	blue									ARSK	yellow
ARL10	grey									ART2B	grey
ARL11	grey									ART3	grey
ARL13A	grey									ART5	grey
ARL13B	grey									ARV1	grey
ARL16	red									ARVCF	grey
ARL2	blue									AS3MT	yellow
ARL2BP	grey									ASAH1	grey
ARL4A	turquoise									ASAP1	brown
ARL4C	yellow									ASAP2	brown
ARL5A	brown									ASAP3	grey
ARL5B	brown									ASB1	grey
ARL6	grey									ASB11	blue
ARL6IP1	blue									ASB13	grey
ARL6IP4	grey									ASB14	grey
ARL6IP5	grey									ASB2	grey
ARL6IP6	grey									ASB3	grey
ARL8A	red									ASB6	grey
ARL9	grey									ASB7	brown
ARMC1	grey									ASB8	grey
ARMC10	grey									ASCC1	pink
ARMC2	grey									ASCC2	grey
ARMC3	black									ASCC3	grey
ARMC4	black									ASCL2	grey
ARMC5	grey									ASDURF	grey
ARMC7	grey									ASF1A	blue
ARMC8	grey									ASF1B	yellow
ARMC9	grey									ASGR1	grey
ARMCX1	grey									ASGR2	grey
ARMCX2	yellow									ASH1L	brown
ARMCX3	grey									ASH2L	grey
ARMCX5	pink									ASHWIN (MUS MUSCULUS)	grey
ARMCX6	yellow									ASIC2	grey
ARMH1	black									ASIC4	grey
ARMH3	grey									ASL	turquoise
ARMT1	turquoise									ASNS	blue
ARNT	brown									ASNSD1	grey
ARNTL	turquoise									ASPA	grey
ARNTL2	grey									ASPG	grey
ARPC1A	grey									ASPH	grey
ARPC1B	blue									ASPM	grey
ARPC2	blue									ASPN	grey
ARPC3	blue									ASPSCR1	grey
ARPC4	blue									ASRGL1	grey
ARPC5	blue									ASS1	turquoise
ARPC5L	blue									ASTE1	grey
ARPIN	grey									ASXL1	turquoise
ARPP19	grey									ASXL2	brown
ARPP21	grey									ASXL3	grey
ARRB1	green									ATAD1	grey
ARRB2	grey									ATAD2	grey
ARRDC1	grey									ATAD2B	brown
ARRDC3	turquoise									ATAD3	grey
ARRDC4	grey									ATAD5	grey
ARSB	grey									ATAT1	yellow
ARSG	grey									ATE1	turquoise
ARSI	yellow									ATF1	pink
ARSJ	grey									ATF2	brown
ARSK	yellow									ATF3	grey
ART2B	grey									ATF4	red
ART3	grey									ATF5	turquoise
ART5	grey									ATF6	brown
ARV1	grey									ATF6B	grey
ARVCF	grey									ATF7	brown
AS3MT	yellow									ATF7IP	brown
ASAH1	grey									ATG10	grey
ASAP1	brown									ATG101	turquoise
ASAP2	brown									ATG12	grey
ASAP3	grey									ATG13	turquoise
ASB1	grey									ATG14	turquoise
ASB11	blue									ATG16L1	grey
ASB13	grey									ATG16L2	grey
ASB14	grey									ATG2A	turquoise
ASB2	grey									ATG2B	brown
ASB3	grey									ATG3	red
ASB6	grey									ATG4A	grey
ASB7	brown									ATG4B	grey
ASB8	grey									ATG4C	grey
ASCC1	pink									ATG4D	grey
ASCC2	grey									ATG5	grey
ASCC3	grey									ATG7	grey
ASCL2	grey									ATG9A	turquoise
ASDURF	grey									ATIC	blue
ASF1A	blue									ATL1	yellow
ASF1B	yellow									ATL2	grey
ASGR1	grey									ATL3	brown
ASGR2	grey									ATM	grey
ASH1L	brown									ATMIN	brown
ASH2L	grey									ATN1	brown
ASHWIN (MUS MUSCULUS)	grey									ATOX1	blue
ASIC2	grey									ATP10A	grey
ASIC4	grey									ATP10B	grey
ASL	turquoise									ATP10D	brown
ASNS	blue									ATP11B	brown
ASNSD1	grey									ATP11C	grey
ASPA	grey									ATP12A	grey
ASPG	grey									ATP13A1	brown
ASPH	grey									ATP13A2	yellow
ASPM	grey									ATP13A3	brown
ASPN	grey									ATP13A4	grey
ASPSCR1	grey									ATP1A1	turquoise
ASRGL1	grey									ATP1A2	grey
ASS1	turquoise									ATP1A4	grey
ASTE1	grey									ATP1B1	turquoise
ASXL1	turquoise									ATP1B2	grey
ASXL2	brown									ATP1B3	grey
ASXL3	grey									ATP23	grey
ATAD1	grey									ATP2A1	grey
ATAD2	grey									ATP2A2	grey
ATAD2B	brown									ATP2B1	turquoise
ATAD3	grey									ATP2C1	grey
ATAD5	grey									ATP5F1A	blue
ATAT1	yellow									ATP5F1B	blue
ATE1	turquoise									ATP5F1C	blue
ATF1	pink									ATP5F1D	blue
ATF2	brown									ATP5F1E	blue
ATF3	grey									ATP5IF1	blue
ATF4	red									ATP5MC1	blue
ATF5	turquoise									ATP5MC2	blue
ATF6	brown									ATP5MC3	blue
ATF6B	grey									ATP5MD	blue
ATF7	brown									ATP5ME	blue
ATF7IP	brown									ATP5MF	grey
ATG10	grey									ATP5MG	blue
ATG101	turquoise									ATP5MPL	blue
ATG12	grey									ATP5PB	blue
ATG13	turquoise									ATP5PD	blue
ATG14	turquoise									ATP5PF	blue
ATG16L1	grey									ATP5PO	blue
ATG16L2	grey									ATP6AP1	grey
ATG2A	turquoise									ATP6AP2	grey
ATG2B	brown									ATP6V0A1	brown
ATG3	red									ATP6V0A2	grey
ATG4A	grey									ATP6V0A4	grey
ATG4B	grey									ATP6V0B	blue
ATG4C	grey									ATP6V0C	blue
ATG4D	grey									ATP6V0D1	grey
ATG5	grey									ATP6V0D2	grey
ATG7	grey									ATP6V0E1	blue
ATG9A	turquoise									ATP6V0E2	grey
ATIC	blue									ATP6V1B1	grey
ATL1	yellow									ATP6V1B2	grey
ATL2	grey									ATP6V1C1	red
ATL3	brown									ATP6V1D	red
ATM	grey									ATP6V1E1	blue
ATMIN	brown									ATP6V1F	blue
ATN1	brown									ATP6V1G1	blue
ATOX1	blue									ATP6V1H	blue
ATP10A	grey									ATP7A	brown
ATP10B	grey									ATP7B	brown
ATP10D	brown									ATP8A2	grey
ATP11A	green									ATP8B1	grey
ATP11B	brown									ATP8B2	grey
ATP11C	grey									ATP8B3	grey
ATP12A	grey									ATP8B4	grey
ATP13A1	brown									ATP9A	turquoise
ATP13A2	yellow									ATP9B	grey
ATP13A3	brown									ATPAF1	grey
ATP13A4	grey									ATPAF2	grey
ATP1A1	turquoise									ATPSCKMT	yellow
ATP1A2	grey									ATR	brown
ATP1A4	grey									ATRIP	grey
ATP1B1	turquoise									ATRN	brown
ATP1B2	grey									ATRNL1	grey
ATP1B3	grey									ATRX	brown
ATP23	grey									ATXN1	yellow
ATP2A1	grey									ATXN10	blue
ATP2A2	grey									ATXN1L	brown
ATP2A3	green									ATXN2	brown
ATP2B1	turquoise									ATXN2L	turquoise
ATP2B4	green									ATXN3	grey
ATP2C1	grey									ATXN7	brown
ATP2C2	black									ATXN7L1	brown
ATP5F1A	blue									ATXN7L2	grey
ATP5F1B	blue									ATXN7L3	grey
ATP5F1C	blue									ATXN7L3B	grey
ATP5F1D	blue									AUH	red
ATP5F1E	blue									AUP1	red
ATP5IF1	blue									AURKA	grey
ATP5MC1	blue									AURKAIP1	blue
ATP5MC2	blue									AUTS2	grey
ATP5MC3	blue									AVEN	grey
ATP5MD	blue									AVIL	grey
ATP5ME	blue									AVL9	brown
ATP5MF	grey									AVPI1	blue
ATP5MG	blue									AVPR2	grey
ATP5MPL	blue									AWAT2	grey
ATP5PB	blue									AXIN1	turquoise
ATP5PD	blue									AXIN2	grey
ATP5PF	blue									AXL	grey
ATP5PO	blue									AZGP1	turquoise
ATP6AP1	grey									AZI2	grey
ATP6AP2	grey									AZIN1	grey
ATP6V0A1	brown									AZIN2	grey
ATP6V0A2	grey									B2M	yellow
ATP6V0A4	grey									B3GALNT1	grey
ATP6V0B	blue									B3GALNT2	grey
ATP6V0C	blue									B3GALT4	grey
ATP6V0D1	grey									B3GALT6	grey
ATP6V0D2	grey									B3GAT3	grey
ATP6V0E1	blue									B3GNT2	turquoise
ATP6V0E2	grey									B3GNT3	magenta
ATP6V1A	green									B3GNT7	grey
ATP6V1B1	grey									B3GNT8	grey
ATP6V1B2	grey									B3GNT9	yellow
ATP6V1C1	red									B3GNTL1	grey
ATP6V1D	red									B4GALNT1	grey
ATP6V1E1	blue									B4GALNT4	grey
ATP6V1F	blue									B4GALT1	turquoise
ATP6V1G1	blue									B4GALT2	yellow
ATP6V1H	blue									B4GALT3	grey
ATP7A	brown									B4GALT4	grey
ATP7B	brown									B4GALT5	grey
ATP8A1	green									B4GALT6	turquoise
ATP8A2	grey									B4GALT7	grey
ATP8B1	grey									B4GAT1	grey
ATP8B2	grey									B9D2	grey
ATP8B3	grey									BAALC	grey
ATP8B4	grey									BABAM1	grey
ATP9A	turquoise									BACE1	brown
ATP9B	grey									BACE2	yellow
ATPAF1	grey									BACH1	turquoise
ATPAF2	grey									BACH2	brown
ATPSCKMT	yellow									BAD	red
ATR	brown									BAG FAMILY MOLECULAR CHAPERONE REGULATOR 2 (BOS TAURUS)	grey
ATRIP	grey									BAG1	red
ATRN	brown									BAG3	turquoise
ATRNL1	grey									BAG4	grey
ATRX	brown									BAG5	grey
ATXN1	yellow									BAG6	brown
ATXN10	blue									BAHCC1	brown
ATXN1L	brown									BAHD1	turquoise
ATXN2	brown									BAIAP2	turquoise
ATXN2L	turquoise									BAIAP2L1	grey
ATXN3	grey									BAIAP3	grey
ATXN7	brown									BAK1	grey
ATXN7L1	brown									BAMBI	blue
ATXN7L2	grey									BANF1	blue
ATXN7L3	grey									BANK1	yellow
ATXN7L3B	grey									BANP	grey
AUH	red									BAP1	turquoise
AUP1	red									BAP18	blue
AURKA	grey									BARD1	grey
AURKAIP1	blue									BARHL1	grey
AUTS2	grey									BATF2	grey
AVEN	grey									BAX	blue
AVIL	grey									BAZ1A	turquoise
AVL9	brown									BAZ1B	brown
AVPI1	blue									BAZ2A	brown
AVPR2	grey									BAZ2B	brown
AWAT2	grey									BBC3	grey
AXIN1	turquoise									BBIP1	blue
AXIN2	grey									BBOF1	grey
AXL	grey									BBS1	brown
AZGP1	turquoise									BBS10	grey
AZI2	grey									BBS12	grey
AZIN1	grey									BBS2	grey
AZIN2	grey									BBS4	grey
B2M	yellow									BBS5	grey
B3GALNT1	grey									BBS7	grey
B3GALNT2	grey									BBS9	grey
B3GALT4	grey									BBX	grey
B3GALT5	black									BCAP29	greenyellow
B3GALT6	grey									BCAP31	blue
B3GAT3	grey									BCAR1	grey
B3GNT2	turquoise									BCAR3	turquoise
B3GNT3	magenta									BCAS1	grey
B3GNT4	black									BCAS2	blue
B3GNT5	black									BCAS3	brown
B3GNT7	grey									BCCIP	grey
B3GNT8	grey									BCDIN3D	grey
B3GNT9	yellow									BCHE	yellow
B3GNTL1	grey									BCKDHA	red
B4GALNT1	grey									BCKDHB	grey
B4GALNT4	grey									BCKDK	grey
B4GALT1	turquoise									BCL10	grey
B4GALT2	yellow									BCL11A	grey
B4GALT3	grey									BCL11B	yellow
B4GALT4	grey									BCL2	grey
B4GALT5	grey									BCL2A1	yellow
B4GALT6	turquoise									BCL2L1	turquoise
B4GALT7	grey									BCL2L11	brown
B4GAT1	grey									BCL2L12	grey
B9D1	black									BCL2L13	brown
B9D2	grey									BCL2L14	grey
BAALC	grey									BCL3	grey
BABAM1	grey									BCL6	turquoise
BACE1	brown									BCL6B	yellow
BACE2	yellow									BCL7A	grey
BACH1	turquoise									BCL7B	turquoise
BACH2	brown									BCL7C	blue
BAD	red									BCLAF1	brown
BAG FAMILY MOLECULAR CHAPERONE REGULATOR 2 (BOS TAURUS)	grey									BCLAF3	grey
BAG1	red									BCO2	grey
BAG3	turquoise									BCORL1	turquoise
BAG4	grey									BCR	turquoise
BAG5	grey									BCS1L	grey
BAG6	brown									BDH1	grey
BAHCC1	brown									BDH2	grey
BAHD1	turquoise									BDP1	brown
BAIAP2	turquoise									BECN1	grey
BAIAP2L1	grey									BEND4	grey
BAIAP3	grey									BEND5	yellow
BAK1	grey									BEND6	grey
BAMBI	blue									BEND7	grey
BANF1	blue									BET1	blue
BANK1	yellow									BET1L	grey
BANP	grey									BEX2	yellow
BAP1	turquoise									BFAR	grey
BAP18	blue									BGN	grey
BARD1	grey									BHLHA15	grey
BARHL1	grey									BHLHB9	grey
BATF2	grey									BHLHE22	grey
BAX	blue									BHLHE23	grey
BAZ1A	turquoise									BHLHE40	grey
BAZ1B	brown									BHLHE41	grey
BAZ2A	brown									BICC1	turquoise
BAZ2B	brown									BICD1	brown
BBC3	grey									BICD2	grey
BBIP1	blue									BICDL1	grey
BBOF1	grey									BICDL2	grey
BBS1	brown									BICRA	brown
BBS10	grey									BICRAL	brown
BBS12	grey									BID	yellow
BBS2	grey									BIK	grey
BBS4	grey									BIN1	yellow
BBS5	grey									BIN2	yellow
BBS7	grey									BIN3	grey
BBS9	grey									BIRC2	red
BBX	grey									BIRC3	grey
BCAP29	greenyellow									BIRC5	grey
BCAP31	blue									BIRC6	brown
BCAR1	grey									BIVM	grey
BCAR3	turquoise									BLCAP	grey
BCAS1	grey									BLES03	grey
BCAS2	blue									BLK	yellow
BCAS3	brown									BLM	yellow
BCCIP	grey									BLMH	blue
BCDIN3D	grey									BLNK	grey
BCHE	yellow									BLOC1S1	blue
BCKDHA	red									BLOC1S2	turquoise
BCKDHB	grey									BLOC1S3	grey
BCKDK	grey									BLOC1S5	grey
BCL10	grey									BLOC1S6	grey
BCL11A	grey									BLVRA	blue
BCL11B	yellow									BLVRB	blue
BCL2	grey									BLZF1	grey
BCL2A1	yellow									BMF	grey
BCL2L1	turquoise									BMI1	pink
BCL2L11	brown									BMP1	grey
BCL2L12	grey									BMP2	grey
BCL2L13	brown									BMP2K	brown
BCL2L14	grey									BMP4	grey
BCL3	grey									BMP5	grey
BCL6	turquoise									BMP6	grey
BCL6B	yellow									BMP7	grey
BCL7A	grey									BMPER	turquoise
BCL7B	turquoise									BMPR1A	brown
BCL7C	blue									BMPR1B	grey
BCL9	green									BMPR2	brown
BCL9L	green									BMS1	grey
BCLAF1	brown									BMT2	turquoise
BCLAF3	grey									BMX	grey
BCO2	grey									BNC1	grey
BCOR	green									BNIP1	grey
BCORL1	turquoise									BNIP2	grey
BCR	turquoise									BNIP3	turquoise
BCS1L	grey									BNIP3L	turquoise
BDH1	grey									BNIPL	grey
BDH2	grey									BOC	turquoise
BDP1	brown									BOD1	grey
BECN1	grey									BOD1L	grey
BEND4	grey									BOK	grey
BEND5	yellow									BOLA CLASS I HISTOCOMPATIBILITY ANTIGEN%2C ALPHA CHAIN BL3-7 (BOS TAURUS)	grey
BEND6	grey									BOLA1	blue
BEND7	grey									BOMBESIN RECEPTOR-ACTIVATED PROTEIN C6ORF89 HOMOLOG (RATTUS NORVEGICUS)	blue
BET1	blue									BOP1	grey
BET1L	grey									BORA	pink
BEX2	yellow									BORCS5	grey
BFAR	grey									BORCS8	grey
BGN	grey									BPGM	grey
BHLHA15	grey									BPHL	blue
BHLHB9	grey									BPIFA1	grey
BHLHE22	grey									BPIFA5	grey
BHLHE23	grey									BPIFB1	grey
BHLHE40	grey									BPIFB3	yellow
BHLHE41	grey									BPNT1	grey
BICC1	turquoise									BPNT2	grey
BICD1	brown									BPTF	brown
BICD2	grey									BRAF	brown
BICDL1	grey									BRAP	turquoise
BICDL2	grey									BRAT1	grey
BICRA	brown									BRCA1	yellow
BICRAL	brown									BRCA2	grey
BID	yellow									BRCC3	grey
BIK	grey									BRD1	turquoise
BIN1	yellow									BRD2	turquoise
BIN2	yellow									BRD3	brown
BIN3	grey									BRD3OS	grey
BIRC2	red									BRD4	brown
BIRC3	grey									BRD7	grey
BIRC5	grey									BRD8	grey
BIRC6	brown									BRD9	grey
BIVM	grey									BRDT	grey
BLCAP	grey									BRF2	grey
BLES03	grey									BRI3BP	grey
BLK	yellow									BRICD5	grey
BLM	yellow									BRIX1	red
BLMH	blue									BRK1	blue
BLNK	grey									BRMS1	grey
BLOC1S1	blue									BRMS1L	turquoise
BLOC1S2	turquoise									BROX	brown
BLOC1S3	grey									BRPF1	turquoise
BLOC1S5	grey									BRPF3	turquoise
BLOC1S6	grey									BRSK1	grey
BLVRA	blue									BRWD1	brown
BLVRB	blue									BRWD3	brown
BLZF1	grey									BSDC1	turquoise
BMF	grey									BSG	blue
BMI1	pink									BSN	grey
BMP1	grey									BSPRY	grey
BMP2	grey									BST1	grey
BMP2K	brown									BTAF1	brown
BMP3	green									BTBD1	turquoise
BMP4	grey									BTBD10	grey
BMP5	grey									BTBD11	grey
BMP6	grey									BTBD17	grey
BMP7	grey									BTBD18	grey
BMPER	turquoise									BTBD19	grey
BMPR1A	brown									BTBD2	grey
BMPR1B	grey									BTBD3	grey
BMPR2	brown									BTBD6	turquoise
BMS1	grey									BTBD7	brown
BMT2	turquoise									BTD	yellow
BMX	grey									BTF3	blue
BNC1	grey									BTF3L4	grey
BNC2	green									BTG1	grey
BNIP1	grey									BTG2	turquoise
BNIP2	grey									BTG3	red
BNIP3	turquoise									BTK	yellow
BNIP3L	turquoise									BTLA	yellow
BNIPL	grey									BTNL9	grey
BOC	turquoise									BTRC	turquoise
BOD1	grey									BUB1	yellow
BOD1L	grey									BUB1B	yellow
BOK	grey									BUB3	red
BOLA CLASS I HISTOCOMPATIBILITY ANTIGEN%2C ALPHA CHAIN BL3-7 (BOS TAURUS)	grey									BUD13	grey
BOLA1	blue									BUD31	blue
BOMBESIN RECEPTOR-ACTIVATED PROTEIN C6ORF89 HOMOLOG (RATTUS NORVEGICUS)	blue									BVES	grey
BOP1	grey									BYSL	grey
BORA	pink									BZW1	pink
BORCS5	grey									BZW2	grey
BORCS8	grey									C10ORF105	grey
BPGM	grey									C10ORF67	grey
BPHL	blue									C14ORF28	grey
BPIFA1	grey									C15ORF40	grey
BPIFA5	grey									C16ORF72	turquoise
BPIFB1	grey									C16ORF87	grey
BPIFB3	yellow									C17ORF107	grey
BPNT1	grey									C18ORF25	brown
BPNT2	grey									C1D	blue
BPTF	brown									C1GALT1	brown
BRAF	brown									C1GALT1C1	blue
BRAP	turquoise									C1ORF109	grey
BRAT1	grey									C1ORF167	grey
BRCA1	yellow									C1ORF210	grey
BRCA2	grey									C1ORF226	grey
BRCC3	grey									C1ORF54	grey
BRD1	turquoise									C1QBP	grey
BRD2	turquoise									C1QC	grey
BRD3	brown									C1QL3	grey
BRD3OS	grey									C1QTNF1	grey
BRD4	brown									C1QTNF12	turquoise
BRD7	grey									C1QTNF5	grey
BRD8	grey									C1QTNF6	grey
BRD9	grey									C1QTNF7	yellow
BRDT	grey									C1QTNF9	grey
BRF2	grey									C1RA	grey
BRI3BP	grey									C1RL	grey
BRICD5	grey									C1S	grey
BRIX1	red									C20ORF27	grey
BRK1	blue									C21ORF58	grey
BRMS1	grey									C2CD2	brown
BRMS1L	turquoise									C2CD2L	grey
BROX	brown									C2CD3	brown
BRPF1	turquoise									C2CD4A	grey
BRPF3	turquoise									C2CD5	grey
BRSK1	grey									C2ORF15	grey
BRWD1	brown									C2ORF16	brown
BRWD3	brown									C2ORF92	grey
BSDC1	turquoise									C3	grey
BSG	blue									C3AR1	grey
BSN	grey									C3ORF80	grey
BSPRY	grey									C3ORF84	brown
BST1	grey									C4	grey
BTAF1	brown									C4BPA	grey
BTBD1	turquoise									C4BPB	grey
BTBD10	grey									C5	grey
BTBD11	grey									C5AR1	grey
BTBD17	grey									C5AR2	grey
BTBD18	grey									C5ORF24	grey
BTBD19	grey									C6	grey
BTBD2	grey									C6ORF118	grey
BTBD3	grey									C6ORF136	grey
BTBD6	turquoise									C6ORF141	grey
BTBD7	brown									C6ORF62	grey
BTBD9	green									C7	yellow
BTD	yellow									C7ORF25	grey
BTF3	blue									C7ORF26	grey
BTF3L4	grey									C8B	blue
BTG1	grey									C8G	grey
BTG2	turquoise									C8ORF89	grey
BTG3	red									C9	grey
BTK	yellow									C9ORF43	grey
BTLA	yellow									CA11	grey
BTNL9	grey									CA13	yellow
BTRC	turquoise									CA2	grey
BUB1	yellow									CA3	grey
BUB1B	yellow									CA4	yellow
BUB3	red									CA5B	grey
BUD13	grey									CAAP1	grey
BUD31	blue									CAB39	brown
BVES	grey									CAB39L	grey
BYSL	grey									CABIN1	brown
BZW1	pink									CABLES1	turquoise
BZW2	grey									CABLES2	turquoise
C10ORF105	grey									CABP2	grey
C10ORF67	grey									CABYR	grey
C14ORF28	grey									CACFD1	grey
C15ORF40	grey									CACNA1A	grey
C15ORF65	black									CACNA1F	grey
C16ORF72	turquoise									CACNA1G	yellow
C16ORF87	grey									CACNA2D1	grey
C17ORF107	grey									CACNB1	grey
C18ORF25	brown									CACNB3	grey
C1D	blue									CACNB4	grey
C1GALT1	brown									CACTIN	grey
C1GALT1C1	blue									CACUL1	brown
C1ORF109	grey									CACYBP	grey
C1ORF159	green									CAD	grey
C1ORF167	grey									CADM1	yellow
C1ORF210	grey									CADM3	yellow
C1ORF226	grey									CADPS	grey
C1ORF54	grey									CADPS2	yellow
C1QBP	grey									CAGE1	grey
C1QC	grey									CALCA	turquoise
C1QL3	grey									CALCIUM-DEPENDENT SERINE PROTEINASE (MESOCRICETUS AURATUS)	yellow
C1QTNF1	grey									CALCOCO1	turquoise
C1QTNF12	turquoise									CALCOCO2	grey
C1QTNF5	grey									CALCRL	turquoise
C1QTNF6	grey									CALD1	grey
C1QTNF7	yellow									CALHM2	grey
C1QTNF9	grey									CALHM3	yellow
C1RA	grey									CALHM5	yellow
C1RL	grey									CALHM6	yellow
C1S	grey									CALM2	blue
C20ORF27	grey									CALML3	grey
C20ORF96	black									CALML4	yellow
C21ORF58	grey									CALR	yellow
C22ORF15	black									CALR3	grey
C2CD2	brown									CALU	grey
C2CD2L	grey									CAMK1	blue
C2CD3	brown									CAMK1G	grey
C2CD4A	grey									CAMK2A	grey
C2CD5	grey									CAMK2D	turquoise
C2ORF15	grey									CAMK2G	grey
C2ORF16	brown									CAMKK1	grey
C2ORF50	black									CAMKK2	grey
C2ORF92	grey									CAMKMT	grey
C3	grey									CAMLG	grey
C3AR1	grey									CAMP	grey
C3ORF70	green									CAMSAP1	turquoise
C3ORF80	grey									CAMSAP2	brown
C3ORF84	brown									CAMSAP3	grey
C4	grey									CAMTA1	brown
C4BPA	grey									CAMTA2	brown
C4BPB	grey									CAND1	grey
C5	grey									CANT1	grey
C5AR1	grey									CANX	brown
C5AR2	grey									CAP1	yellow
C5ORF24	grey									CAP2	grey
C6	grey									CAPG	blue
C6ORF118	grey									CAPN1	grey
C6ORF136	grey									CAPN10	grey
C6ORF141	grey									CAPN11	yellow
C6ORF62	grey									CAPN15	grey
C7	yellow									CAPN2	grey
C7ORF25	grey									CAPN3	grey
C7ORF26	grey									CAPN5	grey
C8B	blue									CAPN6	grey
C8G	grey									CAPN7	grey
C8ORF89	grey									CAPNS1	grey
C9	grey									CAPRIN2	grey
C9ORF116	black									CAPZA1	grey
C9ORF152	black									CAPZA2	greenyellow
C9ORF43	grey									CAPZA3	turquoise
CA11	grey									CAPZB	grey
CA13	yellow									CARD10	turquoise
CA2	grey									CARD11	grey
CA3	grey									CARD14	grey
CA4	yellow									CARD19	grey
CA5B	grey									CARD9	grey
CAAP1	grey									CARF	grey
CAB39	brown									CARHSP1	grey
CAB39L	grey									CARM1	grey
CABIN1	brown									CARMIL1	turquoise
CABLES1	turquoise									CARMIL2	yellow
CABLES2	turquoise									CARMIL3	grey
CABP2	grey									CARNMT1	brown
CABYR	grey									CARNS1	yellow
CACFD1	grey									CARS1	turquoise
CACNA1A	grey									CARS2	grey
CACNA1C	green									CASC3	turquoise
CACNA1D	green									CASD1	grey
CACNA1F	grey									CASK	grey
CACNA1G	yellow									CASKIN1	grey
CACNA2D1	grey									CASKIN2	grey
CACNB1	grey									CASP1	blue
CACNB3	grey									CASP12	yellow
CACNB4	grey									CASP2	grey
CACTIN	grey									CASP3	grey
CACUL1	brown									CASP6	yellow
CACYBP	grey									CASP7	magenta
CAD	grey									CASP8	grey
CADM1	yellow									CASP8AP2	grey
CADM3	yellow									CASP9	grey
CADPS	grey									CASQ1	grey
CADPS2	yellow									CASS4	yellow
CAGE1	grey									CAST	grey
CALCA	turquoise									CASTOR2	brown
CALCIUM-DEPENDENT SERINE PROTEINASE (MESOCRICETUS AURATUS)	yellow									CASZ1	brown
CALCOCO1	turquoise									CAT	grey
CALCOCO2	grey									CATSPER2	grey
CALCRL	turquoise									CATSPERB	grey
CALD1	grey									CATSPERG1	grey
CALHM2	grey									CAV1	turquoise
CALHM3	yellow									CAV2	turquoise
CALHM5	yellow									CAVIN1	grey
CALHM6	yellow									CAVIN2	grey
CALM2	blue									CAVIN3	yellow
CALML3	grey									CBARP	grey
CALML4	yellow									CBFA2T3	brown
CALR	yellow									CBFB	grey
CALR3	grey									CBL	brown
CALU	grey									CBLB	turquoise
CAMK1	blue									CBLC	grey
CAMK1D	green									CBLIF	grey
CAMK1G	grey									CBLL1	grey
CAMK2A	grey									CBR1	red
CAMK2D	turquoise									CBR2	blue
CAMK2G	grey									CBR3	grey
CAMKK1	grey									CBR4	grey
CAMKK2	grey									CBS	turquoise
CAMKMT	grey									CBWD1	grey
CAMLG	grey									CBX1	grey
CAMP	grey									CBX2	grey
CAMSAP1	turquoise									CBX3	greenyellow
CAMSAP2	brown									CBX4	grey
CAMSAP3	grey									CBX5	grey
CAMTA1	brown									CBX7	turquoise
CAMTA2	brown									CBX8	blue
CAND1	grey									CBY1	blue
CAND2	green									CC2D1A	brown
CANT1	grey									CC2D1B	turquoise
CANX	brown									CC2D2A	grey
CAP1	yellow									CCAR1	pink
CAP2	grey									CCAR2	grey
CAPG	blue									CCBE1	turquoise
CAPN1	grey									CCDC103	grey
CAPN10	grey									CCDC106	grey
CAPN11	yellow									CCDC112	grey
CAPN15	grey									CCDC113	grey
CAPN2	grey									CCDC115	grey
CAPN3	grey									CCDC117	turquoise
CAPN5	grey									CCDC12	blue
CAPN6	grey									CCDC120	turquoise
CAPN7	grey									CCDC121	grey
CAPNS1	grey									CCDC122	grey
CAPRIN2	grey									CCDC125	grey
CAPS2	black									CCDC126	grey
CAPSL	black									CCDC127	grey
CAPZA1	grey									CCDC130	grey
CAPZA2	greenyellow									CCDC134	grey
CAPZA3	turquoise									CCDC136	grey
CAPZB	grey									CCDC137	grey
CARD10	turquoise									CCDC138	grey
CARD11	grey									CCDC141	turquoise
CARD14	grey									CCDC142	grey
CARD19	grey									CCDC149	grey
CARD6	green									CCDC150	grey
CARD9	grey									CCDC154	grey
CARF	grey									CCDC158	grey
CARHSP1	grey									CCDC159	grey
CARM1	grey									CCDC160	grey
CARMIL1	turquoise									CCDC163	grey
CARMIL2	yellow									CCDC167	grey
CARMIL3	grey									CCDC171	grey
CARNMT1	brown									CCDC173	grey
CARNS1	yellow									CCDC174	grey
CARS1	turquoise									CCDC178	blue
CARS2	grey									CCDC18	grey
CASC1	black									CCDC183	grey
CASC3	turquoise									CCDC186	brown
CASD1	grey									CCDC190	grey
CASK	grey									CCDC191	grey
CASKIN1	grey									CCDC22	grey
CASKIN2	grey									CCDC25	grey
CASP1	blue									CCDC27	turquoise
CASP12	yellow									CCDC28A	turquoise
CASP2	grey									CCDC28B	grey
CASP3	grey									CCDC3	grey
CASP6	yellow									CCDC30	grey
CASP7	magenta									CCDC32	blue
CASP8	grey									CCDC42	grey
CASP8AP2	grey									CCDC43	grey
CASP9	grey									CCDC47	grey
CASQ1	grey									CCDC50	grey
CASQ2	tan									CCDC54	grey
CASS4	yellow									CCDC57	grey
CAST	grey									CCDC58	blue
CASTOR2	brown									CCDC59	red
CASZ1	brown									CCDC6	brown
CAT	grey									CCDC61	grey
CATSPER2	grey									CCDC62	grey
CATSPERB	grey									CCDC63	grey
CATSPERG1	grey									CCDC66	grey
CAV1	turquoise									CCDC68	grey
CAV2	turquoise									CCDC69	grey
CAVIN1	grey									CCDC71	grey
CAVIN2	grey									CCDC71L	grey
CAVIN3	yellow									CCDC77	grey
CBARP	grey									CCDC8	turquoise
CBFA2T3	brown									CCDC80	grey
CBFB	grey									CCDC82	grey
CBL	brown									CCDC84	grey
CBLB	turquoise									CCDC85A	grey
CBLC	grey									CCDC85C	grey
CBLIF	grey									CCDC86	grey
CBLL1	grey									CCDC87	grey
CBR1	red									CCDC88A	grey
CBR2	blue									CCDC88B	grey
CBR3	grey									CCDC89	yellow
CBR4	grey									CCDC9	turquoise
CBS	turquoise									CCDC90B	blue
CBWD1	grey									CCDC91	grey
CBX1	grey									CCDC92	turquoise
CBX2	grey									CCDC93	grey
CBX3	greenyellow									CCDC96	grey
CBX4	grey									CCDC97	grey
CBX5	grey									CCDC9B	turquoise
CBX7	turquoise									CCHCR1	grey
CBX8	blue									CCKAR	grey
CBY1	blue									CCKBR	grey
CC2D1A	brown									CCL11	yellow
CC2D1B	turquoise									CCL12	grey
CC2D2A	grey									CCL17	grey
CC2D2B	black									CCL2	grey
CCAR1	pink									CCL20	grey
CCAR2	grey									CCL21B	grey
CCBE1	turquoise									CCL24	magenta
CCDC103	grey									CCL27	blue
CCDC106	grey									CCL28	yellow
CCDC112	grey									CCL5	grey
CCDC113	grey									CCL7	grey
CCDC114	black									CCM2	blue
CCDC115	grey									CCM2L	grey
CCDC117	turquoise									CCN1	grey
CCDC12	blue									CCN2	turquoise
CCDC120	turquoise									CCN3	grey
CCDC121	grey									CCNA2	grey
CCDC122	grey									CCNB1	grey
CCDC125	grey									CCNB2	turquoise
CCDC126	grey									CCNC	grey
CCDC127	grey									CCND1	yellow
CCDC13	black									CCND2	yellow
CCDC130	grey									CCND3	turquoise
CCDC134	grey									CCNDBP1	grey
CCDC136	grey									CCNE2	turquoise
CCDC137	grey									CCNF	grey
CCDC138	grey									CCNG1	grey
CCDC14	black									CCNG2	pink
CCDC141	turquoise									CCNH	red
CCDC142	grey									CCNI	pink
CCDC146	black									CCNJ	grey
CCDC149	grey									CCNJL	grey
CCDC150	grey									CCNK	brown
CCDC151	black									CCNL1	grey
CCDC153	black									CCNL2	turquoise
CCDC154	grey									CCNO	turquoise
CCDC157	black									CCNQ	grey
CCDC158	grey									CCNT1	brown
CCDC159	grey									CCNT2	brown
CCDC160	grey									CCNY	turquoise
CCDC162	black									CCNYL1	brown
CCDC163	grey									CCP110	brown
CCDC167	grey									CCPG1	turquoise
CCDC17	black									CCR1	grey
CCDC170	black									CCR2	grey
CCDC171	grey									CCR3	yellow
CCDC173	grey									CCR6	grey
CCDC174	grey									CCR7	yellow
CCDC178	blue									CCR9	grey
CCDC18	grey									CCRL2	grey
CCDC180	black									CCS	red
CCDC181	black									CCSER1	grey
CCDC183	grey									CCSER2	brown
CCDC186	brown									CCSMST1	grey
CCDC187	black									CCT2	red
CCDC189	black									CCT3	blue
CCDC190	grey									CCT4	grey
CCDC191	grey									CCT5	blue
CCDC22	grey									CCT6A	grey
CCDC24	black									CCT7	blue
CCDC25	grey									CCT8	grey
CCDC27	turquoise									CCZ1B	red
CCDC28A	turquoise									CD101	grey
CCDC28B	grey									CD109	yellow
CCDC3	grey									CD14	turquoise
CCDC30	grey									CD151	blue
CCDC32	blue									CD160	grey
CCDC33	black									CD163	grey
CCDC39	black									CD177	yellow
CCDC40	black									CD180	yellow
CCDC42	grey									CD19	yellow
CCDC43	grey									CD1D	yellow
CCDC47	grey									CD2	yellow
CCDC50	grey									CD200	grey
CCDC54	grey									CD200R1L	grey
CCDC57	grey									CD200R5	yellow
CCDC58	blue									CD209	yellow
CCDC59	red									CD209A	grey
CCDC6	brown									CD209B	grey
CCDC61	grey									CD209E	grey
CCDC62	grey									CD209L2	grey
CCDC63	grey									CD22	yellow
CCDC65	black									CD226	yellow
CCDC66	grey									CD24	grey
CCDC68	grey									CD244	grey
CCDC69	grey									CD247	yellow
CCDC71	grey									CD248	grey
CCDC71L	grey									CD27	yellow
CCDC74B	black									CD274	grey
CCDC77	grey									CD276	grey
CCDC78	black									CD2AP	brown
CCDC8	turquoise									CD2BP2	grey
CCDC80	grey									CD300C2	yellow
CCDC81	black									CD300E	grey
CCDC82	grey									CD300LB	grey
CCDC84	grey									CD300LD3	grey
CCDC85A	grey									CD300LF	grey
CCDC85C	grey									CD302	blue
CCDC86	grey									CD320	turquoise
CCDC87	grey									CD34	yellow
CCDC88A	grey									CD36	yellow
CCDC88B	grey									CD37	yellow
CCDC88C	black									CD38	grey
CCDC89	yellow									CD3D	yellow
CCDC9	turquoise									CD3E	yellow
CCDC90B	blue									CD3G	yellow
CCDC91	grey									CD4	yellow
CCDC92	turquoise									CD40	yellow
CCDC93	grey									CD44	grey
CCDC96	grey									CD46	grey
CCDC97	grey									CD47	yellow
CCDC9B	turquoise									CD48	grey
CCHCR1	grey									CD5	yellow
CCKAR	grey									CD53	grey
CCKBR	grey									CD5L	grey
CCL11	yellow									CD6	yellow
CCL12	grey									CD63	blue
CCL17	grey									CD68	grey
CCL2	grey									CD69	yellow
CCL20	grey									CD7	yellow
CCL21B	grey									CD72	yellow
CCL24	magenta									CD74	yellow
CCL27	blue									CD79A	yellow
CCL28	yellow									CD80	grey
CCL5	grey									CD81	yellow
CCL7	grey									CD82	yellow
CCM2	blue									CD83	yellow
CCM2L	grey									CD84	grey
CCN1	grey									CD86	grey
CCN2	turquoise									CD8A	yellow
CCN3	grey									CD8B	yellow
CCNA2	grey									CD9	grey
CCNB1	grey									CD93	yellow
CCNB2	turquoise									CD96	yellow
CCNC	grey									CDA	grey
CCND1	yellow									CDADC1	red
CCND2	yellow									CDAN1	turquoise
CCND3	turquoise									CDC123	grey
CCNDBP1	grey									CDC14A	grey
CCNE2	turquoise									CDC14B	brown
CCNF	grey									CDC16	grey
CCNG1	grey									CDC20	grey
CCNG2	pink									CDC23	grey
CCNH	red									CDC25A	turquoise
CCNI	pink									CDC25B	grey
CCNJ	grey									CDC26	grey
CCNJL	grey									CDC27	brown
CCNK	brown									CDC34	blue
CCNL1	grey									CDC37	blue
CCNL2	turquoise									CDC37L1	turquoise
CCNO	turquoise									CDC40	grey
CCNQ	grey									CDC42	blue
CCNT1	brown									CDC42BPA	brown
CCNT2	brown									CDC42BPB	brown
CCNY	turquoise									CDC42BPG	turquoise
CCNYL1	brown									CDC42EP1	grey
CCP110	brown									CDC42EP2	yellow
CCPG1	turquoise									CDC42EP3	grey
CCR1	grey									CDC42EP4	turquoise
CCR2	grey									CDC42EP5	grey
CCR3	yellow									CDC42SE1	grey
CCR6	grey									CDC42SE2	grey
CCR7	yellow									CDC45	grey
CCR9	grey									CDC5L	red
CCRL2	grey									CDC7	grey
CCS	red									CDC73	grey
CCSER1	grey									CDCA2	grey
CCSER2	brown									CDCA3	yellow
CCSMST1	grey									CDCA4	grey
CCT2	red									CDCA7	grey
CCT3	blue									CDCA7L	grey
CCT4	grey									CDCA8	grey
CCT5	blue									CDCP1	grey
CCT6A	grey									CDH11	grey
CCT7	blue									CDH12	grey
CCT8	grey									CDH13	grey
CCZ1B	red									CDH16	grey
CD101	grey									CDH17	magenta
CD109	yellow									CDH2	grey
CD14	turquoise									CDH23	turquoise
CD151	blue									CDH24	grey
CD160	grey									CDH3	turquoise
CD163	grey									CDH4	grey
CD164L2	black									CDH5	grey
CD177	yellow									CDH6	grey
CD180	yellow									CDHR1	grey
CD19	yellow									CDIP1	grey
CD1D	yellow									CDIPT	blue
CD2	yellow									CDK1	yellow
CD200	grey									CDK10	grey
CD200R1L	grey									CDK11B	red
CD200R5	yellow									CDK12	brown
CD209	yellow									CDK13	brown
CD209A	grey									CDK14	grey
CD209B	grey									CDK16	grey
CD209E	grey									CDK17	grey
CD209L2	grey									CDK18	grey
CD22	yellow									CDK19	brown
CD226	yellow									CDK2	pink
CD24	grey									CDK20	grey
CD244	grey									CDK2AP1	red
CD247	yellow									CDK2AP2	blue
CD248	grey									CDK4	blue
CD27	yellow									CDK5	grey
CD274	grey									CDK5RAP2	grey
CD276	grey									CDK5RAP3	blue
CD2AP	brown									CDK6	grey
CD2BP2	grey									CDK7	greenyellow
CD300C2	yellow									CDK8	pink
CD300E	grey									CDK9	grey
CD300LB	grey									CDKAL1	grey
CD300LD3	grey									CDKL1	grey
CD300LF	grey									CDKL2	grey
CD302	blue									CDKL3	grey
CD320	turquoise									CDKL5	yellow
CD34	yellow									CDKN1A	turquoise
CD36	yellow									CDKN1B	turquoise
CD37	yellow									CDKN2A	grey
CD38	grey									CDKN2AIP	pink
CD3D	yellow									CDKN2AIPNL	grey
CD3E	yellow									CDKN2B	grey
CD3G	yellow									CDKN2C	yellow
CD4	yellow									CDKN2D	red
CD40	yellow									CDO1	red
CD44	grey									CDPF1	grey
CD46	grey									CDR2	turquoise
CD47	yellow									CDR2L	grey
CD48	grey									CDS1	grey
CD5	yellow									CDS2	brown
CD53	grey									CDT1	grey
CD5L	grey									CDV3	grey
CD6	yellow									CDYL	grey
CD63	blue									CDYL2	grey
CD68	grey									CEACAM1	grey
CD69	yellow									CEBPB	turquoise
CD7	yellow									CEBPE	grey
CD72	yellow									CEBPG	turquoise
CD74	yellow									CEBPZ	grey
CD79A	yellow									CEBPZOS	blue
CD80	grey									CECR2	brown
CD81	yellow									CEFIP	grey
CD82	yellow									CELF1	brown
CD83	yellow									CELF2	grey
CD84	grey									CELSR1	brown
CD86	grey									CELSR2	turquoise
CD8A	yellow									CELSR3	grey
CD8B	yellow									CEMIP	yellow
CD9	grey									CEMIP2	brown
CD93	yellow									CENPB	grey
CD96	yellow									CENPC	pink
CDA	grey									CENPE	yellow
CDADC1	red									CENPF	yellow
CDAN1	turquoise									CENPH	grey
CDC123	grey									CENPJ	grey
CDC14A	grey									CENPL	grey
CDC14B	brown									CENPM	grey
CDC16	grey									CENPN	grey
CDC20	grey									CENPO	grey
CDC23	grey									CENPQ	pink
CDC25A	turquoise									CENPS	blue
CDC25B	grey									CENPT	grey
CDC26	grey									CENPU	grey
CDC27	brown									CENPV	blue
CDC34	blue									CENPX	blue
CDC37	blue									CEP104	brown
CDC37L1	turquoise									CEP112	grey
CDC40	grey									CEP120	brown
CDC42	blue									CEP126	grey
CDC42BPA	brown									CEP128	grey
CDC42BPB	brown									CEP131	grey
CDC42BPG	turquoise									CEP135	grey
CDC42EP1	grey									CEP152	grey
CDC42EP2	yellow									CEP162	grey
CDC42EP3	grey									CEP164	brown
CDC42EP4	turquoise									CEP170	grey
CDC42EP5	grey									CEP170B	brown
CDC42SE1	grey									CEP19	grey
CDC42SE2	grey									CEP192	brown
CDC45	grey									CEP250	grey
CDC5L	red									CEP290	brown
CDC7	grey									CEP295	grey
CDC73	grey									CEP350	brown
CDCA2	grey									CEP41	yellow
CDCA3	yellow									CEP44	grey
CDCA4	grey									CEP55	grey
CDCA7	grey									CEP57	turquoise
CDCA7L	grey									CEP57L1	grey
CDCA8	grey									CEP63	grey
CDCP1	grey									CEP68	grey
CDH1	green									CEP70	grey
CDH11	grey									CEP76	grey
CDH12	grey									CEP78	grey
CDH13	grey									CEP83	grey
CDH16	grey									CEP85	grey
CDH17	magenta									CEP85L	brown
CDH2	grey									CEP89	grey
CDH23	turquoise									CEP95	grey
CDH24	grey									CEP97	grey
CDH3	turquoise									CEPT1	greenyellow
CDH4	grey									CERCAM	grey
CDH5	grey									CERK	grey
CDH6	grey									CERKL	yellow
CDHR1	grey									CERS2	grey
CDHR3	black									CERS4	grey
CDHR4	black									CERS5	grey
CDIP1	grey									CERS6	grey
CDIPT	blue									CES1	grey
CDK1	yellow									CES1E	grey
CDK10	grey									CES2C	magenta
CDK11B	red									CES2E	magenta
CDK12	brown									CES3A	grey
CDK13	brown									CETN2	blue
CDK14	grey									CETN3	blue
CDK16	grey									CETP	grey
CDK17	grey									CFAP157	grey
CDK18	grey									CFAP20	grey
CDK19	brown									CFAP298	blue
CDK2	pink									CFAP299	grey
CDK20	grey									CFAP410	grey
CDK2AP1	red									CFAP47	grey
CDK2AP2	blue									CFAP58	grey
CDK4	blue									CFAP91	grey
CDK5	grey									CFAP97	brown
CDK5RAP2	grey									CFB	grey
CDK5RAP3	blue									CFC1	grey
CDK6	grey									CFD	yellow
CDK7	greenyellow									CFDP1	grey
CDK8	pink									CFH	grey
CDK9	grey									CFI	grey
CDKAL1	grey									CFL1	blue
CDKL1	grey									CFLAR	turquoise
CDKL2	grey									CFP	yellow
CDKL3	grey									CFTR	yellow
CDKL4	black									CGN	grey
CDKL5	yellow									CGNL1	brown
CDKN1A	turquoise									CGREF1	magenta
CDKN1B	turquoise									CGRRF1	red
CDKN2A	grey									CH25H	grey
CDKN2AIP	pink									CHAC1	grey
CDKN2AIPNL	grey									CHAC2	grey
CDKN2B	grey									CHAD	brown
CDKN2C	yellow									CHAF1A	grey
CDKN2D	red									CHAF1B	grey
CDO1	red									CHAMP1	grey
CDON	green									CHCHD1	blue
CDPF1	grey									CHCHD10	grey
CDR2	turquoise									CHCHD2	blue
CDR2L	grey									CHCHD4	grey
CDS1	grey									CHCHD5	blue
CDS2	brown									CHCHD7	red
CDT1	grey									CHD1	pink
CDV3	grey									CHD1L	grey
CDYL	grey									CHD2	brown
CDYL2	grey									CHD4	brown
CEACAM1	grey									CHD5	grey
CEBPB	turquoise									CHD6	brown
CEBPE	grey									CHD7	brown
CEBPG	turquoise									CHD8	brown
CEBPZ	grey									CHD9	brown
CEBPZOS	blue									CHDH	grey
CECR2	brown									CHEK1	grey
CEFIP	grey									CHEK2	grey
CELF1	brown									CHERP	brown
CELF2	grey									CHFR	brown
CELSR1	brown									CHGB	grey
CELSR2	turquoise									CHI3L1	grey
CELSR3	grey									CHIC1	grey
CEMIP	yellow									CHIC2	red
CEMIP2	brown									CHID1	blue
CENPB	grey									CHIT1	grey
CENPC	pink									CHKA	grey
CENPE	yellow									CHKB	grey
CENPF	yellow									CHL1	grey
CENPH	grey									CHM	grey
CENPJ	grey									CHML	grey
CENPL	grey									CHMP1A	grey
CENPM	grey									CHMP1B	grey
CENPN	grey									CHMP2A	blue
CENPO	grey									CHMP2B	grey
CENPQ	pink									CHMP3	blue
CENPS	blue									CHMP4B	blue
CENPT	grey									CHMP4C	grey
CENPU	grey									CHMP5	blue
CENPV	blue									CHMP6	grey
CENPX	blue									CHMP7	grey
CEP104	brown									CHN1	grey
CEP112	grey									CHN2	grey
CEP120	brown									CHORDC1	grey
CEP126	grey									CHP1	turquoise
CEP128	grey									CHP2	grey
CEP131	grey									CHPF	grey
CEP135	grey									CHPF2	grey
CEP152	grey									CHPT1	red
CEP162	grey									CHRAC1	blue
CEP164	brown									CHRD	grey
CEP170	grey									CHRDL1	yellow
CEP170B	brown									CHRM1	grey
CEP19	grey									CHRM2	grey
CEP192	brown									CHRNB1	turquoise
CEP250	grey									CHST1	grey
CEP290	brown									CHST10	grey
CEP295	grey									CHST12	grey
CEP350	brown									CHST13	grey
CEP41	yellow									CHST14	grey
CEP44	grey									CHST15	grey
CEP55	grey									CHST2	grey
CEP57	turquoise									CHST7	yellow
CEP57L1	grey									CHST8	grey
CEP63	grey									CHSY1	grey
CEP68	grey									CHSY3	grey
CEP70	grey									CHTF18	grey
CEP76	grey									CHTOP	turquoise
CEP78	grey									CHUK	grey
CEP83	grey									CHURC1	blue
CEP85	grey									CIAO1	grey
CEP85L	brown									CIAO2A	blue
CEP89	grey									CIAO2B	blue
CEP95	grey									CIAO3	red
CEP97	grey									CIAPIN1	grey
CEPT1	greenyellow									CIART	grey
CERCAM	grey									CIB1	blue
CERK	grey									CIB2	grey
CERKL	yellow									CIC	brown
CERS2	grey									CIDEA	grey
CERS4	grey									CIDEB	magenta
CERS5	grey									CIDEC	grey
CERS6	grey									CILP	grey
CES1	grey									CILP2	grey
CES1E	grey									CINP	grey
CES2C	magenta									CIP2A	grey
CES2E	magenta									CIPC	brown
CES3A	grey									CIR1	red
CETN2	blue									CISD1	red
CETN3	blue									CISD2	grey
CETP	grey									CISH	turquoise
CFAP100	black									CIT	grey
CFAP126	black									CITED2	turquoise
CFAP157	grey									CIZ1	turquoise
CFAP161	black									CKAP2	grey
CFAP20	grey									CKAP2L	grey
CFAP206	black									CKAP4	yellow
CFAP221	black									CKAP5	brown
CFAP251	black									CKB	yellow
CFAP298	blue									CKLF	blue
CFAP299	grey									CKM	grey
CFAP300	black									CKMT1	magenta
CFAP36	black									CKS1B	grey
CFAP410	grey									CKS2	grey
CFAP43	black									CLASP1	brown
CFAP44	black									CLASP2	brown
CFAP45	black									CLASRP	grey
CFAP46	black									CLASS I HISTOCOMPATIBILITY ANTIGEN%2C GOGO-OKO ALPHA CHAIN (GORILLA GORILLA GORILLA)	blue
CFAP47	grey									CLBA1	grey
CFAP52	black									CLCA1	grey
CFAP53	black									CLCA2	grey
CFAP54	black									CLCA4A	magenta
CFAP57	black									CLCC1	pink
CFAP58	grey									CLCF1	grey
CFAP61	black									CLCN2	magenta
CFAP65	black									CLCN5	brown
CFAP69	black									CLCN6	brown
CFAP70	black									CLCN7	brown
CFAP74	black									CLDN1	turquoise
CFAP77	black									CLDN10	grey
CFAP91	grey									CLDN12	turquoise
CFAP97	brown									CLDN15	grey
CFAP97D2	black									CLDN18	grey
CFAP99	black									CLDN22	turquoise
CFB	grey									CLDN3	grey
CFC1	grey									CLDN4	grey
CFD	yellow									CLDN5	grey
CFDP1	grey									CLDN7	magenta
CFH	grey									CLDND1	turquoise
CFI	grey									CLEC10A	grey
CFL1	blue									CLEC11A	yellow
CFLAR	turquoise									CLEC12A	yellow
CFP	yellow									CLEC16A	brown
CFTR	yellow									CLEC1A	grey
CGN	grey									CLEC1B	grey
CGNL1	brown									CLEC2D11	grey
CGREF1	magenta									CLEC2E	magenta
CGRRF1	red									CLEC2H	grey
CH25H	grey									CLEC3B	yellow
CHAC1	grey									CLEC4A	grey
CHAC2	grey									CLEC4D	grey
CHAD	brown									CLEC4E	grey
CHAF1A	grey									CLEC4G	grey
CHAF1B	grey									CLEC5A	grey
CHAMP1	grey									CLEC7A	grey
CHCHD1	blue									CLEC9A	grey
CHCHD10	grey									CLHC1	grey
CHCHD2	blue									CLIC1	blue
CHCHD4	grey									CLIC3	blue
CHCHD5	blue									CLIC4	grey
CHCHD6	black									CLINT1	turquoise
CHCHD7	red									CLIP1	turquoise
CHD1	pink									CLIP2	grey
CHD1L	grey									CLIP3	grey
CHD2	brown									CLIP4	grey
[truncated: 10,943 more rows]

## Sheet: hyp
	moduleColor			pro_weight	mean_RQ	mean_EE	mean_H2Og	body_temp_3		sig	moduleColor		grey60	30
A2ML1	brown		MEgreenyellow	0.000100679	0.377458	0.699462	0.00239291	0.026289		ABCB11	midnightblue		lightcyan	47
A4GALT	grey		MEmidnightblue	0.0668732	0.245476	0.850613	0.0573893	0.0723697		ABCB7	lightcyan		midnightblue	49
AAAS	turquoise		MEblue	0.956204	0.911935	0.601118	0.932759	0.301912		ABCG2	greenyellow		cyan	58
AACS	blue		MEred	0.932025	0.795893	0.614875	0.647771	0.303593		ABHD15	greenyellow		salmon	96
AADAT	brown		MElightcyan	0.00452313	0.596091	0.690658	0.246439	0.336675		ACOX2	midnightblue		greenyellow	130
AAGAB	blue		MEpink	0.830616	0.769601	0.691296	0.988376	0.385358		ACSM5	greenyellow		tan	130
AAK1	pink		MEmagenta	0.690999	0.948124	0.701949	0.326995	0.426932		ADAM17	lightcyan		purple	268
AAMDC	brown		MEgreen	0.561748	0.989636	0.974545	0.845813	0.454898		ADAM20	lightcyan		magenta	307
AAMP	grey		MEtan	0.802312	0.883466	0.989052	0.447984	0.566992		ADH1	midnightblue		pink	459
AANAT	grey		MEbrown	0.895749	0.941405	0.673895	0.484814	0.648003		ADIPOR2	greenyellow		black	734
AAR2	turquoise		MEyellow	0.768402	0.942222	0.853546	0.532204	0.718211		ADM	greenyellow		red	931
AARD	red		MEgrey	0.923021	0.837025	0.605383	0.189319	0.72148		AEBP1	cyan		green	1025
AARS2	turquoise		MEpurple	0.945012	0.628299	0.705726	0.285016	0.730332		AGT	greenyellow		yellow	1059
AARSD1	turquoise		MEsalmon	0.446415	0.267931	0.17888	0.944637	0.740329		AHCY	greenyellow		brown	1380
AASDH	brown		MEturquoise	0.783577	0.947564	0.856423	0.462355	0.7848		AHNAK	greenyellow		grey	2100
AASDHPPT	grey		MEblack	0.826026	0.837516	0.960043	0.839009	0.857325		AHSG	midnightblue		blue	2267
AASS	grey		MEcyan	0.645757	0.0102893	0.0314269	0.800883	0.951214		ALB	midnightblue		turquoise	2319
AATF	turquoise		MEgrey60	0.10799	0.660386	0.979109	0.519124	0.978089		ALDH1A2	cyan
AATK	red									ALDOB	midnightblue
ABAT	brown									ALPHA-1-ANTITRYPSIN (MESOCRICETUS AURATUS)	midnightblue
ABCA1	purple									ALS2CL	lightcyan
ABCA13	grey									AMBP	midnightblue
ABCA17	turquoise									ANG	midnightblue
ABCA2	turquoise									ANKRD44	lightcyan
ABCA3	pink									APOA2	midnightblue
ABCA4	grey60									APOA4	midnightblue
ABCA5	turquoise									APOAI	midnightblue
ABCA6	tan									APOB	midnightblue
ABCA7	grey									APOH	midnightblue
ABCA8A	grey									AQP4	lightcyan
ABCA9	grey									ATP10A	greenyellow
ABCB1	brown									BCL2L1	greenyellow
ABCB10	yellow									BGN	cyan
ABCB11	midnightblue									BHMT	midnightblue
ABCB4	yellow									BMP6	cyan
ABCB6	yellow									BTBD17	lightcyan
ABCB7	lightcyan									BTK	greenyellow
ABCB9	blue									CCN2	greenyellow
ABCC1	tan									CDC37L1	greenyellow
ABCC10	black									CDC42EP5	cyan
ABCC12	turquoise									CDKN1A	greenyellow
ABCC2	brown									CES2E	midnightblue
ABCC3	red									CFAP100	greenyellow
ABCC4	brown									CFI	midnightblue
ABCC5	blue									CH25H	greenyellow
ABCC6	blue									CLIC3	greenyellow
ABCC8	turquoise									CMTM3	lightcyan
ABCC9	grey									COL1A2	cyan
ABCD1	brown									COL3A1	cyan
ABCD2	brown									COLEC12	cyan
ABCD3	brown									CPED1	cyan
ABCD4	grey									CRABP2	cyan
ABCE1	green									CREB5	lightcyan
ABCF1	turquoise									CSRNP1	greenyellow
ABCF2	grey									CSRP2	greenyellow
ABCF3	red									CXCL13	greenyellow
ABCG1	black									CYP2C27	midnightblue
ABCG2	greenyellow									CYP2C29	midnightblue
ABCG3	grey									CYP2D20	midnightblue
ABCG4	pink									CYP2D3	midnightblue
ABHD1	grey									CYP2D4	greenyellow
ABHD10	red									CYP2E1	midnightblue
ABHD11	brown									CYP2F2	midnightblue
ABHD12	yellow									CYP3A31	midnightblue
ABHD13	blue									CYP4B1	midnightblue
ABHD14A	blue									DCN	cyan
ABHD14B	red									DDIT4	greenyellow
ABHD15	greenyellow									DDX19B	cyan
ABHD16A	turquoise									DNAJB4	greenyellow
ABHD16B	grey									DNAJC5G	greenyellow
ABHD17A	blue									DNASE1	midnightblue
ABHD17B	green									DSE	cyan
ABHD17C	blue									EDNRB	lightcyan
ABHD18	black									EGFL8	lightcyan
ABHD2	blue									EIF2D	lightcyan
ABHD3	red									ELF1	greenyellow
ABHD4	brown									EMP3	cyan
ABHD5	red									ENPP4	greenyellow
ABHD6	turquoise									ERBB2	lightcyan
ABHD8	magenta									ERCC6L2	lightcyan
ABI1	blue									ERRFI1	greenyellow
ABI2	blue									ETNPPL	greenyellow
ABI3	brown									EURL	greenyellow
ABI3BP	tan									EVA1A	greenyellow
ABITRAM	pink									F12	midnightblue
ABL1	purple									F2	midnightblue
ABL2	pink									FAM167A	greenyellow
ABLIM1	black									FAM83D	greenyellow
ABLIM2	blue									FBLN1	cyan
ABLIM3	black									FEN1	greenyellow
ABO	turquoise									FGB	midnightblue
ABR	blue									FGF1	lightcyan
ABRAXAS1	turquoise									FGF11	lightcyan
ABRAXAS2	grey									FKBP10	cyan
ABT1	grey									FKBP5	greenyellow
ABTB1	turquoise									FMO2	greenyellow
ACAA1A	red									FMO3	greenyellow
ACAA2	red									FMO5	midnightblue
ACACA	purple									FMOD	cyan
ACACB	brown									FOXO4	greenyellow
ACAD10	brown									FRMPD1	greenyellow
ACAD11	grey									GC	midnightblue
ACAD8	grey									GEM	greenyellow
ACAD9	grey									GJB2	cyan
ACADL	brown									GLUL	greenyellow
ACADM	grey									GOLPH3	greenyellow
ACADSB	brown									GORASP1	greenyellow
ACADVL	red									GPC3	cyan
ACAN	brown									GPD1	greenyellow
ACAP1	grey									GPR156	greenyellow
ACAP2	blue									GPR160	greenyellow
ACAP3	magenta									GPR37L1	lightcyan
ACAT1	green									GSTA1	midnightblue
ACAT2	green									GSTT3	cyan
ACBD3	turquoise									HAL	midnightblue
ACBD4	magenta									HAMP	midnightblue
ACBD5	blue									HCAR1	cyan
ACBD6	blue									HEPACAM	greenyellow
ACBD7	grey									HIF3A	greenyellow
ACCS	grey									HP	midnightblue
ACE	brown									HPS4	greenyellow
ACE2	grey									HPX	midnightblue
ACER2	grey									HSPA2	greenyellow
ACER3	brown									HTRA1	greenyellow
ACHE	brown									ID1	greenyellow
ACIN1	turquoise									IFITM2	cyan
ACKR1	turquoise									IFNGR1	greenyellow
ACKR2	yellow									IGFBP3	greenyellow
ACKR3	yellow									IL1R1	greenyellow
ACKR4	yellow									IL20RB	greenyellow
ACLY	brown									IL5	lightcyan
ACNAT2	blue									INMT	midnightblue
ACO1	turquoise									ISLR	cyan
ACO2	green									ISYNA1	greenyellow
ACOT11	brown									ITGA10	cyan
ACOT13	green									ITGBL1	cyan
ACOT2	green									ITIH1	midnightblue
ACOT6	green									ITIH2	midnightblue
ACOT7	yellow									ITM2A	lightcyan
ACOT8	turquoise									KCNJ14	greenyellow
ACOT9	green									KLF15	greenyellow
ACOX1	turquoise									KNG1	greenyellow
ACOX2	midnightblue									LAMA4	cyan
ACOX3	brown									LAMB2	cyan
ACP1	green									LILRB3	cyan
ACP2	grey									LPIN1	greenyellow
ACP3	grey									LRRC32	cyan
ACP5	blue									LYVE1	greenyellow
ACP6	brown									LYZ1	cyan
ACR	blue									LZIC	lightcyan
ACRBP	turquoise									MAFF	greenyellow
ACSBG1	red									MAN2C1	lightcyan
ACSF2	yellow									MAP3K8	greenyellow
ACSF3	yellow									MCM2	lightcyan
ACSL1	grey									METRN	lightcyan
ACSL3	green									MFAP4	cyan
ACSL4	yellow									MFSD11	greenyellow
ACSL5	brown									MFSD2A	greenyellow
ACSL6	brown									MMAA	lightcyan
ACSM3	yellow									MORN3	greenyellow
ACSM5	greenyellow									MRGPRA	greenyellow
ACSS1	yellow									MRO	cyan
ACSS2	red									MT1	greenyellow
ACSS3	grey									MTARC1	midnightblue
ACTA2	blue									MTHFSD	lightcyan
ACTL10	yellow									MTMR2	greenyellow
ACTL6A	turquoise									NDRG1	greenyellow
ACTL6B	magenta									NFATC4	cyan
ACTN1	blue									NFKBIA	greenyellow
ACTN2	blue									NFKBID	greenyellow
ACTN3	blue									NID1	cyan
ACTN4	blue									NIPAL2	lightcyan
ACTR10	green									NNAT	cyan
ACTR1A	blue									NOTCH4	greenyellow
ACTR2	blue									NPFFR1	greenyellow
ACTR3	blue									NUAK2	greenyellow
ACTR5	blue									NUDT9	greenyellow
ACTR6	green									NXPE2	greenyellow
ACTR8	grey									OAS1A	greenyellow
ACVR1	blue									OGDHL	greenyellow
ACVR1B	blue									OGN	cyan
ACVR1C	blue									OLFML3	cyan
ACVR2A	blue									OSR1	cyan
ACVR2B	black									PAQR5	greenyellow
ACY1	brown									PCK1	midnightblue
ACY1A	brown									PCOLCE	cyan
ACY3	turquoise									PCYT1B	lightcyan
ACYP1	brown									PDK4	greenyellow
ACYP2	green									PEAR1	greenyellow
ADAL	blue									PEBP1	greenyellow
ADAM10	black									PHKB	lightcyan
ADAM11	turquoise									PHLDB1	lightcyan
ADAM12	brown									PHYHD1	greenyellow
ADAM15	grey									PIGG	lightcyan
ADAM17	lightcyan									PLA1A	greenyellow
ADAM19	pink									PLA2G3	greenyellow
ADAM1B	magenta									PLAC9	cyan
ADAM20	lightcyan									PLEKHF1	greenyellow
ADAM22	black									PLSCR4	lightcyan
ADAM23	turquoise									PLXNB3	lightcyan
ADAM25	magenta									PNPLA2	greenyellow
ADAM33	grey									PNPLA7	greenyellow
ADAM8	grey60									PPP1R36	greenyellow
ADAM9	yellow									PRDM6	cyan
ADAMTS1	grey									PRELP	cyan
ADAMTS10	turquoise									PRODH	greenyellow
ADAMTS13	turquoise									PRR35	lightcyan
ADAMTS15	yellow									PRR5	greenyellow
ADAMTS16	yellow									PTGDS	greenyellow
ADAMTS17	grey									PTGER4	greenyellow
ADAMTS18	turquoise									RANBP3L	cyan
ADAMTS19	blue									RASSF4	greenyellow
ADAMTS2	red									RDH5	lightcyan
ADAMTS20	brown									RGN	midnightblue
ADAMTS3	blue									RIN2	greenyellow
ADAMTS4	brown									RIN3	greenyellow
ADAMTS5	brown									RNF125	greenyellow
ADAMTS6	yellow									RPH3AL	greenyellow
ADAMTS7	turquoise									SCRN3	lightcyan
ADAMTS8	blue									SDC4	greenyellow
ADAMTS9	blue									SDS	greenyellow
ADAMTSL1	black									SERPINA3N	greenyellow
ADAMTSL2	yellow									SERPINA6	midnightblue
ADAMTSL4	brown									SERPINC1	midnightblue
ADAP1	blue									SERPIND1	midnightblue
ADAP2	green									SERPINF2	midnightblue
ADAR	purple									SERPING1	cyan
ADARB1	turquoise									SGK1	greenyellow
ADARB2	purple									SHMT1	midnightblue
ADAT1	grey									SLC13A3	cyan
ADAT2	magenta									SLC13A4	cyan
ADAT3	turquoise									SLC22A8	cyan
ADCK1	blue									SLC26A7	cyan
ADCK2	red									SLC27A2	midnightblue
ADCK5	turquoise									SLC2A1	greenyellow
ADCY1	pink									SLC2A10	lightcyan
ADCY10	pink									SLC2A5	greenyellow
ADCY2	blue									SLC30A2	greenyellow
ADCY3	blue									SLC38A2	greenyellow
ADCY4	brown									SLC38A3	lightcyan
ADCY5	brown									SLC38A4	midnightblue
ADCY6	grey									SLC3A2	greenyellow
ADCY7	brown									SLC47A1	cyan
ADCY8	green									SLC6A13	cyan
ADCY9	blue									SLC6A20	cyan
ADCYAP1	yellow									SLFN5	greenyellow
ADCYAP1R1	yellow									SMOX	greenyellow
ADD1	blue									SNX33	greenyellow
ADD2	blue									SPOCK3	lightcyan
ADD3	red									SQSTM1	greenyellow
ADGB	salmon									SRGN	cyan
ADGRA2	brown									SRPK3	lightcyan
ADGRA3	brown									SRPX2	cyan
ADGRB1	blue									STAB1	cyan
ADGRB2	blue									STARD9	lightcyan
ADGRB3	blue									SULT1A1	greenyellow
ADGRD1	blue									SUN2	greenyellow
ADGRE1	brown									TBX18	cyan
ADGRF5	brown									TCAP	greenyellow
ADGRG1	brown									TEKT4	greenyellow
ADGRG2	brown									TGFBI	cyan
ADGRG5	brown									TINAGL1	greenyellow
ADGRG6	yellow									TJAP1	lightcyan
ADGRL1	blue									TLR13	greenyellow
ADGRL2	blue									TMEM140	greenyellow
ADGRL3	blue									TMEM141	lightcyan
ADGRL4	green									TMEM19	greenyellow
ADGRV1	blue									TMEM268	greenyellow
ADH1	midnightblue									TMLHE	lightcyan
ADH2-1	grey									TNMD	cyan
ADH5	green									TP53BP2	greenyellow
ADHFE1	brown									TP53INP2	greenyellow
ADI1	red									TRPV3	greenyellow
ADIPOR1	grey									TSC22D3	greenyellow
ADIPOR2	greenyellow									TSPAN15	lightcyan
ADM	greenyellow									TTC12	lightcyan
ADNP	pink									UHRF1	greenyellow
ADNP2	blue									UROS	lightcyan
ADO	magenta									USP54	greenyellow
ADORA1	pink									VEGFA	lightcyan
ADORA2A	grey									WDR86	cyan
ADORA2B	grey									XDH	greenyellow
ADORA3	brown									ZFP36	greenyellow
ADPGK	brown									ZNF488	greenyellow
ADPRH	yellow
ADPRHL1	turquoise
ADPRM	tan
ADRA1A	yellow
ADRA1B	yellow
ADRA1D	blue
ADRA2A	yellow
ADRA2C	blue
ADRB1	blue
ADRB2	grey
ADSL	grey
ADSS1	red
ADSS2	green
AEBP1	cyan
AEBP2	pink
AEN	grey
AFAP1	black
AFAP1L1	turquoise
AFAP1L2	turquoise
AFDN	pink
AFF2	blue
AFF3	blue
AFF4	purple
AFG1L	grey
AFG3L1	turquoise
AFG3L2	yellow
AFTPH	magenta
AGA	red
AGAP1	purple
AGAP2	blue
AGAP3	turquoise
AGBL2	turquoise
AGBL3	brown
AGBL5	grey
AGFG1	grey
AGFG2	pink
AGGF1	blue
AGK	grey
AGL	red
AGMAT	blue
AGMO	red
AGO1	blue
AGO2	purple
AGO3	tan
AGO4	black
AGPAT1	blue
AGPAT2	brown
AGPAT3	turquoise
AGPAT4	brown
AGPAT5	red
AGPS	tan
AGT	greenyellow
AGTPBP1	blue
AGTR1	grey
AGTRAP	brown
AHCTF1	black
AHCY	greenyellow
AHCYL1	red
AHCYL2	brown
AHDC1	black
AHI1	brown
AHNAK	greenyellow
AHNAK2	brown
AHR	blue
AHSA1	green
AHSA2	green
AHSG	midnightblue
AIDA	blue
AIF1	brown
AIF1L	brown
AIFM1	red
AIFM3	turquoise
AIG1	red
AIM2	grey
AIMP1	green
AIMP2	grey
AIP	grey
AJAP1	blue
AJM1	turquoise
AJUBA	grey
AK1	grey
AK2	turquoise
AK3	brown
AK4	turquoise
AK5	blue
AK6	blue
AK7	salmon
AK9	salmon
AKAP1	blue
AKAP10	tan
AKAP11	purple
AKAP12	red
AKAP13	purple
AKAP14	turquoise
AKAP17A	grey
AKAP17B	black
AKAP2	blue
AKAP3	turquoise
AKAP5	blue
AKAP6	blue
AKAP7	red
AKAP8	turquoise
AKAP8L	blue
AKAP9	black
AKIP1	green
AKIRIN1	yellow
AKIRIN2	grey
AKNA	red
AKR1A1	green
AKR1B1	green
AKR1C13	green
AKR1C5	grey
AKR1E2	yellow
AKR7A2	grey
AKR7A3	red
AKT1S1	magenta
AKT2	magenta
AKTIP	brown
ALAD	brown
ALAS1	turquoise
ALAS2	grey
ALB	midnightblue
ALCAM	yellow
ALDH16A1	turquoise
ALDH18A1	blue
ALDH1A1	green
ALDH1A2	cyan
ALDH1A3	red
ALDH1A7	brown
ALDH1B1	yellow
ALDH1L1	yellow
ALDH1L2	red
ALDH2	grey
ALDH3A1	green
ALDH3A2	red
ALDH3B1	turquoise
ALDH4A1	brown
ALDH5A1	brown
ALDH6A1	yellow
ALDH7A1	brown
ALDH8A1	turquoise
ALDOA	blue
ALDOB	midnightblue
ALDOC	turquoise
ALG1	turquoise
ALG10B	tan
ALG11	tan
ALG12	turquoise
ALG13	magenta
ALG2	brown
ALG3	grey
ALG5	grey
ALG6	turquoise
ALG8	grey
ALG9	green
ALK	red
ALKBH1	black
ALKBH2	yellow
ALKBH3	turquoise
ALKBH4	grey
ALKBH5	grey
ALKBH6	blue
ALKBH7	red
ALKBH8	grey
ALMS1	black
ALOX12	grey
ALOX12E	blue
ALOX15	grey
ALOX5	yellow
ALOX5AP	brown
ALOXE3	turquoise
ALPHA-1-ANTITRYPSIN (MESOCRICETUS AURATUS)	midnightblue
ALPI	turquoise
ALPK1	yellow
ALPK2	turquoise
ALPK3	turquoise
ALPL	grey
ALS2	turquoise
ALS2CL	lightcyan
ALYREF	grey
AMACR	grey
AMBP	midnightblue
AMBRA1	black
AMD1	grey
AMDHD2	blue
AMER1	black
AMER2	purple
AMER3	turquoise
AMFR	turquoise
AMH	red
AMHR2	grey
AMIGO1	blue
AMIGO2	brown
AMIGO3	turquoise
AMMECR1	grey
AMMECR1L	black
AMN	turquoise
AMN1	green
AMOT	yellow
AMOTL1	brown
AMOTL2	red
AMPD2	turquoise
AMPD3	brown
AMPH	blue
AMT	grey
AMY1	red
AMZ1	yellow
AMZ2	blue
ANAPC1	black
ANAPC10	grey
ANAPC11	green
ANAPC13	green
ANAPC15	green
ANAPC16	grey
ANAPC2	turquoise
ANAPC4	green
ANAPC5	turquoise
ANAPC7	magenta
ANG	midnightblue
ANGEL1	red
ANGEL2	blue
ANGPT1	blue
ANGPT2	grey
ANGPTL1	grey
ANGPTL2	turquoise
ANGPTL4	grey
ANGPTL6	grey
ANGPTL7	grey
ANK1	turquoise
ANK2	black
ANK3	purple
ANKAR	turquoise
ANKDD1A	yellow
ANKEF1	red
ANKFN1	brown
ANKFY1	black
ANKH	blue
ANKHD1	black
ANKIB1	yellow
ANKLE2	magenta
ANKMY1	blue
ANKMY2	magenta
ANKRA2	blue
ANKRD10	turquoise
ANKRD11	pink
ANKRD12	turquoise
ANKRD13A	red
ANKRD13B	blue
ANKRD13C	blue
ANKRD13D	magenta
ANKRD16	yellow
ANKRD17	black
ANKRD19P	black
ANKRD2	grey
ANKRD24	brown
ANKRD26	turquoise
ANKRD27	blue
ANKRD28	grey
ANKRD29	red
ANKRD33B	magenta
ANKRD34B	brown
ANKRD34C	yellow
ANKRD35	yellow
ANKRD37	grey
ANKRD39	turquoise
ANKRD40	red
ANKRD42	blue
ANKRD44	lightcyan
ANKRD45	blue
ANKRD46	turquoise
ANKRD49	grey
ANKRD50	purple
ANKRD52	turquoise
ANKRD54	grey
ANKRD55	red
ANKRD6	grey
ANKRD63	blue
ANKS1A	turquoise
ANKS1B	blue
ANKS3	turquoise
ANKS6	black
ANKUB1	grey
ANKZF1	turquoise
ANLN	brown
ANO1	turquoise
ANO10	red
ANO3	blue
ANO4	brown
ANO6	grey
ANO8	black
ANP32A	turquoise
ANP32B	green
ANP32E	grey
ANPEP	grey
ANTXR2	brown
ANXA1	brown
ANXA11	blue
ANXA2	brown
ANXA3	green
ANXA4	blue
ANXA5	red
ANXA6	yellow
ANXA7	blue
ANXA8L1	grey
AOC2	blue
AOC3	turquoise
AOPEP	turquoise
AOX1	brown
AOX3	brown
AOX4	grey
AP1AR	blue
AP1B1	grey
AP1G1	black
AP1G2	turquoise
AP1M1	yellow
AP1S1	blue
AP1S2	red
AP2A1	blue
AP2A2	blue
AP2B1	blue
AP2M1	yellow
AP2S1	blue
AP3B1	yellow
AP3B2	grey
AP3D1	pink
AP3M1	green
AP3M2	yellow
AP3S1	grey
AP3S2	green
AP4B1	green
AP4E1	black
AP4M1	turquoise
AP4S1	grey
AP5B1	turquoise
AP5M1	red
AP5S1	grey
AP5Z1	blue
APAF1	black
APBA1	purple
APBA2	magenta
APBA3	grey
APBB1	turquoise
APBB1IP	yellow
APBB2	black
APBB3	turquoise
APC	blue
APC2	purple
APCDD1	blue
APEH	turquoise
APEX1	green
APEX2	turquoise
APH1A	red
APH1C	grey
API5	turquoise
APIP	grey
APLF	black
APLN	brown
APLNR	red
APLP1	yellow
APLP2	turquoise
APMAP	brown
APOA2	midnightblue
APOA4	midnightblue
APOAI	midnightblue
APOB	midnightblue
APOBR	brown
APOC1	grey
APOD	brown
APOE	brown
APOF	green
APOH	midnightblue
APOLD1	grey
APOM	grey
APOO	green
APOOL	grey
APP	blue
APPBP2	purple
APPL1	black
APPL2	turquoise
APRT	green
APTX	grey
AQP1	grey60
AQP11	grey
AQP4	lightcyan
AQP9	grey
AQR	black
AR	yellow
ARAF	turquoise
ARAP1	turquoise
ARAP2	yellow
ARAP3	brown
ARC	blue
ARCN1	turquoise
AREL1	blue
ARF1	blue
ARF4	green
ARF5	blue
ARF6	turquoise
ARFGAP1	magenta
ARFGAP2	turquoise
ARFGAP3	grey
ARFGEF1	grey
ARFGEF2	black
ARFIP1	red
ARFIP2	magenta
ARFRP1	turquoise
ARG2	blue
ARGLU1	turquoise
ARHGAP1	blue
ARHGAP10	magenta
ARHGAP11A	brown
ARHGAP12	grey
ARHGAP17	tan
ARHGAP18	yellow
ARHGAP19	grey
ARHGAP20	blue
ARHGAP21	black
ARHGAP22	brown
ARHGAP23	brown
ARHGAP24	brown
ARHGAP25	magenta
ARHGAP26	black
ARHGAP27	brown
ARHGAP29	grey
ARHGAP30	grey
ARHGAP31	black
ARHGAP32	blue
ARHGAP33	blue
ARHGAP35	purple
ARHGAP36	brown
ARHGAP39	blue
ARHGAP4	black
ARHGAP42	yellow
ARHGAP44	purple
ARHGAP5	turquoise
ARHGAP8	grey
ARHGAP9	turquoise
ARHGDIA	yellow
ARHGDIB	brown
ARHGDIG	brown
ARHGEF1	turquoise
ARHGEF10	brown
ARHGEF10L	turquoise
ARHGEF11	pink
ARHGEF12	purple
ARHGEF15	grey
ARHGEF16	red
ARHGEF17	blue
ARHGEF18	turquoise
ARHGEF2	blue
ARHGEF25	blue
ARHGEF26	brown
ARHGEF28	yellow
ARHGEF3	blue
ARHGEF33	turquoise
ARHGEF37	turquoise
ARHGEF4	yellow
ARHGEF40	turquoise
ARHGEF5	turquoise
ARHGEF6	brown
ARHGEF7	pink
ARHGEF9	blue
ARID1A	black
ARID1B	pink
ARID2	turquoise
ARID3A	black
ARID3B	blue
ARID4A	pink
ARID4B	turquoise
ARID5A	yellow
ARID5B	blue
ARIH1	turquoise
ARIH2	pink
ARL1	grey
ARL10	grey
ARL13A	grey
ARL13B	green
ARL16	blue
ARL2	green
ARL2BP	brown
ARL4A	turquoise
ARL4C	turquoise
ARL5A	black
ARL5B	purple
ARL6	green
ARL6IP1	green
ARL6IP4	green
ARL6IP5	grey
ARL6IP6	turquoise
ARL8A	green
ARMC1	blue
ARMC10	blue
ARMC2	blue
ARMC3	salmon
ARMC5	grey
ARMC7	turquoise
ARMC8	black
ARMC9	blue
ARMCX1	blue
ARMCX2	yellow
ARMCX3	yellow
ARMCX5	blue
ARMCX6	brown
ARMH1	salmon
ARMH3	grey
ARMH4	turquoise
ARMT1	magenta
ARNT	turquoise
ARNT2	yellow
ARNTL	magenta
ARPC1A	blue
ARPC1B	blue
ARPC2	blue
ARPC3	blue
ARPC4	blue
ARPC5	blue
ARPC5L	blue
ARPIN	grey
ARPP19	blue
ARPP21	blue
ARRB1	purple
ARRB2	grey
ARRDC1	brown
ARRDC3	grey
ARRDC4	blue
ARSB	grey
ARSG	red
ARSH	grey
ARSK	blue
ART3	brown
ARTN	turquoise
ARV1	turquoise
ARVCF	turquoise
AS3MT	turquoise
ASAH1	brown
ASAH2	red
ASAP1	blue
ASAP2	black
ASAP3	brown
ASB1	black
ASB12	grey
ASB13	grey
ASB14	turquoise
ASB18	red
ASB2	blue
ASB3	grey
ASB4	brown
ASB5	yellow
ASB6	blue
ASB7	pink
ASB8	blue
ASCC1	yellow
ASCC2	blue
ASCC3	black
ASF1A	red
ASGR1	turquoise
ASH1L	black
ASH2L	turquoise
ASHWIN (MUS MUSCULUS)	red
ASIC1	black
ASIC2	blue
ASIC3	grey
ASIC4	turquoise
ASL	blue
ASNS	green
ASNSD1	green
ASPA	brown
ASPDH	grey
ASPG	grey
ASPH	turquoise
ASPHD1	blue
ASPHD2	blue
ASPM	blue
ASPN	brown
ASPSCR1	brown
ASRGL1	blue
ASS1	red
ASTE1	blue
ASTN1	blue
ASXL1	pink
ASXL2	black
ASXL3	purple
ATAD1	green
ATAD2	turquoise
ATAD2B	turquoise
ATAD3	black
ATAD5	black
ATAT1	grey
ATE1	grey
ATF1	grey
ATF2	blue
ATF4	turquoise
ATF5	grey
ATF6	pink
ATF6B	blue
ATF7	black
ATF7IP	black
ATG10	yellow
ATG101	blue
ATG12	grey
ATG13	blue
ATG14	black
ATG16L1	pink
ATG16L2	turquoise
ATG2A	turquoise
ATG2B	turquoise
ATG3	green
ATG4A	brown
ATG4B	grey
ATG4C	yellow
ATG4D	turquoise
ATG5	grey
ATG7	magenta
ATG9A	blue
ATIC	yellow
ATL1	yellow
ATL2	turquoise
ATL3	grey
ATM	tan
ATMIN	blue
ATN1	black
ATOX1	red
ATP10A	greenyellow
ATP10B	brown
ATP10D	blue
ATP11A	tan
ATP11B	black
ATP11C	red
ATP13A1	turquoise
ATP13A2	grey
ATP13A3	black
ATP13A4	brown
ATP13A5	brown
ATP1A1	magenta
ATP1A2	brown
ATP1A3	grey
ATP1A4	grey
ATP1B1	green
ATP1B2	turquoise
ATP1B3	red
ATP23	red
ATP2A1	magenta
ATP2A2	blue
ATP2A3	turquoise
ATP2B1	blue
ATP2B2	pink
ATP2B3	black
ATP2B4	blue
ATP2C1	blue
ATP2C2	grey
ATP5F1A	green
ATP5F1B	green
ATP5F1C	green
ATP5F1D	red
ATP5F1E	green
ATP5IF1	yellow
ATP5MC1	green
ATP5MC2	grey
ATP5MC3	green
ATP5MD	green
ATP5ME	green
ATP5MF	grey
ATP5MG	green
ATP5MPL	green
ATP5PB	green
ATP5PD	green
ATP5PF	green
ATP5PO	green
ATP6AP1	grey
ATP6AP1L	brown
ATP6AP2	green
ATP6V0A1	blue
ATP6V0A2	yellow
ATP6V0B	green
ATP6V0C	green
ATP6V0D1	blue
ATP6V0E1	brown
ATP6V0E2	blue
ATP6V1A	blue
ATP6V1B2	grey
ATP6V1C1	blue
ATP6V1D	green
ATP6V1E1	blue
ATP6V1F	green
ATP6V1FNB	grey
ATP6V1G1	green
ATP6V1H	green
ATP7A	tan
ATP7B	turquoise
ATP8A1	blue
ATP8A2	yellow
ATP8B1	blue
ATP8B2	grey
ATP8B4	pink
ATP9A	blue
ATP9B	blue
ATPAF1	brown
ATPAF2	turquoise
ATPSCKMT	grey
ATR	tan
ATRIP	turquoise
ATRN	purple
ATRNL1	blue
ATRX	black
ATXN1	blue
ATXN10	green
ATXN1L	black
ATXN2	blue
ATXN2L	turquoise
ATXN3	blue
ATXN7	black
ATXN7L1	pink
ATXN7L2	blue
ATXN7L3	blue
ATXN7L3B	grey
ATXN8OS	brown
AUH	green
AUNIP	blue
AUP1	turquoise
AURKA	turquoise
AURKAIP1	green
AUTS2	pink
AVEN	brown
AVIL	red
AVL9	purple
AVP	blue
AVPI1	blue
AVPR1B	turquoise
AVPR2	black
AXIN1	turquoise
AXIN2	blue
AXL	grey
AZGP1	brown
AZI2	red
AZIN1	blue
AZIN2	grey
B2M	red
B3GALNT1	turquoise
B3GALNT2	black
B3GALT1	blue
B3GALT2	blue
B3GALT4	turquoise
B3GALT5	yellow
B3GALT6	grey
B3GAT1	blue
B3GAT2	brown
B3GAT3	blue
B3GNT2	yellow
B3GNT4	blue
B3GNT5	turquoise
B3GNT7	brown
B3GNT9	yellow
B3GNTL1	grey
B4GALNT1	blue
B4GALNT4	pink
B4GALT1	turquoise
B4GALT2	blue
B4GALT3	magenta
B4GALT4	blue
B4GALT5	blue
B4GALT6	blue
B4GALT7	turquoise
B4GAT1	yellow
B9D1	blue
B9D2	brown
BAALC	yellow
BABAM1	magenta
BACE1	grey
BACE2	brown
BACH1	tan
BACH2	pink
BAD	grey
BAG FAMILY MOLECULAR CHAPERONE REGULATOR 2 (BOS TAURUS)	yellow
BAG1	green
BAG3	brown
BAG4	pink
BAG5	magenta
BAG6	pink
BAHCC1	black
BAHD1	blue
BAIAP2	blue
BAIAP2L1	grey
BAIAP2L2	grey
BAIAP3	brown
BAK1	grey
BAMBI	brown
BANF1	turquoise
BANK1	yellow
BANP	turquoise
BAP1	blue
BAP18	turquoise
BARD1	red
BARGIN	grey
BARHL1	turquoise
BARHL2	turquoise
BARX2	yellow
BATF2	brown
BAX	turquoise
BAZ1A	turquoise
BAZ1B	pink
BAZ2A	black
BAZ2B	turquoise
BBC3	blue
BBIP1	green
BBOF1	brown
BBS1	pink
BBS10	turquoise
BBS12	yellow
BBS2	yellow
BBS4	turquoise
BBS5	grey
BBS7	red
BBS9	red
BBX	black
BCAN	brown
BCAP29	green
BCAP31	green
BCAR1	turquoise
BCAR3	yellow
BCAS1	brown
BCAS2	green
BCAS3	blue
BCAT1	brown
BCCIP	turquoise
BCDIN3D	turquoise
BCHE	brown
BCKDHA	red
BCKDHB	red
BCKDK	turquoise
BCL10	green
BCL11A	blue
BCL11B	blue
BCL2	grey
BCL2L1	greenyellow
BCL2L11	black
BCL2L12	grey
BCL2L13	pink
BCL3	grey
BCL6	turquoise
BCL6B	grey
BCL7A	turquoise
BCL7B	blue
BCL7C	turquoise
BCL9	grey
BCL9L	black
BCLAF1	black
BCLAF3	turquoise
BCO2	green
BCOR	grey
BCORL1	pink
BCR	blue
BCS1L	green
BDH1	grey
BDH2	green
BDKRB2	blue
BDP1	turquoise
BEAN1	brown
BECN1	blue
BEGAIN	yellow
BEND3	grey
BEND4	blue
BEND5	yellow
BEND6	red
BEND7	turquoise
BEST1	blue
BEST3	blue
BET1	green
BET1L	grey
BEX2	grey
BEX4	grey
BFAR	grey
BGN	cyan
BHLHB9	blue
BHLHE22	blue
BHLHE40	blue
BHLHE41	red
BHMG1	yellow
BHMT	midnightblue
BHMT2	yellow
BICC1	brown
BICD1	black
BICD2	pink
BICDL1	pink
BICRA	turquoise
BICRAL	black
BID	yellow
BIN1	blue
BIN2	brown
BIN3	blue
BIRC2	red
BIRC3	turquoise
BIRC5	blue
BIRC6	tan
BIRC7	turquoise
BIVM	turquoise
BLCAP	grey
BLES03	turquoise
BLM	grey
BLMH	grey
BLNK	brown
BLOC1S1	green
BLOC1S2	green
BLOC1S3	blue
BLOC1S5	brown
BLOC1S6	grey
BLVRA	red
BLVRB	grey
BLZF1	turquoise
BMERB1	yellow
BMF	brown
BMI1	turquoise
BMP1	turquoise
BMP15	blue
BMP2	brown
BMP2K	brown
BMP3	blue
BMP4	grey
BMP6	cyan
BMP7	blue
BMPER	yellow
BMPR1A	yellow
BMPR1B	brown
BMPR2	purple
BMS1	turquoise
BMT2	black
BMX	brown
BNC1	yellow
BNC2	brown
BNIP1	grey
BNIP2	black
BNIP3	green
BNIP3L	blue
BNIP5	yellow
BOC	turquoise
BOD1	blue
BOD1L	turquoise
BOK	blue
BOLA CLASS I HISTOCOMPATIBILITY ANTIGEN%2C ALPHA CHAIN BL3-7 (BOS TAURUS)	grey
BOLA1	green
BOLA2	grey
BOMBESIN RECEPTOR-ACTIVATED PROTEIN C6ORF89 HOMOLOG (RATTUS NORVEGICUS)	green
BOP1	blue
BORA	turquoise
BORCS5	blue
BORCS8	grey
BPGM	brown
BPHL	green
BPNT1	grey
BPNT2	tan
BPTF	black
BRAF	pink
BRAP	blue
BRAT1	turquoise
BRCA1	brown
BRCA2	tan
BRCC3	black
BRD1	black
BRD2	black
BRD3	black
BRD3OS	blue
BRD4	black
BRD7	grey
BRD8	magenta
BRD9	red
BRDT	blue
BRF2	grey
BRI3BP	blue
BRICD5	turquoise
BRINP1	blue
BRINP2	blue
BRINP3	grey
BRIX1	grey
BRK1	blue
BRMS1	blue
BRMS1L	blue
BROX	grey
BRPF1	magenta
BRPF3	pink
BRSK1	yellow
BRSK2	pink
BRWD1	black
BRWD3	black
BSDC1	grey
BSG	grey
BSN	pink
BSND	blue
BSPRY	brown
BST1	red
BTAF1	black
BTBD1	grey
BTBD10	blue
BTBD11	brown
BTBD17	lightcyan
BTBD19	yellow
BTBD2	grey
BTBD3	turquoise
BTBD6	yellow
BTBD7	black
BTBD9	blue
BTD	green
BTF3	green
BTF3L4	grey
BTG1	turquoise
BTG2	magenta
BTG3	blue
BTK	greenyellow
BTLA	blue
BTN1A1	blue
BTN2A2	yellow
BTRC	blue
BUB1B	grey
BUB3	turquoise
BUD13	turquoise
BUD31	green
BVES	brown
BYSL	blue
BZW1	blue
BZW2	blue
C11ORF42	pink
C14ORF132	blue
C14ORF28	grey
C15ORF40	grey
C15ORF65	yellow
C16ORF72	green
C16ORF87	magenta
C18ORF25	black
C1D	green
C1GALT1	grey
C1GALT1C1	grey
C1ORF109	turquoise
C1ORF159	black
C1ORF167	turquoise
C1ORF226	grey
C1ORF54	yellow
C1QBP	grey
C1QC	brown
C1QL1	brown
C1QL2	yellow
C1QL3	blue
C1QL4	brown
C1QTNF1	yellow
C1QTNF12	turquoise
C1QTNF4	magenta
C1QTNF5	red
C1QTNF7	grey
C1RA	brown
C1RL	brown
C1S	brown
C20ORF144	yellow
C20ORF173	turquoise
C20ORF27	red
C20ORF96	salmon
C22ORF15	salmon
C2CD2	pink
C2CD2L	blue
C2CD3	pink
C2CD4A	blue
C2CD4D	brown
C2CD5	magenta
C2ORF15	brown
C2ORF16	turquoise
C2ORF50	salmon
C3	brown
C3AR1	grey
C3ORF49	grey
C3ORF70	pink
C3ORF80	blue
C3ORF84	blue
C4	brown
C4ORF50	blue
C5AR1	grey
C5ORF24	pink
C6	grey
C6ORF136	red
C6ORF141	brown
C6ORF62	grey
C7	yellow
C7ORF25	green
C7ORF26	magenta
C8B	yellow
C8G	turquoise
C8ORF34	yellow
C8ORF88	yellow
C9ORF116	salmon
C9ORF43	brown
C9ORF50	brown
C9ORF85	grey
CA10	turquoise
CA11	blue
CA12	blue
CA13	grey
CA14	brown
CA2	brown
CA3	turquoise
CA4	magenta
CA5B	brown
CA7	magenta
CAAP1	turquoise
CAB39	yellow
CAB39L	green
CABIN1	pink
CABLES1	yellow
CABLES2	brown
CABP1	turquoise
CABP7	blue
CABYR	turquoise
CACFD1	turquoise
CACNA1A	turquoise
CACNA1B	blue
CACNA1C	pink
CACNA1D	pink
CACNA1E	pink
CACNA1F	grey
CACNA1G	black
CACNA1I	pink
CACNA2D1	blue
CACNA2D2	red
CACNA2D3	blue
CACNB1	blue
CACNB3	blue
CACNB4	pink
CACNG2	turquoise
CACNG3	blue
CACNG5	turquoise
CACNG6	blue
CACNG7	turquoise
CACNG8	blue
CACTIN	magenta
CACUL1	yellow
CACYBP	yellow
CAD	black
CADM1	blue
CADM2	blue
CADM3	turquoise
CADPS	brown
CADPS2	turquoise
CAGE1	grey
CALB1	turquoise
CALB2	red
CALCA	red
CALCB	brown
CALCIUM-DEPENDENT SERINE PROTEINASE (MESOCRICETUS AURATUS)	red
CALCOCO1	magenta
CALCOCO2	red
CALCR	brown
CALCRL	brown
CALD1	brown
CALHM2	blue
CALHM5	grey
CALHM6	brown
CALM2	blue
CALML4	salmon
CALN1	black
CALR	green
CALR3	brown
CALU	grey
CALY	brown
CAMK1	blue
CAMK1D	blue
CAMK1G	yellow
CAMK2A	blue
CAMK2B	blue
CAMK2D	turquoise
CAMK2G	yellow
CAMK2N2	grey
CAMK4	turquoise
CAMKK1	yellow
CAMKK2	magenta
CAMKMT	brown
CAMKV	yellow
CAMLG	green
CAMSAP1	blue
CAMSAP2	pink
CAMSAP3	grey
CAMTA1	pink
CAMTA2	blue
CAND1	yellow
CAND2	turquoise
CANT1	yellow
CANX	brown
CAP1	blue
CAP2	blue
CAPG	red
CAPN1	turquoise
CAPN10	magenta
CAPN12	turquoise
CAPN13	yellow
CAPN15	black
CAPN2	brown
CAPN3	grey
CAPN5	blue
CAPN6	yellow
CAPN7	turquoise
CAPNS1	green
CAPRIN2	red
CAPS2	salmon
CAPSL	salmon
CAPZA1	red
CAPZA2	blue
CAPZA3	turquoise
CAPZB	blue
CARD10	red
CARD11	turquoise
CARD19	turquoise
CARD6	turquoise
CARD9	turquoise
CARF	purple
CARHSP1	brown
CARM1	blue
CARMIL1	grey
CARMIL2	blue
CARMIL3	turquoise
CARNMT1	turquoise
CARNS1	brown
CARS1	grey
CARS2	grey
CARTPT	brown
CASC1	yellow
CASC3	black
CASD1	blue
CASK	grey
CASKIN1	black
CASKIN2	brown
CASP1	turquoise
CASP12	turquoise
CASP2	black
CASP3	turquoise
CASP6	brown
CASP7	blue
CASP8	green
CASP8AP2	turquoise
CASP9	blue
CASQ1	turquoise
CASQ2	turquoise
CAST	brown
CASTOR2	purple
CASZ1	brown
CAT	grey
CATSPER1	yellow
CATSPER2	grey
CATSPERG1	yellow
CATSPERZ	blue
CAV1	brown
CAV2	brown
CAVIN1	turquoise
CAVIN2	grey
CAVIN3	grey
CBARP	yellow
CBFA2T3	turquoise
CBFB	brown
CBL	purple
CBLB	purple
CBLIF	turquoise
CBLL1	grey
CBLN1	turquoise
CBLN2	yellow
CBLN3	turquoise
CBLN4	turquoise
CBR1	brown
CBR3	yellow
CBR4	blue
CBS	grey
CBWD1	grey
CBX1	turquoise
CBX2	turquoise
CBX3	green
CBX4	turquoise
CBX5	purple
CBX7	black
CBX8	turquoise
CBY1	green
CC2D1A	black
CC2D1B	turquoise
CC2D2A	purple
CC2D2B	yellow
CCAR1	turquoise
CCAR2	magenta
CCBE1	blue
CCDC103	yellow
CCDC105	grey
CCDC106	blue
CCDC112	blue
CCDC113	salmon
CCDC114	red
CCDC115	grey
CCDC116	grey
CCDC117	black
CCDC12	red
CCDC120	turquoise
CCDC121	grey
CCDC122	brown
CCDC125	grey
CCDC126	green
CCDC127	green
CCDC13	yellow
CCDC130	blue
CCDC134	blue
CCDC136	red
CCDC137	turquoise
CCDC138	yellow
CCDC14	yellow
CCDC141	turquoise
CCDC142	turquoise
CCDC146	salmon
CCDC148	blue
CCDC149	yellow
CCDC150	blue
CCDC151	grey
CCDC153	salmon
CCDC154	turquoise
CCDC157	grey
CCDC158	grey
CCDC159	yellow
CCDC160	yellow
CCDC163	red
CCDC166	black
CCDC167	grey
CCDC17	turquoise
CCDC170	salmon
CCDC171	brown
CCDC173	salmon
CCDC174	turquoise
CCDC177	blue
CCDC178	turquoise
CCDC18	turquoise
CCDC180	salmon
CCDC181	yellow
CCDC183	turquoise
CCDC186	tan
CCDC187	turquoise
CCDC188	pink
CCDC189	grey
CCDC190	brown
CCDC191	blue
CCDC22	turquoise
CCDC24	grey
CCDC25	green
CCDC28A	grey
CCDC28B	turquoise
CCDC3	grey
CCDC30	blue
CCDC32	blue
CCDC39	salmon
CCDC40	salmon
CCDC42	brown
CCDC43	blue
CCDC47	grey
CCDC50	pink
CCDC54	blue
CCDC57	magenta
CCDC58	grey
CCDC59	turquoise
CCDC6	purple
CCDC61	red
CCDC62	grey
CCDC63	turquoise
CCDC65	blue
CCDC66	turquoise
CCDC69	turquoise
CCDC71	blue
CCDC71L	blue
CCDC74B	turquoise
CCDC78	salmon
CCDC8	turquoise
CCDC80	blue
CCDC81	salmon
CCDC82	grey
CCDC84	turquoise
CCDC85A	yellow
CCDC85C	turquoise
CCDC86	grey
CCDC87	blue
CCDC88A	yellow
CCDC88B	red
CCDC88C	yellow
CCDC89	red
CCDC9	blue
CCDC90B	red
CCDC91	turquoise
CCDC92	grey
CCDC93	purple
CCDC97	pink
CCDC9B	turquoise
CCER2	turquoise
CCHCR1	turquoise
CCK	blue
CCKAR	brown
CCKBR	blue
CCL17	yellow
CCL2	salmon
CCL27	blue
CCM2	grey
CCM2L	turquoise
CCN1	blue
CCN2	greenyellow
CCN3	blue
CCN6	grey
CCNA2	blue
CCNB1	turquoise
CCNB2	blue
CCNC	grey
CCND1	blue
CCND2	blue
CCND3	blue
CCNDBP1	turquoise
CCNE1	grey
CCNE2	turquoise
CCNF	blue
CCNG1	blue
CCNG2	turquoise
CCNH	turquoise
CCNI	turquoise
CCNJ	black
CCNJL	turquoise
CCNK	pink
CCNL1	turquoise
CCNL2	turquoise
CCNQ	blue
CCNT1	pink
CCNT2	black
CCNY	blue
CCNYL1	brown
CCP110	brown
CCPG1	brown
CCR10	turquoise
CCR9	brown
CCS	grey
CCSAP	blue
CCSER1	black
CCSER2	purple
CCSMST1	grey
CCT2	green
CCT3	green
CCT4	green
CCT5	green
CCT6A	green
CCT6B	yellow
CCT7	green
CCT8	green
CCZ1B	turquoise
CD101	turquoise
CD109	red
CD14	green
CD151	brown
CD160	magenta
CD180	brown
CD200	yellow
CD200R1L	blue
CD200R5	blue
CD22	brown
CD24	grey
CD244	brown
CD248	grey
CD274	grey
CD276	grey
CD2AP	tan
CD2BP2	pink
CD300LF	red
CD302	grey
CD320	turquoise
CD34	blue
CD36	grey
CD37	grey
CD38	brown
CD4	yellow
CD44	red
CD46	grey
CD47	blue
CD48	green
CD53	brown
CD5L	brown
CD6	grey
CD63	brown
CD68	turquoise
CD74	grey
CD79A	grey
CD81	brown
CD82	brown
CD83	red
CD84	brown
CD9	red
CD93	brown
CDA	red
CDADC1	turquoise
CDAN1	turquoise
CDC123	grey
CDC14A	salmon
CDC14B	purple
CDC16	grey
CDC20	red
CDC23	turquoise
CDC25A	red
CDC25B	blue
CDC26	green
CDC27	grey
CDC34	blue
CDC37	magenta
CDC37L1	greenyellow
CDC40	magenta
CDC42	green
CDC42BPA	black
CDC42BPB	pink
CDC42BPG	turquoise
CDC42EP1	red
CDC42EP2	red
CDC42EP3	grey
CDC42EP4	turquoise
CDC42EP5	cyan
CDC42SE1	blue
CDC42SE2	blue
CDC5L	grey
CDC7	grey
CDC73	pink
CDCA3	grey
CDCA4	blue
CDCA7L	purple
CDCA8	blue
CDCP1	turquoise
CDH1	grey
CDH10	yellow
CDH11	yellow
CDH12	blue
CDH13	yellow
CDH15	turquoise
CDH18	turquoise
CDH19	brown
CDH2	blue
CDH20	yellow
CDH22	turquoise
CDH23	brown
CDH24	red
CDH4	blue
CDH5	grey
CDH6	yellow
CDH7	red
CDH8	yellow
CDH9	blue
CDHR1	grey
CDHR2	brown
CDHR3	blue
CDHR4	salmon
CDIP1	blue
CDIPT	turquoise
CDK10	green
CDK11B	turquoise
CDK12	black
CDK13	black
CDK14	yellow
CDK15	turquoise
CDK16	turquoise
CDK17	blue
CDK18	brown
CDK19	black
CDK2	red
CDK20	turquoise
CDK2AP1	grey
CDK2AP2	turquoise
CDK4	green
CDK5	grey
CDK5R1	blue
CDK5R2	blue
CDK5RAP2	turquoise
CDK5RAP3	blue
CDK6	blue
CDK7	grey
CDK8	grey
CDK9	green
CDKAL1	grey
CDKL1	grey
CDKL2	yellow
CDKL3	brown
CDKL4	yellow
CDKL5	blue
CDKN1A	greenyellow
CDKN1B	turquoise
CDKN2AIP	turquoise
CDKN2AIPNL	grey
CDKN2C	turquoise
CDKN2D	yellow
CDKN3	grey
CDO1	green
CDON	turquoise
CDPF1	brown
CDR2	red
CDR2L	turquoise
CDS1	yellow
CDS2	black
CDV3	brown
CDYL	blue
CDYL2	black
CEACAM16	grey
CEACAM18	grey
CEBPB	magenta
CEBPG	black
CEBPZ	grey
CEBPZOS	green
CECR2	turquoise
CEFIP	grey
CEL	turquoise
CELF1	blue
CELF2	blue
CELF3	blue
CELF4	blue
CELF5	blue
CELF6	brown
CELSR1	black
CELSR2	blue
CELSR3	black
CEMIP	magenta
CEMIP2	pink
CEND1	red
CENPB	brown
CENPC	grey
CENPE	blue
CENPF	blue
CENPH	blue
CENPI	grey
CENPJ	grey
CENPL	turquoise
CENPN	turquoise
CENPO	black
CENPP	grey
CENPQ	turquoise
CENPS	turquoise
CENPT	blue
CENPU	turquoise
CENPV	blue
CENPW	blue
CENPX	red
CEP104	purple
CEP112	blue
CEP120	turquoise
CEP126	grey
CEP128	grey
CEP131	pink
CEP135	turquoise
CEP152	pink
CEP162	pink
CEP164	black
CEP170	turquoise
CEP170B	blue
CEP19	blue
CEP192	turquoise
CEP250	black
CEP290	turquoise
CEP295	turquoise
CEP350	tan
CEP41	yellow
CEP44	turquoise
CEP57	turquoise
CEP57L1	grey
CEP63	red
CEP68	blue
CEP70	red
CEP76	turquoise
CEP78	turquoise
CEP83	grey
CEP85	turquoise
CEP85L	purple
CEP89	blue
CEP95	turquoise
CEP97	grey
CEPT1	green
CERCAM	brown
CERK	turquoise
CERKL	turquoise
CERS1	blue
CERS2	brown
CERS4	turquoise
CERS5	turquoise
CERS6	black
CES1	grey
CES2E	midnightblue
CETN2	brown
CETN3	green
CFAP100	greenyellow
CFAP126	salmon
CFAP157	pink
CFAP161	salmon
CFAP20	grey
CFAP206	salmon
CFAP221	yellow
CFAP251	turquoise
CFAP298	green
CFAP300	salmon
CFAP36	yellow
CFAP410	grey
CFAP43	salmon
CFAP44	salmon
CFAP45	salmon
CFAP46	yellow
CFAP52	salmon
CFAP53	salmon
CFAP54	blue
CFAP61	salmon
CFAP65	salmon
CFAP69	yellow
CFAP70	yellow
CFAP74	blue
CFAP91	grey
CFAP97	red
CFAP97D2	grey
CFAP99	turquoise
CFB	red
CFC1	turquoise
CFD	turquoise
CFDP1	green
CFH	brown
CFI	midnightblue
CFL1	blue
CFLAR	tan
CFP	turquoise
CGN	red
CGNL1	brown
CGREF1	yellow
[truncated: 11,390 more rows]

## Sheet: liv
	moduleColor			pro_weight	mean_RQ	mean_EE	mean_H2Og	body_temp_3		sig	moduleColor		grey60	28
A1BG	turquoise		MEtan	1.04e-05	0.746128	0.361274	0.0250809	5.33e-05		A1BG	turquoise		lightcyan	40
A1M	turquoise		MEgreen	0.00069177	0.835531	0.524871	0.308961	0.00077891		A1M	turquoise		midnightblue	66
A2M	green		MEturquoise	0.00012111	0.313725	0.489436	0.0213238	0.00238731		A2M	green		cyan	72
AAAS	brown		MEmidnightblue	0.0228506	0.231679	0.0756199	0.709396	0.00267569		AAAS	brown		salmon	74
AACS	yellow		MEblue	2.88e-05	0.197639	0.341559	0.00986857	0.00328536		AACS	yellow		tan	103
AADAC	turquoise		MEgreenyellow	0.0619847	0.614111	0.300754	0.42729	0.00392496		AADAC	turquoise		greenyellow	149
AADAT	turquoise		MEbrown	0.00017583	0.21656	0.671499	0.00038116	0.00413204		AADAT	turquoise		purple	158
AAGAB	grey		MEyellow	0.0173362	0.887039	0.905721	0.237969	0.0151535		AAK1	yellow		magenta	163
AAK1	yellow		MElightcyan	0.00610308	0.773227	0.294335	0.239722	0.0520617		AAMP	blue		pink	259
AAMDC	black		MEblack	0.30781	0.25275	0.865207	0.805174	0.0751857		AARS2	turquoise		black	385
AAMP	blue		MEcyan	0.55644	0.0944015	0.0219487	0.389203	0.124561		AASDH	turquoise		red	412
AAR2	grey		MEgrey60	0.0109855	0.202019	0.30869	0.0374976	0.216066		AASDHPPT	blue		green	575
AARS2	turquoise		MEpurple	0.060068	0.271437	0.983099	0.330085	0.241229		AASS	tan		yellow	624
AARSD1	grey		MEmagenta	0.917464	0.0334082	0.0722031	0.0330664	0.268786		AATF	blue		brown	775
AASDH	turquoise		MEgrey	0.100446	0.578794	0.560432	0.542065	0.292291		ABAT	cyan		blue	1779
AASDHPPT	blue		MEsalmon	0.871793	0.0763598	0.218465	0.457909	0.369415		ABCA1	greenyellow		turquoise	2347
AASS	tan		MEred	0.0877721	0.0787665	0.529079	0.0613655	0.810837		ABCA17	turquoise		grey	3116
AATF	blue		MEpink	0.352276	0.0844383	0.0356232	0.178587	0.983477		ABCA2	turquoise
AATK	grey									ABCA3	turquoise
ABAT	cyan									ABCA6	greenyellow
ABCA1	greenyellow									ABCA8A	turquoise
ABCA17	turquoise									ABCA9	turquoise
ABCA2	turquoise									ABCB10	turquoise
ABCA3	turquoise									ABCB11	turquoise
ABCA5	grey									ABCB4	magenta
ABCA6	greenyellow									ABCC1	brown
ABCA7	grey									ABCC2	turquoise
ABCA8A	turquoise									ABCC3	magenta
ABCA9	turquoise									ABCC4	turquoise
ABCB1	grey									ABCC5	brown
ABCB10	turquoise									ABCC6	turquoise
ABCB11	turquoise									ABCD3	turquoise
ABCB4	magenta									ABCD4	turquoise
ABCB6	grey									ABCE1	tan
ABCB7	grey									ABCF1	blue
ABCC1	brown									ABCF2	blue
ABCC10	grey									ABCF3	blue
ABCC2	turquoise									ABCG1	brown
ABCC3	magenta									ABCG2	turquoise
ABCC4	turquoise									ABCG8	blue
ABCC5	brown									ABHD1	magenta
ABCC6	turquoise									ABHD10	turquoise
ABCC9	grey									ABHD13	blue
ABCD1	grey									ABHD14B	turquoise
ABCD2	grey									ABHD15	blue
ABCD3	turquoise									ABHD16A	turquoise
ABCD4	turquoise									ABHD16B	blue
ABCE1	tan									ABHD17A	turquoise
ABCF1	blue									ABHD17B	blue
ABCF2	blue									ABHD17C	turquoise
ABCF3	blue									ABHD2	turquoise
ABCG1	brown									ABHD3	turquoise
ABCG2	turquoise									ABHD4	turquoise
ABCG3	grey									ABHD5	turquoise
ABCG5	grey									ABHD6	blue
ABCG8	blue									ABI1	yellow
ABHD1	magenta									ABI3	brown
ABHD10	turquoise									ABI3BP	turquoise
ABHD11	grey									ABLIM1	turquoise
ABHD12	grey									ABLIM3	blue
ABHD13	blue									ABR	brown
ABHD14A	grey									ABRAXAS1	blue
ABHD14B	turquoise									ACAA1A	magenta
ABHD15	blue									ACAA2	magenta
ABHD16A	turquoise									ACACA	turquoise
ABHD16B	blue									ACACB	blue
ABHD17A	turquoise									ACAD10	turquoise
ABHD17B	blue									ACAD11	midnightblue
ABHD17C	turquoise									ACAD8	turquoise
ABHD18	grey									ACADL	magenta
ABHD2	turquoise									ACADSB	cyan
ABHD3	turquoise									ACADVL	magenta
ABHD4	turquoise									ACAP1	brown
ABHD5	turquoise									ACAP2	green
ABHD6	blue									ACAT1	turquoise
ABHD8	grey									ACAT2	tan
ABI1	yellow									ACBD4	blue
ABI2	grey									ACBD6	blue
ABI3	brown									ACCS	turquoise
ABI3BP	turquoise									ACE	brown
ABITRAM	grey									ACER2	blue
ABL1	grey									ACER3	turquoise
ABL2	grey									ACHE	turquoise
ABLIM1	turquoise									ACIN1	yellow
ABLIM3	blue									ACKR2	turquoise
ABO	grey									ACLY	turquoise
ABR	brown									ACMSD	tan
ABRAXAS1	blue									ACNAT2	turquoise
ABRAXAS2	grey									ACO1	turquoise
ABT1	red									ACO2	blue
ABTB1	grey									ACOT12	blue
ACAA1A	magenta									ACOT13	turquoise
ACAA2	magenta									ACOT2	magenta
ACACA	turquoise									ACOT6	turquoise
ACACB	blue									ACOT7	blue
ACAD10	turquoise									ACOX1	turquoise
ACAD11	midnightblue									ACOX2	turquoise
ACAD8	turquoise									ACOX3	turquoise
ACAD9	grey									ACP5	brown
ACADL	magenta									ACP6	blue
ACADM	red									ACRBP	blue
ACADSB	cyan									ACSF2	turquoise
ACADVL	magenta									ACSF3	turquoise
ACAP1	brown									ACSL1	turquoise
ACAP2	green									ACSL4	blue
ACAP3	grey									ACSL5	turquoise
ACAT1	turquoise									ACSL6	turquoise
ACAT2	tan									ACSM1	turquoise
ACBD3	grey									ACSM3	cyan
ACBD4	blue									ACSM5	blue
ACBD5	grey									ACSS2	turquoise
ACBD6	blue									ACTL6B	blue
ACCS	turquoise									ACTN4	yellow
ACE	brown									ACTR1A	blue
ACE2	grey									ACTR3	brown
ACER2	blue									ACTR6	blue
ACER3	turquoise									ACTR8	blue
ACHE	turquoise									ACVR2A	green
ACIN1	yellow									ACVR2B	blue
ACKR2	turquoise									ACY1	cyan
ACLY	turquoise									ACY1A	cyan
ACMSD	tan									ACY3	turquoise
ACNAT2	turquoise									ADAM10	brown
ACO1	turquoise									ADAM11	turquoise
ACO2	blue									ADAM17	brown
ACOT12	blue									ADAM19	brown
ACOT13	turquoise									ADAM23	turquoise
ACOT2	magenta									ADAM33	brown
ACOT6	turquoise									ADAMTS1	blue
ACOT7	blue									ADAMTS10	turquoise
ACOT8	grey									ADAMTS12	turquoise
ACOT9	grey									ADAMTS13	turquoise
ACOX1	turquoise									ADAMTS4	blue
ACOX2	turquoise									ADAMTS7	turquoise
ACOX3	turquoise									ADAMTSL3	turquoise
ACP1	grey									ADAMTSL4	blue
ACP2	grey									ADAP2	turquoise
ACP3	grey									ADAR	turquoise
ACP5	brown									ADARB1	turquoise
ACP6	blue									ADAT3	blue
ACRBP	blue									ADCK2	blue
ACSF2	turquoise									ADCK5	turquoise
ACSF3	turquoise									ADCY10	blue
ACSL1	turquoise									ADCY3	brown
ACSL3	grey									ADCY7	brown
ACSL4	blue									ADCY9	yellow
ACSL5	turquoise									ADD1	turquoise
ACSL6	turquoise									ADD3	turquoise
ACSM1	turquoise									ADGB	turquoise
ACSM2	red									ADGRB2	turquoise
ACSM3	cyan									ADGRE1	turquoise
ACSM5	blue									ADGRE4	turquoise
ACSS2	turquoise									ADGRF5	yellow
ACSS3	grey									ADGRG6	turquoise
ACTA2	purple									ADGRL1	turquoise
ACTL6A	grey									ADGRL2	green
ACTL6B	blue									ADGRL4	green
ACTN1	purple									ADGRV1	turquoise
ACTN3	grey									ADH1	turquoise
ACTN4	yellow									ADH4	turquoise
ACTR10	grey									ADH5	turquoise
ACTR1A	blue									ADH6	turquoise
ACTR2	grey									ADH7	blue
ACTR3	brown									ADHFE1	turquoise
ACTR5	grey									ADIPOR1	pink
ACTR6	blue									ADIPOR2	turquoise
ACTR8	blue									ADM2	magenta
ACVR1	grey									ADNP	green
ACVR1B	grey									ADNP2	yellow
ACVR2A	green									ADO	blue
ACVR2B	blue									ADORA1	blue
ACY1	cyan									ADORA2A	turquoise
ACY1A	cyan									ADPGK	magenta
ACY3	turquoise									ADPRH	blue
ACYP1	black									ADRA1B	turquoise
ACYP2	grey									ADRA2B	turquoise
ADAL	red									ADSL	turquoise
ADAM10	brown									ADSS1	turquoise
ADAM11	turquoise									ADSS2	green
ADAM15	grey									ADTRP	turquoise
ADAM17	brown									AEBP1	brown
ADAM19	brown									AEN	blue
ADAM23	turquoise									AFAP1L1	turquoise
ADAM33	brown									AFAP1L2	brown
ADAM9	grey									AFDN	yellow
ADAMTS1	blue									AFF4	greenyellow
ADAMTS10	turquoise									AFG1L	turquoise
ADAMTS12	turquoise									AFG3L2	blue
ADAMTS13	turquoise									AFMID	turquoise
ADAMTS2	grey									AFTPH	green
ADAMTS4	blue									AGAP3	blue
ADAMTS7	turquoise									AGBL5	brown
ADAMTS9	grey									AGGF1	midnightblue
ADAMTSL3	turquoise									AGK	magenta
ADAMTSL4	blue									AGMAT	turquoise
ADAP1	grey									AGMO	turquoise
ADAP2	turquoise									AGO1	turquoise
ADAR	turquoise									AGO2	yellow
ADARB1	turquoise									AGO3	blue
ADAT1	grey									AGPAT2	turquoise
ADAT2	grey									AGPAT3	magenta
ADAT3	blue									AGPS	blue
ADCK1	grey									AGT	blue
ADCK2	blue									AGTPBP1	turquoise
ADCK5	turquoise									AGTR1	turquoise
ADCY1	grey									AGTRAP	brown
ADCY10	blue									AGXT	turquoise
ADCY3	brown									AGXT2	turquoise
ADCY4	grey									AHCTF1	green
ADCY5	grey									AHCY	tan
ADCY6	grey									AHCYL1	green
ADCY7	brown									AHCYL2	blue
ADCY9	yellow									AHNAK	green
ADD1	turquoise									AHSA1	blue
ADD3	turquoise									AIDA	brown
ADGB	turquoise									AIF1	brown
ADGRA2	grey									AIFM1	turquoise
ADGRA3	grey									AIMP2	blue
ADGRB2	turquoise									AJUBA	turquoise
ADGRE1	turquoise									AK3	turquoise
ADGRE4	turquoise									AK6	blue
ADGRF5	yellow									AKAP1	blue
ADGRG6	turquoise									AKAP11	green
ADGRL1	turquoise									AKAP13	greenyellow
ADGRL2	green									AKAP14	green
ADGRL3	grey									AKAP7	turquoise
ADGRL4	green									AKAP8	blue
ADGRV1	turquoise									AKIP1	turquoise
ADH1	turquoise									AKIRIN1	blue
ADH2-1	grey									AKIRIN2	blue
ADH4	turquoise									AKNA	brown
ADH5	turquoise									AKNAD1	turquoise
ADH6	turquoise									AKR1A1	lightcyan
ADH7	blue									AKR1B1	brown
ADHFE1	turquoise									AKR1B10	lightcyan
ADI1	black									AKR1B7	magenta
ADIPOR1	pink									AKR1B8	turquoise
ADIPOR2	turquoise									AKR1C13	turquoise
ADM	grey									AKR1C18	turquoise
ADM2	magenta									AKR1C21	turquoise
ADNP	green									AKR1C23	cyan
ADNP2	yellow									AKR1C9	cyan
ADO	blue									AKR1D1	turquoise
ADORA1	blue									AKR1E2	turquoise
ADORA2A	turquoise									AKR7A2	turquoise
ADORA2B	grey									AKR7A3	blue
ADPGK	magenta									AKTIP	turquoise
ADPRH	blue									ALAD	turquoise
ADPRM	grey									ALAS1	blue
ADRA1B	turquoise									ALB	tan
ADRA2B	turquoise									ALCAM	green
ADRB2	grey									ALDH16A1	pink
ADSL	turquoise									ALDH1A1	lightcyan
ADSS1	turquoise									ALDH1A7	lightcyan
ADSS2	green									ALDH1B1	turquoise
ADTRP	turquoise									ALDH1L2	magenta
AEBP1	brown									ALDH3B1	turquoise
AEBP2	grey									ALDH4A1	turquoise
AEN	blue									ALDH5A1	turquoise
AFAP1	purple									ALDH6A1	turquoise
AFAP1L1	turquoise									ALDH7A1	turquoise
AFAP1L2	brown									ALDH8A1	turquoise
AFDN	yellow									ALDH9A1	turquoise
AFF3	grey									ALDOA	blue
AFF4	greenyellow									ALDOB	turquoise
AFG1L	turquoise									ALG1	blue
AFG3L1	grey									ALG10B	green
AFG3L2	blue									ALG12	pink
AFMID	turquoise									ALG2	pink
AFTPH	green									ALG3	magenta
AGA	black									ALG8	blue
AGAP1	grey									ALKBH1	blue
AGAP2	grey									ALKBH3	blue
AGAP3	blue									ALKBH5	green
AGBL5	brown									ALKBH6	magenta
AGFG1	grey									ALKBH8	turquoise
AGFG2	grey									ALOX12	turquoise
AGGF1	midnightblue									ALOX5	brown
AGK	magenta									ALPHA-1-ANTITRYPSIN (MESOCRICETUS AURATUS)	blue
AGL	grey									ALPK1	brown
AGMAT	turquoise									ALPL	blue
AGMO	turquoise									ALS2	yellow
AGO1	turquoise									ALYREF	pink
AGO2	yellow									AMACR	turquoise
AGO3	blue									AMBP	turquoise
AGO4	grey									AMBRA1	yellow
AGPAT1	grey									AMD1	turquoise
AGPAT2	turquoise									AMDHD1	turquoise
AGPAT3	magenta									AMDHD2	turquoise
AGPAT5	grey									AMER1	turquoise
AGPS	blue									AMER3	yellow
AGT	blue									AMFR	yellow
AGTPBP1	turquoise									AMIGO1	yellow
AGTR1	turquoise									AMIGO2	brown
AGTRAP	brown									AMOT	turquoise
AGXT	turquoise									AMOTL1	yellow
AGXT2	turquoise									AMOTL2	turquoise
AHCTF1	green									AMPD2	blue
AHCY	tan									AMPD3	brown
AHCYL1	green									AMY1	green
AHCYL2	blue									AMZ2	turquoise
AHDC1	purple									ANAPC1	greenyellow
AHNAK	green									ANAPC10	turquoise
AHR	grey									ANAPC13	turquoise
AHSA1	blue									ANAPC15	turquoise
AHSA2	black									ANAPC16	blue
AHSG	grey									ANAPC2	turquoise
AIDA	brown									ANAPC4	turquoise
AIF1	brown									ANAPC5	turquoise
AIFM1	turquoise									ANG	turquoise
AIFM3	grey									ANGEL1	turquoise
AIG1	red									ANGPT2	brown
AIMP1	grey									ANGPTL2	turquoise
AIMP2	blue									ANGPTL4	magenta
AIP	grey									ANGPTL6	turquoise
AJUBA	turquoise									ANGPTL8	turquoise
AK1	grey									ANHX	turquoise
AK2	black									ANK3	turquoise
AK3	turquoise									ANKFY1	turquoise
AK4	grey									ANKH	turquoise
AK6	blue									ANKHD1	green
AK7	grey									ANKIB1	green
AKAP1	blue									ANKLE2	green
AKAP10	grey									ANKMY2	turquoise
AKAP11	green									ANKRD11	yellow
AKAP12	grey									ANKRD12	green
AKAP13	greenyellow									ANKRD13A	yellow
AKAP14	green									ANKRD13B	blue
AKAP17B	grey									ANKRD13C	blue
AKAP2	salmon									ANKRD13D	brown
AKAP3	grey									ANKRD17	green
AKAP7	turquoise									ANKRD27	turquoise
AKAP8	blue									ANKRD28	turquoise
AKAP8L	grey									ANKRD33B	yellow
AKAP9	grey									ANKRD37	blue
AKIP1	turquoise									ANKRD42	turquoise
AKIRIN1	blue									ANKRD46	turquoise
AKIRIN2	blue									ANKRD52	yellow
AKNA	brown									ANKRD54	blue
AKNAD1	turquoise									ANKS1A	yellow
AKR1A1	lightcyan									ANKS3	blue
AKR1B1	brown									ANKS4B	turquoise
AKR1B10	lightcyan									ANKZF1	blue
AKR1B7	magenta									ANO10	turquoise
AKR1B8	turquoise									ANO8	blue
AKR1C13	turquoise									ANP32A	turquoise
AKR1C18	turquoise									ANP32B	pink
AKR1C21	turquoise									ANPEP	turquoise
AKR1C23	cyan									ANTXR2	turquoise
AKR1C5	grey									ANXA1	brown
AKR1C9	cyan									ANXA2	magenta
AKR1D1	turquoise									ANXA5	turquoise
AKR1E2	turquoise									ANXA6	magenta
AKR7A2	turquoise									ANXA7	blue
AKR7A3	blue									ANXA8L1	brown
AKT1S1	grey									AOX1	turquoise
AKT2	grey									AOX3	turquoise
AKTIP	turquoise									AOX4	turquoise
ALAD	turquoise									AP1G1	yellow
ALAS1	blue									AP1G2	brown
ALAS2	grey									AP1M1	pink
ALB	tan									AP1S1	turquoise
ALCAM	green									AP1S2	brown
ALDH16A1	pink									AP2A1	yellow
ALDH1A1	lightcyan									AP2A2	midnightblue
ALDH1A2	grey									AP2B1	turquoise
ALDH1A7	lightcyan									AP2M1	blue
ALDH1B1	turquoise									AP3B1	blue
ALDH1L1	grey									AP3D1	yellow
ALDH1L2	magenta									AP3M1	turquoise
ALDH2	grey									AP4B1	blue
ALDH3A2	grey									AP4E1	green
ALDH3B1	turquoise									AP5Z1	magenta
ALDH4A1	turquoise									APBA3	pink
ALDH5A1	turquoise									APBB1IP	brown
ALDH6A1	turquoise									APC	green
ALDH7A1	turquoise									APCS	midnightblue
ALDH8A1	turquoise									APEX2	blue
ALDH9A1	turquoise									APH1A	turquoise
ALDOA	blue									API5	green
ALDOB	turquoise									APLF	blue
ALDOC	grey									APLNR	turquoise
ALG1	blue									APLP1	blue
ALG10B	green									APMAP	turquoise
ALG11	grey									APOA4	magenta
ALG12	pink									APOAI	magenta
ALG13	grey									APOBR	brown
ALG2	pink									APOC3	turquoise
ALG3	magenta									APOF	cyan
ALG5	black									APOH	tan
ALG6	grey									APOL3	brown
ALG8	blue									APOOL	turquoise
ALG9	grey									APPL1	turquoise
ALKBH1	blue									APPL2	blue
ALKBH2	red									APTX	turquoise
ALKBH3	blue									AQP1	turquoise
ALKBH4	grey									AQP11	turquoise
ALKBH5	green									AQP8	turquoise
ALKBH6	magenta									AQP9	tan
ALKBH7	red									AQR	yellow
ALKBH8	turquoise									AR	greenyellow
ALMS1	grey									ARAP1	turquoise
ALOX12	turquoise									ARAP2	greenyellow
ALOX5	brown									ARAP3	turquoise
ALOX5AP	grey									ARCN1	pink
ALPHA-1-ANTITRYPSIN (MESOCRICETUS AURATUS)	blue									ARF1	pink
ALPK1	brown									ARF4	pink
ALPL	blue									ARF5	turquoise
ALS2	yellow									ARF6	blue
ALS2CL	grey									ARFGAP1	blue
ALYREF	pink									ARFGAP2	blue
AMACR	turquoise									ARFGAP3	pink
AMBP	turquoise									ARFGEF1	blue
AMBRA1	yellow									ARFGEF2	greenyellow
AMD1	turquoise									ARFIP2	blue
AMDHD1	turquoise									ARGLU1	green
AMDHD2	turquoise									ARHGAP12	green
AMER1	turquoise									ARHGAP17	yellow
AMER3	yellow									ARHGAP18	turquoise
AMFR	yellow									ARHGAP21	yellow
AMIGO1	yellow									ARHGAP22	turquoise
AMIGO2	brown									ARHGAP23	turquoise
AMIGO3	grey									ARHGAP24	turquoise
AMMECR1L	salmon									ARHGAP25	brown
AMN1	grey									ARHGAP27	brown
AMOT	turquoise									ARHGAP30	brown
AMOTL1	yellow									ARHGAP4	brown
AMOTL2	turquoise									ARHGAP42	green
AMPD2	blue									ARHGAP5	green
AMPD3	brown									ARHGAP8	turquoise
AMT	black									ARHGAP9	brown
AMY1	green									ARHGDIA	pink
AMZ2	turquoise									ARHGDIB	brown
ANAPC1	greenyellow									ARHGEF1	blue
ANAPC10	turquoise									ARHGEF11	yellow
ANAPC11	black									ARHGEF12	greenyellow
ANAPC13	turquoise									ARHGEF2	brown
ANAPC15	turquoise									ARHGEF26	blue
ANAPC16	blue									ARHGEF3	blue
ANAPC2	turquoise									ARHGEF5	yellow
ANAPC4	turquoise									ARHGEF6	brown
ANAPC5	turquoise									ARHGEF7	yellow
ANAPC7	grey									ARHGEF9	turquoise
ANG	turquoise									ARID1A	yellow
ANGEL1	turquoise									ARID1B	yellow
ANGEL2	grey									ARID2	green
ANGPT2	brown									ARID4A	green
ANGPTL2	turquoise									ARID4B	green
ANGPTL3	grey									ARIH1	green
ANGPTL4	magenta									ARIH2	blue
ANGPTL6	turquoise									ARL1	blue
ANGPTL8	turquoise									ARL11	brown
ANHX	turquoise									ARL13B	blue
ANK3	turquoise									ARL2BP	brown
ANKFY1	turquoise									ARL4A	blue
ANKH	turquoise									ARL4C	brown
ANKHD1	green									ARL5A	turquoise
ANKIB1	green									ARL5B	blue
ANKLE2	green									ARL6IP5	blue
ANKMY2	turquoise									ARL6IP6	green
ANKRA2	grey									ARMC2	turquoise
ANKRD10	grey									ARMC5	turquoise
ANKRD11	yellow									ARMC9	turquoise
ANKRD12	green									ARMCX1	turquoise
ANKRD13A	yellow									ARMCX3	blue
ANKRD13B	blue									ARMH1	turquoise
ANKRD13C	blue									ARMT1	blue
ANKRD13D	brown									ARNT	yellow
ANKRD16	grey									ARNT2	blue
ANKRD17	green									ARPC1B	brown
ANKRD26	grey									ARPC2	brown
ANKRD27	turquoise									ARPC3	turquoise
ANKRD28	turquoise									ARPC4	brown
ANKRD33B	yellow									ARPC5	turquoise
ANKRD37	blue									ARPC5L	blue
ANKRD39	grey									ARPIN	turquoise
ANKRD40	grey									ARRB1	turquoise
ANKRD42	turquoise									ARRB2	brown
ANKRD44	grey									ARRDC1	turquoise
ANKRD46	turquoise									ARRDC3	turquoise
ANKRD49	grey									ARSB	turquoise
ANKRD50	grey									ARSG	brown
ANKRD52	yellow									ART1	magenta
ANKRD54	blue									ART4	turquoise
ANKS1A	yellow									ARTN	turquoise
ANKS3	blue									ARVCF	turquoise
ANKS4B	turquoise									AS3MT	turquoise
ANKZF1	blue									ASAP2	blue
ANO1	grey									ASB1	green
ANO10	turquoise									ASB13	turquoise
ANO6	grey									ASCC1	blue
ANO8	blue									ASCC2	blue
ANP32A	turquoise									ASCC3	yellow
ANP32B	pink									ASGR2	turquoise
ANP32E	grey									ASH1L	greenyellow
ANPEP	turquoise									ASH2L	turquoise
ANTXR2	turquoise									ASIC5	blue
ANXA1	brown									ASL	tan
ANXA11	purple									ASPA	turquoise
ANXA13	grey									ASPDH	turquoise
ANXA2	magenta									ASPG	magenta
ANXA3	grey									ASPH	blue
ANXA4	black									ASPM	green
ANXA5	turquoise									ASS1	blue
ANXA6	magenta									ASTL	magenta
ANXA7	blue									ASXL1	yellow
ANXA8L1	brown									ASXL2	greenyellow
AOC2	grey									ATAD1	blue
AOPEP	grey									ATAD2	green
AOX1	turquoise									ATAD2B	greenyellow
AOX3	turquoise									ATAD3	blue
AOX4	turquoise									ATAT1	turquoise
AP1AR	grey									ATE1	blue
AP1B1	purple									ATF1	blue
AP1G1	yellow									ATF2	yellow
AP1G2	brown									ATF3	blue
AP1M1	pink									ATF4	blue
AP1S1	turquoise									ATF5	blue
AP1S2	brown									ATF6	pink
AP1S3	grey									ATF6B	pink
AP2A1	yellow									ATF7IP	greenyellow
AP2A2	midnightblue									ATG10	turquoise
AP2B1	turquoise									ATG101	blue
AP2M1	blue									ATG13	yellow
AP2S1	black									ATG14	turquoise
AP3B1	blue									ATG16L1	blue
AP3D1	yellow									ATG2A	yellow
AP3M1	turquoise									ATG2B	green
AP3M2	grey									ATG4A	turquoise
AP3S1	grey									ATG4C	blue
AP3S2	grey									ATG4D	blue
AP4B1	blue									ATG7	magenta
AP4E1	green									ATG9A	yellow
AP4M1	grey									ATIC	midnightblue
AP4S1	red									ATL1	turquoise
AP5B1	grey									ATL2	blue
AP5M1	grey									ATL3	green
AP5S1	grey									ATM	blue
AP5Z1	magenta									ATMIN	green
APBA2	purple									ATN1	blue
APBA3	pink									ATOX1	magenta
APBB1	grey									ATP10A	brown
APBB1IP	brown									ATP10D	blue
APBB2	grey									ATP11B	green
APBB3	grey									ATP11C	turquoise
APC	green									ATP13A1	blue
APCDD1	grey									ATP13A2	turquoise
APCS	midnightblue									ATP13A3	green
APEH	grey									ATP1A1	blue
APEX1	red									ATP1B1	blue
APEX2	blue									ATP2A2	yellow
APH1A	turquoise									ATP2A3	brown
APH1C	grey									ATP2B1	yellow
API5	green									ATP2B2	turquoise
APIP	black									ATP2B4	turquoise
APLF	blue									ATP5F1A	grey60
APLNR	turquoise									ATP5F1B	grey60
APLP1	blue									ATP5F1C	grey60
APLP2	grey									ATP5IF1	tan
APMAP	turquoise									ATP5MC1	grey60
APOA2	black									ATP5MC3	grey60
APOA4	magenta									ATP5MD	grey60
APOA5	black									ATP5PB	grey60
APOAI	magenta									ATP5PO	grey60
APOB	grey									ATP6AP1	blue
APOBR	brown									ATP6V0A1	yellow
APOC1	black									ATP6V0B	blue
APOC2	black									ATP6V0D1	blue
APOC3	turquoise									ATP6V0D2	brown
APOE	grey									ATP6V0E1	blue
APOF	cyan									ATP6V1B2	blue
APOH	tan									ATP6V1C1	blue
APOL3	brown									ATP6V1H	turquoise
APOM	black									ATP7A	greenyellow
APOO	grey									ATP7B	turquoise
APOOL	turquoise									ATP8B2	brown
APP	grey									ATP9A	blue
APPBP2	grey									ATPAF1	turquoise
APPL1	turquoise									ATPAF2	blue
APPL2	blue									ATR	greenyellow
APRT	red									ATRN	greenyellow
APTX	turquoise									ATRNL1	brown
AQP1	turquoise									ATRX	green
AQP11	turquoise									ATXN1	turquoise
AQP8	turquoise									ATXN10	turquoise
AQP9	tan									ATXN1L	greenyellow
AQR	yellow									ATXN2	blue
AR	greenyellow									ATXN7	greenyellow
ARAF	grey									ATXN7L1	turquoise
ARAP1	turquoise									ATXN7L3	yellow
ARAP2	greenyellow									AUP1	blue
ARAP3	turquoise									AURKA	turquoise
ARCN1	pink									AUTS2	blue
AREL1	grey									AVL9	greenyellow
ARF1	pink									AWAT1	turquoise
ARF4	pink									AXIN1	yellow
ARF5	turquoise									AXIN2	turquoise
ARF6	blue									AXL	brown
ARFGAP1	blue									AZGP1	tan
ARFGAP2	blue									AZI2	blue
ARFGAP3	pink									B2M	brown
ARFGEF1	blue									B3GALNT2	blue
ARFGEF2	greenyellow									B3GALT2	turquoise
ARFIP1	grey									B3GALT6	blue
ARFIP2	blue									B3GAT3	blue
ARFRP1	grey									B3GNTL1	turquoise
ARGLU1	green									B4GALNT1	turquoise
ARHGAP1	grey									B4GALT3	blue
ARHGAP12	green									B4GALT7	blue
ARHGAP17	yellow									B4GAT1	turquoise
ARHGAP18	turquoise									B9D1	turquoise
ARHGAP19	grey									BACE2	turquoise
ARHGAP21	yellow									BACH1	blue
ARHGAP22	turquoise									BACH2	turquoise
ARHGAP23	turquoise									BAD	blue
ARHGAP24	turquoise									BAG1	blue
ARHGAP25	brown									BAG3	yellow
ARHGAP26	salmon									BAG5	blue
ARHGAP27	brown									BAG6	yellow
ARHGAP29	grey									BAHD1	yellow
ARHGAP30	brown									BAIAP2	blue
ARHGAP31	purple									BAIAP2L1	blue
ARHGAP32	grey									BANK1	brown
ARHGAP33	grey									BANP	blue
ARHGAP35	salmon									BAP1	blue
ARHGAP4	brown									BATF2	brown
ARHGAP42	green									BAZ1A	green
ARHGAP44	grey									BAZ1B	yellow
ARHGAP5	green									BAZ2A	yellow
ARHGAP8	turquoise									BAZ2B	green
ARHGAP9	brown									BBS10	blue
ARHGDIA	pink									BBS12	turquoise
ARHGDIB	brown									BBS2	turquoise
ARHGEF1	blue									BCAP29	turquoise
ARHGEF10	grey									BCAR3	turquoise
ARHGEF10L	grey									BCAS1	turquoise
ARHGEF11	yellow									BCAS2	tan
ARHGEF12	greenyellow									BCAS3	yellow
ARHGEF15	grey									BCHE	pink
ARHGEF17	grey									BCKDHA	tan
ARHGEF18	purple									BCKDHB	tan
ARHGEF2	brown									BCKDK	turquoise
ARHGEF25	grey									BCL2L1	blue
ARHGEF26	blue									BCL2L12	turquoise
ARHGEF28	grey									BCL2L13	blue
ARHGEF3	blue									BCL3	turquoise
ARHGEF37	grey									BCL7B	blue
ARHGEF4	grey									BCL9	turquoise
ARHGEF40	grey									BCL9L	blue
ARHGEF5	yellow									BCLAF1	green
ARHGEF6	brown									BCLAF3	turquoise
ARHGEF7	yellow									BCO2	turquoise
ARHGEF9	turquoise									BCORL1	yellow
ARID1A	yellow									BCS1L	turquoise
ARID1B	yellow									BDH1	turquoise
ARID2	green									BDH2	turquoise
ARID3B	grey									BDP1	yellow
ARID4A	green									BECN1	turquoise
ARID4B	green									BET1	midnightblue
ARID5B	grey									BET1L	blue
ARIH1	green									BEX2	blue
ARIH2	blue									BGN	turquoise
ARL1	blue									BHLHE40	turquoise
ARL10	grey									BHMT	turquoise
ARL11	brown									BHMT2	turquoise
ARL13B	blue									BICC1	brown
ARL16	red									BICD1	yellow
ARL2	red									BICDL1	brown
ARL2BP	brown									BICRA	yellow
ARL4A	blue									BICRAL	yellow
ARL4C	brown									BIN1	brown
ARL5A	turquoise									BIN2	turquoise
ARL5B	blue									BIN3	turquoise
ARL6	grey									BIRC2	blue
ARL6IP1	grey									BIRC3	brown
ARL6IP4	red									BLM	turquoise
ARL6IP5	blue									BLMH	turquoise
ARL6IP6	green									BLNK	turquoise
ARL8A	grey									BLOC1S5	turquoise
ARMC1	grey									BLZF1	midnightblue
ARMC10	grey									BMF	turquoise
ARMC2	turquoise									BMI1	pink
ARMC5	turquoise									BMP10	blue
ARMC7	grey									BMP2K	green
ARMC8	grey									BMP4	blue
ARMC9	turquoise									BMP7	turquoise
ARMCX1	turquoise									BMPER	turquoise
ARMCX3	blue									BMPR1A	yellow
ARMCX5	grey									BMPR2	greenyellow
ARMH1	turquoise									BMS1	blue
ARMH3	grey									BMX	turquoise
ARMT1	blue									BNIP3	blue
ARNT	yellow									BOD1	turquoise
ARNT2	blue									BOD1L	blue
ARNTL	grey									BOP1	blue
ARPC1A	grey									BORCS8	turquoise
ARPC1B	brown									BPGM	turquoise
ARPC2	brown									BPHL	turquoise
ARPC3	turquoise									BPIFB6	turquoise
ARPC4	brown									BPNT1	turquoise
ARPC5	turquoise									BPNT2	blue
ARPC5L	blue									BPTF	yellow
ARPIN	turquoise									BRAF	blue
ARPP19	grey									BRAT1	turquoise
ARRB1	turquoise									BRD1	green
ARRB2	brown									BRD2	blue
ARRDC1	turquoise									BRD3	yellow
ARRDC3	turquoise									BRD4	yellow
ARRDC4	grey									BRD7	turquoise
ARSB	turquoise									BRD9	turquoise
ARSG	brown									BRIX1	blue
ARSK	grey									BRMS1	blue
ART1	magenta									BRMS1L	blue
ART3	grey									BRPF1	yellow
ART4	turquoise									BRPF3	blue
ART5	grey									BRWD1	greenyellow
ARTN	turquoise									BRWD3	greenyellow
ARV1	red									BSDC1	blue
ARVCF	turquoise									BSN	turquoise
AS3MT	turquoise									BTAF1	green
ASAH1	grey									BTBD2	turquoise
ASAP1	salmon									BTBD7	greenyellow
ASAP2	blue									BTBD9	yellow
ASAP3	grey									BTD	turquoise
ASB1	green									BTG2	blue
ASB13	turquoise									BTG3	blue
ASB3	grey									BTK	brown
ASB6	grey									BTNL2	brown
ASB7	grey									BTRC	turquoise
ASB8	grey									BUB1B	turquoise
ASCC1	blue									BUB3	blue
ASCC2	blue									BUD13	blue
ASCC3	yellow									C15ORF40	turquoise
ASF1A	red									C16ORF72	green
ASGR1	red									C18ORF25	green
ASGR2	turquoise									C1D	brown
ASH1L	greenyellow									C1GALT1	green
ASH2L	turquoise									C1ORF159	turquoise
ASHWIN (MUS MUSCULUS)	grey									C1ORF167	turquoise
ASIC5	blue									C1ORF210	turquoise
ASL	tan									C1ORF54	brown
ASNSD1	grey									C1QBP	blue
ASPA	turquoise									C1QC	brown
ASPDH	turquoise									C1QTNF12	blue
ASPG	magenta									C1RA	turquoise
ASPH	blue									C1S	turquoise
ASPM	green									C20ORF27	turquoise
ASPSCR1	grey									C2CD2	turquoise
ASRGL1	grey									C2CD2L	blue
ASS1	blue									C2CD3	blue
ASTE1	grey									C2ORF16	blue
ASTL	magenta									C3	turquoise
ASXL1	yellow									C3ORF70	turquoise
ASXL2	greenyellow									C3ORF84	yellow
ATAD1	blue									C4	turquoise
ATAD2	green									C4BPB	turquoise
ATAD2B	greenyellow									C4ORF17	blue
ATAD3	blue									C5	turquoise
ATAD5	grey									C5AR1	brown
ATAT1	turquoise									C5ORF24	green
ATE1	blue									C6	pink
ATF1	blue									C7	brown
ATF2	yellow									C7ORF25	blue
ATF3	blue									C7ORF26	blue
ATF4	blue									C8A	turquoise
ATF5	blue									C8B	turquoise
ATF6	pink									C9ORF152	turquoise
ATF6B	pink									CA12	blue
ATF7	salmon									CA14	turquoise
ATF7IP	greenyellow									CA2	turquoise
ATG10	turquoise									CA3	turquoise
ATG101	blue									CA5A	turquoise
ATG12	grey									CA5B	turquoise
ATG13	yellow									CAB39	green
ATG14	turquoise									CAB39L	turquoise
ATG16L1	blue									CABLES1	blue
ATG16L2	grey									CABLES2	yellow
ATG2A	yellow									CABP1	turquoise
ATG2B	green									CACNA1C	turquoise
ATG3	grey									CACNA1D	yellow
ATG4A	turquoise									CACTIN	blue
ATG4B	red									CACUL1	green
ATG4C	blue									CACYBP	blue
ATG4D	blue									CAD	pink
ATG5	grey									CADM1	turquoise
ATG7	magenta									CADPS2	turquoise
ATG9A	yellow									CALCIUM-DEPENDENT SERINE PROTEINASE (MESOCRICETUS AURATUS)	turquoise
ATIC	midnightblue									CALCOCO1	blue
ATL1	turquoise									CALCOCO2	greenyellow
ATL2	blue									CALD1	yellow
ATL3	green									CALHM2	brown
ATM	blue									CALHM5	brown
ATMIN	green									CALHM6	brown
ATN1	blue									CALM2	turquoise
ATOX1	magenta									CALR	pink
ATP10A	brown									CALU	blue
ATP10D	blue									CAMK1	lightcyan
ATP11A	grey									CAMK2G	turquoise
ATP11B	green									CAMKK1	brown
ATP11C	turquoise									CAMKK2	turquoise
ATP13A1	blue									CAMKMT	turquoise
ATP13A2	turquoise									CAMSAP1	yellow
ATP13A3	green									CAMSAP2	green
ATP1A1	blue									CAMSAP3	blue
ATP1A2	grey									CAND1	yellow
ATP1A4	grey									CAND2	turquoise
ATP1B1	blue									CANX	yellow
ATP1B3	grey									CAP1	brown
ATP23	grey									CAP2	turquoise
ATP2A2	yellow									CAPG	brown
ATP2A3	brown									CAPN10	yellow
ATP2B1	yellow									CAPN11	turquoise
ATP2B2	turquoise									CAPN15	blue
ATP2B4	turquoise									CAPN2	turquoise
ATP2C1	grey									CAPN5	turquoise
ATP5F1A	grey60									CAPN7	green
ATP5F1B	grey60									CAPNS1	magenta
ATP5F1C	grey60									CAPRIN2	turquoise
ATP5F1D	grey									CAPZA1	brown
ATP5F1E	black									CAPZA3	blue
ATP5IF1	tan									CARD10	blue
ATP5MC1	grey60									CARD11	brown
ATP5MC2	red									CARD14	turquoise
ATP5MC3	grey60									CARD19	blue
ATP5MD	grey60									CARD6	turquoise
ATP5ME	black									CARD9	brown
ATP5MF	red									CARF	turquoise
ATP5MG	red									CARHSP1	turquoise
ATP5MPL	black									CARM1	pink
ATP5PB	grey60									CARMIL2	brown
ATP5PD	red									CARMIL3	turquoise
ATP5PF	black									CARS1	blue
ATP5PO	grey60									CARS2	turquoise
ATP6AP1	blue									CASC3	yellow
ATP6AP2	grey									CASD1	magenta
ATP6V0A1	yellow									CASK	yellow
ATP6V0A2	grey									CASP1	turquoise
ATP6V0B	blue									CASP12	brown
ATP6V0C	grey									CASP6	turquoise
ATP6V0D1	blue									CASP7	turquoise
ATP6V0D2	brown									CASP8AP2	blue
ATP6V0E1	blue									CATSPER2	turquoise
ATP6V0E2	grey									CATSPERZ	blue
ATP6V1A	grey									CAV1	brown
ATP6V1B2	blue									CAV2	turquoise
ATP6V1C1	blue									CAVIN1	turquoise
ATP6V1D	black									CAVIN2	turquoise
ATP6V1E1	grey									CAVIN3	turquoise
ATP6V1F	red									CBL	greenyellow
ATP6V1G1	black									CBLB	green
ATP6V1H	turquoise									CBR2	turquoise
ATP7A	greenyellow									CBR3	lightcyan
ATP7B	turquoise									CBR4	turquoise
ATP8A1	grey									CBS	tan
ATP8B1	grey									CBWD1	turquoise
ATP8B2	brown									CBX1	turquoise
ATP8B4	grey									CBX2	magenta
ATP9A	blue									CBX3	blue
ATP9B	grey									CBX4	magenta
ATPAF1	turquoise									CBX7	blue
ATPAF2	blue									CBX8	turquoise
ATPSCKMT	grey									CBY1	turquoise
ATR	greenyellow									CC2D1B	blue
ATRIP	grey									CC2D2A	brown
ATRN	greenyellow									CCAR1	blue
ATRNL1	brown									CCBE1	blue
ATRX	green									CCDC115	turquoise
ATXN1	turquoise									CCDC117	blue
ATXN10	turquoise									CCDC120	blue
ATXN1L	greenyellow									CCDC122	turquoise
ATXN2	blue									CCDC125	tan
ATXN2L	grey									CCDC127	pink
ATXN3	grey									CCDC130	magenta
ATXN7	greenyellow									CCDC134	pink
ATXN7L1	turquoise									CCDC14	turquoise
ATXN7L2	grey									CCDC141	greenyellow
ATXN7L3	yellow									CCDC146	turquoise
ATXN7L3B	grey									CCDC17	turquoise
AUH	red									CCDC173	turquoise
AUP1	blue									CCDC18	blue
AURKA	turquoise									CCDC180	lightcyan
AURKAIP1	red									CCDC186	yellow
AUTS2	blue									CCDC189	yellow
AVEN	grey									CCDC198	turquoise
AVL9	greenyellow									CCDC3	turquoise
AVPI1	grey									CCDC32	turquoise
AWAT1	turquoise									CCDC47	pink
AXIN1	yellow									CCDC50	blue
AXIN2	turquoise									CCDC54	yellow
AXL	brown									CCDC57	turquoise
AZGP1	tan									CCDC6	yellow
AZI2	blue									CCDC71L	blue
AZIN1	grey									CCDC80	brown
B2M	brown									CCDC84	blue
B3GALNT2	blue									CCDC85A	brown
B3GALT1	grey									CCDC86	blue
B3GALT2	turquoise									CCDC88A	green
B3GALT4	red									CCDC88B	brown
B3GALT6	blue									CCDC88C	brown
B3GAT1	grey									CCDC90B	turquoise
B3GAT3	blue									CCDC91	turquoise
B3GNT2	grey									CCDC93	greenyellow
B3GNTL1	turquoise									CCDC9B	blue
B4GALNT1	turquoise									CCHCR1	turquoise
B4GALT1	purple									CCL16	turquoise
B4GALT3	blue									CCL19	brown
B4GALT4	grey									CCL21B	brown
B4GALT5	purple									CCL24	turquoise
B4GALT6	grey									CCL27	turquoise
B4GALT7	blue									CCL5	brown
B4GAT1	turquoise									CCN1	turquoise
B9D1	turquoise									CCN2	turquoise
B9D2	grey									CCNB1	brown
BABAM1	red									CCNC	green
BACE1	grey									CCND1	turquoise
BACE2	turquoise									CCND2	brown
BACH1	blue									CCNDBP1	turquoise
BACH2	turquoise									CCNE2	blue
BAD	blue									CCNG2	turquoise
BAG1	blue									CCNH	blue
BAG3	yellow									CCNK	yellow
BAG4	grey									CCNL2	green
BAG5	blue									CCNT1	greenyellow
BAG6	yellow									CCNT2	blue
BAHCC1	purple									CCNYL1	green
BAHD1	yellow									CCP110	green
BAIAP2	blue									CCPG1	blue
BAIAP2L1	blue									CCR2	brown
BAMBI	grey									CCR7	brown
BANF1	black									CCS	turquoise
BANK1	brown									CCSER2	greenyellow
BANP	blue									CCT2	blue
BAP1	blue									CCT3	blue
BAP18	black									CCT4	blue
BARGIN	grey									CCT6A	blue
BATF2	brown									CCT8	blue
BAX	red									CCZ1B	turquoise
BAZ1A	green									CD109	brown
BAZ1B	yellow									CD14	blue
BAZ2A	yellow									CD180	brown
BAZ2B	green									CD1D	turquoise
BBC3	grey									CD200R5	brown
BBIP1	red									CD209A	brown
BBOF1	grey									CD209L2	turquoise
BBS1	grey									CD22	brown
BBS10	blue									CD24	blue
BBS12	turquoise									CD276	turquoise
BBS2	turquoise									CD2AP	yellow
BBS4	grey									CD2BP2	pink
BBS5	grey									CD300C2	brown
BBS7	grey									CD302	pink
BBS9	grey									CD36	turquoise
BBX	grey									CD37	brown
BCAP29	turquoise									CD38	brown
BCAP31	red									CD40	brown
BCAR1	grey									CD44	brown
BCAR3	turquoise									CD46	blue
BCAS1	turquoise									CD47	turquoise
BCAS2	tan									CD48	brown
BCAS3	yellow									CD53	brown
BCCIP	grey									CD5L	brown
BCDIN3D	grey									CD6	brown
BCHE	pink									CD68	brown
BCKDHA	tan									CD7	brown
BCKDHB	tan									CD74	brown
BCKDK	turquoise									CD79A	brown
BCL10	grey									CD81	turquoise
BCL2L1	blue									CD83	brown
BCL2L11	grey									CD84	brown
BCL2L12	turquoise									CD86	brown
BCL2L13	blue									CD8A	brown
BCL3	turquoise									CD9	brown
BCL6	grey									CDA	turquoise
BCL6B	grey									CDAN1	green
BCL7A	grey									CDC14B	turquoise
BCL7B	blue									CDC20	brown
BCL7C	black									CDC23	brown
BCL9	turquoise									CDC25A	blue
BCL9L	blue									CDC25B	brown
BCLAF1	green									CDC26	turquoise
BCLAF3	turquoise									CDC27	green
BCO1	grey									CDC34	pink
BCO2	turquoise									CDC37L1	blue
BCOR	grey									CDC40	blue
BCORL1	yellow									CDC42	brown
BCR	purple									CDC42BPA	yellow
BCS1L	turquoise									CDC42BPB	yellow
BDH1	turquoise									CDC42BPG	blue
BDH2	turquoise									CDC42EP1	yellow
BDP1	yellow									CDC42EP2	turquoise
BECN1	turquoise									CDC42EP5	blue
BEND3	grey									CDC42SE1	blue
BEND7	grey									CDC42SE2	brown
BET1	midnightblue									CDC73	green
BET1L	blue									CDCA3	brown
BEX2	blue									CDH2	turquoise
BFAR	grey									CDH23	blue
BGN	turquoise									CDIP1	blue
BHLHB9	grey									CDK10	turquoise
BHLHE22	grey									CDK11B	blue
BHLHE40	turquoise									CDK12	greenyellow
BHMT	turquoise									CDK13	green
BHMT2	turquoise									CDK16	yellow
BICC1	brown									CDK18	blue
BICD1	yellow									CDK2	green
BICD2	grey									CDK2AP1	blue
BICDL1	brown									CDK2AP2	pink
BICRA	yellow									CDK5RAP3	midnightblue
BICRAL	yellow									CDK8	blue
BID	grey									CDK9	blue
BIN1	brown									CDKL3	tan
BIN2	turquoise									CDKN1A	blue
BIN3	turquoise									CDKN1B	blue
BIRC2	blue									CDKN2AIP	blue
BIRC3	brown									CDKN2C	blue
BIVM	grey									CDKN2D	blue
BLCAP	grey									CDO1	tan
BLES03	grey									CDR2	pink
BLM	turquoise									CDR2L	blue
BLMH	turquoise									CDRT4	turquoise
BLNK	turquoise									CDS1	green
BLOC1S1	black									CDS2	green
BLOC1S2	grey									CDV3	blue
BLOC1S3	grey									CDX4	turquoise
BLOC1S5	turquoise									CEACAM1	turquoise
BLOC1S6	grey									CEACAM16	turquoise
BLVRA	grey									CEACAM21	turquoise
BLVRB	red									CEBPB	blue
BLZF1	midnightblue									CEBPE	turquoise
BMF	turquoise									CEBPG	green
BMI1	pink									CEBPZ	blue
BMP1	grey									CEFIP	turquoise
BMP10	blue									CELA1	turquoise
BMP2	grey									CELF1	green
BMP2K	green									CELF2	yellow
BMP4	blue									CELSR2	turquoise
BMP5	grey									CENPC	green
BMP6	grey									CENPM	turquoise
BMP7	turquoise									CENPN	blue
BMPER	turquoise									CENPO	turquoise
BMPR1A	yellow									CENPQ	green
BMPR2	greenyellow									CENPX	turquoise
BMS1	blue									CEP104	blue
BMT2	grey									CEP120	green
BMX	turquoise									CEP126	blue
BNIP1	black									CEP131	blue
BNIP2	grey									CEP162	turquoise
BNIP3	blue									CEP164	yellow
BNIP3L	grey									CEP170	green
BOC	grey									CEP170B	yellow
BOD1	turquoise									CEP19	turquoise
BOD1L	blue									CEP295	green
BOK	grey									CEP350	greenyellow
BOLA CLASS I HISTOCOMPATIBILITY ANTIGEN%2C ALPHA CHAIN BL3-7 (BOS TAURUS)	grey									CEP41	turquoise
BOLA1	black									CEP57	green
BOMBESIN RECEPTOR-ACTIVATED PROTEIN C6ORF89 HOMOLOG (RATTUS NORVEGICUS)	black									CEP57L1	turquoise
BOP1	blue									CEP68	blue
BORA	grey									CEP70	turquoise
BORCS5	grey									CEP76	yellow
BORCS8	turquoise									CEP85	blue
BPGM	turquoise									CEP85L	greenyellow
BPHL	turquoise									CEP95	blue
BPIFB6	turquoise									CEP97	blue
BPNT1	turquoise									CEPT1	turquoise
BPNT2	blue									CERK	blue
BPTF	yellow									CERS2	turquoise
BRAF	blue									CES1E	lightcyan
BRAP	grey									CES2C	turquoise
BRAT1	turquoise									CES2E	turquoise
BRCA2	grey									CES3A	turquoise
BRCC3	grey									CETN3	turquoise
BRD1	green									CETP	cyan
BRD2	blue									CFAP100	cyan
BRD3	yellow									CFAP126	turquoise
BRD4	yellow									CFAP20	turquoise
BRD7	turquoise									CFAP300	turquoise
BRD8	grey									CFAP410	turquoise
BRD9	turquoise									CFAP70	turquoise
BRDT	grey									CFB	turquoise
BRF2	grey									CFDP1	turquoise
BRI3BP	grey									CFH	turquoise
BRICD5	grey									CFI	turquoise
BRIX1	blue									CFL1	brown
BRK1	red									CFLAR	yellow
BRMS1	blue									CFP	brown
BRMS1L	blue									CGAS	blue
BROX	grey									CGREF1	magenta
BRPF1	yellow									CGRRF1	green
BRPF3	blue									CHAC2	pink
BRSK1	grey									CHAD	turquoise
BRWD1	greenyellow									CHAF1A	turquoise
BRWD3	greenyellow									CHCHD4	blue
BSDC1	blue									CHCHD6	turquoise
BSG	black									CHCHD7	blue
BSN	turquoise									CHD1	green
BSPH2	grey									CHD1L	turquoise
BTAF1	green									CHD2	greenyellow
BTBD1	grey									CHD4	yellow
BTBD10	grey									CHD7	yellow
BTBD11	grey									CHD8	yellow
BTBD17	red									CHD9	green
BTBD19	grey									CHDH	blue
BTBD2	turquoise									CHEK2	magenta
BTBD3	grey									CHERP	yellow
BTBD6	grey									CHI3L1	brown
BTBD7	greenyellow									CHIC2	blue
BTBD9	yellow									CHID1	turquoise
BTD	turquoise									CHIT1	turquoise
BTF3	grey									CHKA	pink
BTF3L4	grey									CHKB	blue
BTG1	grey									CHMP1A	turquoise
BTG2	blue									CHMP4B	magenta
BTG3	blue									CHMP4C	magenta
BTK	brown									CHMP6	turquoise
BTNL2	brown									CHMP7	pink
BTRC	turquoise									CHN2	turquoise
BUB1B	turquoise									CHODL	turquoise
BUB3	blue									CHORDC1	blue
BUD13	blue									CHP1	blue
BUD31	black									CHPF	blue
BYSL	grey									CHPF2	pink
BZW1	grey									CHPT1	blue
BZW2	grey									CHRM3	turquoise
C14ORF28	grey									CHRNE	lightcyan
C15ORF40	turquoise									CHST12	brown
C16ORF72	green									CHST2	brown
C16ORF87	grey									CHST7	turquoise
C18ORF25	green									CHSY1	brown
C1D	brown									CHSY3	blue
C1GALT1	green									CHTOP	blue
C1GALT1C1	grey									CHURC1	turquoise
C1ORF109	grey									CIAO1	brown
C1ORF159	turquoise									CIAPIN1	blue
C1ORF167	turquoise									CIC	yellow
C1ORF210	turquoise									CIDEA	turquoise
C1ORF226	grey									CIDEB	turquoise
C1ORF54	brown									CIDEC	magenta
C1QBP	blue									CINP	blue
C1QC	brown									CISH	blue
C1QTNF1	grey									CITED2	turquoise
C1QTNF12	blue									CKAP2	brown
C1QTNF3	grey									CKAP4	brown
C1QTNF5	grey									CKAP5	turquoise
C1RA	turquoise									CKB	turquoise
C1RL	purple									CLASP1	yellow
C1S	turquoise									CLCA4	turquoise
C20ORF27	turquoise									CLCF1	blue
C2CD2	turquoise									CLCN2	cyan
C2CD2L	blue									CLCN4	turquoise
C2CD3	blue									CLCN6	yellow
C2CD5	grey									CLCN7	yellow
C2ORF16	blue									CLDN12	green
C3	turquoise									CLDN15	turquoise
C3ORF70	turquoise									CLDN2	turquoise
C3ORF84	yellow									CLDN3	turquoise
C4	turquoise									CLDN4	blue
C4BPA	grey									CLDND1	blue
C4BPB	turquoise									CLEC10A	brown
C4ORF17	blue									CLEC16A	yellow
C5	turquoise									CLEC1B	turquoise
C5AR1	brown									CLEC2D11	blue
C5ORF24	green									CLEC4A	brown
C6	pink									CLEC4G	turquoise
C6ORF136	grey									CLEC9A	brown
C6ORF62	grey									CLIC1	turquoise
C7	brown									CLINT1	yellow
C7ORF25	blue									CLIP1	yellow
C7ORF26	blue									CLIP2	brown
C8A	turquoise									CLK1	blue
C8B	turquoise									CLK4	green
C8G	red									CLMN	yellow
C9	grey									CLN3	turquoise
C9ORF152	turquoise									CLN5	blue
C9ORF43	grey									CLN6	turquoise
CA12	blue									CLNS1A	brown
CA14	turquoise									CLOCK	greenyellow
CA2	turquoise									CLP1	blue
CA3	turquoise									CLPTM1	yellow
CA5A	turquoise									CLPTM1L	pink
CA5B	turquoise									CLSPN	blue
CAAP1	grey									CLSTN1	turquoise
CAB39	green									CLTB	blue
CAB39L	turquoise									CLTC	yellow
CABIN1	purple									CLUH	yellow
CABLES1	blue									CMAS	blue
CABLES2	yellow									CMBL	turquoise
CABP1	turquoise									CMKLR1	brown
CABP2	black									CMPK1	magenta
CABYR	grey									CMPK2	turquoise
CACFD1	grey									CMTM3	brown
CACNA1C	turquoise									CMTM6	brown
CACNA1D	yellow									CMTM7	brown
CACNA1G	grey									CMTR1	green
CACTIN	blue									CMTR2	blue
CACUL1	green									CNBP	turquoise
CACYBP	blue									CNDP1	pink
CAD	pink									CNDP2	midnightblue
CADM1	turquoise									CNIH1	turquoise
CADPS2	turquoise									CNN2	brown
CAGE1	grey									CNN3	blue
CALCIUM-DEPENDENT SERINE PROTEINASE (MESOCRICETUS AURATUS)	turquoise									CNNM2	blue
CALCOCO1	blue									CNNM3	turquoise
CALCOCO2	greenyellow									CNNM4	yellow
CALCRL	grey									CNOT1	green
CALD1	yellow									CNOT11	blue
CALHM2	brown									CNOT3	yellow
CALHM5	brown									CNOT4	green
CALHM6	brown									CNOT7	turquoise
CALM2	turquoise									CNOT8	turquoise
CALR	pink									CNP	turquoise
CALR3	grey									CNPPD1	blue
CALU	blue									CNR2	turquoise
CAMK1	lightcyan									CNTF	green
CAMK2D	grey									CNTRL	blue
CAMK2G	turquoise									COA4	turquoise
CAMK2N2	grey									COA5	turquoise
CAMKK1	brown									COBL	yellow
CAMKK2	turquoise									COCH	turquoise
CAMKMT	turquoise									COG1	turquoise
CAMLG	grey									COG4	turquoise
CAMSAP1	yellow									COG5	turquoise
CAMSAP2	green									COG6	blue
CAMSAP3	blue									COL12A1	brown
CAMTA2	purple									COL14A1	turquoise
CAND1	yellow									COL16A1	turquoise
CAND2	turquoise									COL18A1	turquoise
CANT1	grey									COL1A1	brown
CANX	yellow									COL1A2	brown
CAP1	brown									COL20A1	brown
CAP2	turquoise									COL24A1	turquoise
CAPG	brown									COL3A1	turquoise
CAPN1	purple									COL5A1	turquoise
CAPN10	yellow									COL5A2	turquoise
CAPN11	turquoise									COL6A1	turquoise
CAPN15	blue									COL6A2	turquoise
CAPN2	turquoise									COL6A3	brown
CAPN5	turquoise									COL6A5	blue
CAPN7	green									COLEC10	turquoise
CAPNS1	magenta									COLEC11	turquoise
CAPRIN2	turquoise									COLGALT1	blue
CAPZA1	brown									COLQ	turquoise
CAPZA2	grey									COMMD10	turquoise
CAPZA3	blue									COMMD2	turquoise
CAPZB	grey									COMMD8	turquoise
CARD10	blue									COMP	turquoise
CARD11	brown									COMT	turquoise
CARD14	turquoise									COPA	pink
CARD19	blue									COPB1	pink
CARD6	turquoise									COPB2	pink
CARD9	brown									COPE	pink
CARF	turquoise									COPG1	pink
CARHSP1	turquoise									COPG2	turquoise
CARM1	pink									COPS3	blue
CARMIL2	brown									COPS4	turquoise
CARMIL3	turquoise									COPS8	turquoise
CARNMT1	grey									COPZ1	midnightblue
CARS1	blue									COPZ2	lightcyan
CARS2	turquoise									COQ10B	blue
CASC3	yellow									COQ2	turquoise
CASD1	magenta									COQ3	turquoise
CASK	yellow									COQ4	turquoise
CASKIN2	purple									COQ6	turquoise
CASP1	turquoise									COQ7	magenta
CASP12	brown									COQ8A	turquoise
CASP2	grey									COQ8B	blue
CASP3	grey									CORIN	turquoise
CASP6	turquoise									CORO1A	brown
CASP7	turquoise									CORO1C	turquoise
CASP8	grey									CORO2A	turquoise
CASP8AP2	blue									CORO6	blue
CASP9	grey									CORO7	brown
CAST	grey									COTL1	brown
CASTOR2	purple									COX10	blue
CASZ1	grey									COX11	green
CAT	grey									COX15	turquoise
CATSPER2	turquoise									COX19	turquoise
CATSPERZ	blue									COX4I1	tan
CAV1	brown									COX5A	grey60
CAV2	turquoise									COX6B1	grey60
CAVIN1	turquoise									COX7A1	magenta
CAVIN2	turquoise									COX7B	grey60
CAVIN3	turquoise									CP	turquoise
CBARP	grey									CPB2	cyan
CBFA2T3	grey									CPD	blue
CBFB	grey									CPE	turquoise
CBL	greenyellow									CPEB4	turquoise
CBLB	green									CPED1	yellow
CBLC	grey									CPLANE1	blue
CBLL1	grey									CPM	turquoise
CBR1	grey									CPN2	turquoise
CBR2	turquoise									CPNE8	blue
CBR3	lightcyan									CPOX	blue
CBR4	turquoise									CPQ	turquoise
CBS	tan									CPS1	tan
CBWD1	turquoise									CPSF1	yellow
CBX1	turquoise									CPSF2	yellow
CBX2	magenta									CPSF6	green
CBX3	blue									CPSF7	blue
CBX4	magenta									CPT1A	blue
CBX5	grey									CPT1B	blue
CBX7	blue									CPT2	blue
CBX8	turquoise									CPTP	blue
CBY1	turquoise									CPXCR1	turquoise
CC2D1A	grey									CPZ	turquoise
CC2D1B	blue									CRADD	turquoise
CC2D2A	brown									CRAMP1	yellow
CC2D2B	black									CRAT	pink
CCAR1	blue									CRBN	blue
CCAR2	grey									CRCP	blue
CCBE1	blue									CREB1	greenyellow
CCDC106	grey									CREB3	magenta
CCDC115	turquoise									CREB3L1	brown
CCDC117	blue									CREB3L2	yellow
CCDC12	grey									CREB3L3	blue
CCDC120	blue									CREB3L4	blue
CCDC122	turquoise									CREBBP	yellow
CCDC125	tan									CREBRF	green
CCDC126	grey									CRELD2	pink
CCDC127	pink									CREM	blue
CCDC130	magenta									CRIP1	brown
CCDC134	pink									CRIP2	turquoise
CCDC137	grey									CRK	blue
CCDC14	turquoise									CRKL	green
CCDC141	greenyellow									CRLF2	brown
CCDC142	grey									CRLF3	blue
CCDC146	turquoise									CROT	turquoise
CCDC151	grey									CRP	pink
CCDC154	grey									CRPPA	turquoise
CCDC157	grey									CRTC1	turquoise
CCDC158	grey									CRTC2	blue
CCDC159	grey									CRY1	green
CCDC167	grey									CRYBG1	yellow
CCDC17	turquoise									CRYBG2	magenta
CCDC170	grey									CRYBG3	greenyellow
CCDC173	turquoise									CRYGS	brown
CCDC174	grey									CRYL1	turquoise
CCDC178	black									CRYM	blue
CCDC18	blue									CRYZ	turquoise
CCDC180	lightcyan									CRYZL2	turquoise
CCDC183	grey									CS	turquoise
CCDC186	yellow									CSDE1	green
CCDC189	yellow									CSE1L	blue
CCDC190	grey									CSF1	turquoise
CCDC191	grey									CSF2RB	yellow
CCDC198	turquoise									CSF3R	turquoise
CCDC22	grey									CSGALNACT1	turquoise
CCDC25	grey									CSK	turquoise
CCDC28A	grey									CSNK1A1	blue
CCDC3	turquoise									CSNK1D	blue
CCDC32	turquoise									CSNK1E	blue
CCDC39	grey									CSNK1G2	magenta
CCDC43	grey									CSNK1G3	blue
CCDC47	pink									CSNK2A1	blue
CCDC50	blue									CSPP1	cyan
CCDC54	yellow									CSRNP1	blue
CCDC57	turquoise									CSRNP2	green
CCDC58	red									CSRP1	brown
CCDC59	red									CSRP2	blue
CCDC6	yellow									CST3	brown
CCDC61	grey									CSTF2	magenta
CCDC66	grey									CTBP2	brown
CCDC68	grey									CTCF	blue
CCDC71	grey									CTDNEP1	pink
CCDC71L	blue									CTDP1	blue
CCDC80	brown									CTDSP1	turquoise
CCDC82	grey									CTDSP2	yellow
CCDC84	blue									CTDSPL2	green
CCDC85A	brown									CTH	cyan
CCDC85C	purple									CTIF	blue
CCDC86	blue									CTLA2A	turquoise
CCDC87	grey									CTNNA1	blue
CCDC88A	green									CTNNAL1	greenyellow
CCDC88B	brown									CTNNB1	turquoise
CCDC88C	brown									CTNNBIP1	turquoise
CCDC9	grey									CTNNBL1	turquoise
CCDC90B	turquoise									CTPS1	blue
CCDC91	turquoise									CTPS2	turquoise
CCDC93	greenyellow									CTR9	green
CCDC97	grey									CTRB1	turquoise
CCDC9B	blue									CTSB	turquoise
CCHCR1	turquoise									CTSC	turquoise
CCL16	turquoise									CTSF	turquoise
CCL19	brown									CTSH	brown
CCL21B	brown									CTSK	brown
CCL24	turquoise									CTSL	blue
CCL27	turquoise									CTSO	turquoise
CCL5	brown									CTSS	brown
CCM2	red									CTSW	brown
CCM2L	grey									CTSZ	blue
CCN1	turquoise									CTTN	turquoise
CCN2	turquoise									CTTNBP2	turquoise
CCNB1	brown									CUEDC2	blue
CCNC	green									CUL1	blue
CCND1	turquoise									CUL3	green
CCND2	brown									CUL4B	green
CCND3	grey									CUL5	greenyellow
CCNDBP1	turquoise									CUL7	turquoise
CCNE2	blue									CUTA	turquoise
CCNF	grey									CUTC	turquoise
CCNG1	grey									CWC22	blue
CCNG2	turquoise									CWC25	blue
CCNH	blue									CWC27	turquoise
CCNI	grey									CXADR	turquoise
CCNJ	grey									CXCL10	brown
CCNK	yellow									CXCL11	brown
CCNL1	grey									CXCL12	turquoise
CCNL2	green									CXCL13	brown
CCNQ	red									CXCL16	brown
CCNT1	greenyellow									CXCL9	brown
CCNT2	blue									CXXC1	blue
CCNY	grey									CXXC5	turquoise
CCNYL1	green									CYB561A3	turquoise
CCP110	green									CYB561D1	turquoise
CCPG1	blue									CYB5A	cyan
CCR2	brown									CYB5B	turquoise
CCR7	brown									CYB5R3	turquoise
CCRL2	grey									CYB5R4	turquoise
CCS	turquoise									CYB5RL	turquoise
CCSER2	greenyellow									CYBA	brown
CCSMST1	grey									CYBB	brown
CCT2	blue									CYBC1	brown
CCT3	blue									CYBRD1	brown
CCT4	blue									CYCS	blue
CCT5	red									CYCT	turquoise
CCT6A	blue									CYFIP1	turquoise
CCT7	red									CYFIP2	brown
CCT8	blue									CYGB	brown
CCZ1B	turquoise									CYLD	green
CD109	brown									CYP1A2	turquoise
CD14	blue									CYP20A1	turquoise
CD151	black									CYP26A1	cyan
CD160	grey									CYP26B1	blue
CD163	grey									CYP27A1	tan
CD180	brown									CYP2C11	turquoise
CD1D	turquoise									CYP2C12	turquoise
CD200	grey									CYP2C23	turquoise
CD200R5	brown									CYP2C27	turquoise
CD209A	brown									CYP2C29	turquoise
CD209B	grey									CYP2C6	turquoise
CD209L2	turquoise									CYP2C70	turquoise
CD22	brown									CYP2D20	blue
CD24	blue									CYP2D3	turquoise
CD274	grey									CYP2D4	blue
CD276	turquoise									CYP2E1	turquoise
CD2AP	yellow									CYP2F2	turquoise
CD2BP2	pink									CYP2G1	turquoise
CD300C2	brown									CYP2J3	pink
CD302	pink									CYP2R1	turquoise
CD320	red									CYP2S1	brown
CD34	grey									CYP2U1	pink
CD36	turquoise									CYP2W1	turquoise
CD37	brown									CYP39A1	green
CD38	brown									CYP3A12	turquoise
CD40	brown									CYP3A31	cyan
CD44	brown									CYP3A41A	turquoise
CD46	blue									CYP3A9	cyan
CD47	turquoise									CYP4A10	magenta
CD48	brown									CYP4A12	blue
CD53	brown									CYP4A14	blue
CD5L	brown									CYP4B1	blue
CD6	brown									CYP4F1	turquoise
CD63	red									CYP4F11	turquoise
CD68	brown									CYP4F2	turquoise
CD7	brown									CYP4F4	turquoise
CD74	brown									CYP4F5	turquoise
CD79A	brown									CYP4F6	turquoise
CD81	turquoise									CYP4V2	turquoise
CD82	grey									CYP51A1	yellow
CD83	brown									CYP7A1	turquoise
CD84	brown									CYP7B1	blue
CD86	brown									CYP8B1	turquoise
CD8A	brown									CYSLTR2	brown
CD9	brown									CYTH1	blue
CD93	grey									CYTH2	blue
CDA	turquoise									CYTH4	brown
CDADC1	grey									CYTIP	brown
CDAN1	green									D2HGDH	turquoise
CDC123	red									DAAM1	turquoise
CDC14B	turquoise									DAB2	turquoise
CDC16	black									DACT2	blue
CDC20	brown									DAGLB	turquoise
CDC23	brown									DALRD3	turquoise
CDC25A	blue									DAP	turquoise
CDC25B	brown									DAPK1	turquoise
CDC26	turquoise									DAPK2	turquoise
CDC27	green									DAPL1	turquoise
CDC34	pink									DAPP1	brown
CDC37	red									DARS1	blue
CDC37L1	blue									DARS2	turquoise
CDC40	blue									DAXX	blue
CDC42	brown									DAZAP1	blue
CDC42BPA	yellow									DAZAP2	turquoise
CDC42BPB	yellow									DBN1	turquoise
CDC42BPG	blue									DBNDD2	magenta
CDC42EP1	yellow									DBNL	brown
CDC42EP2	turquoise									DBP	turquoise
CDC42EP3	grey									DBT	tan
CDC42EP4	grey									DCAF1	green
CDC42EP5	blue									DCAF10	yellow
CDC42SE1	blue									DCAF11	turquoise
CDC42SE2	brown									DCAF12	yellow
CDC5L	grey									DCAF12L1	turquoise
CDC73	green									DCAF13	blue
CDCA3	brown									DCAF17	turquoise
CDCA4	grey									DCAF6	turquoise
CDCA8	grey									DCAF8	green
CDH1	grey									DCAKD	turquoise
CDH2	turquoise									DCBLD1	turquoise
CDH23	blue									DCBLD2	yellow
CDH24	grey									DCDC2	turquoise
CDH5	purple									DCHS1	turquoise
CDH6	grey									DCLK2	turquoise
CDIP1	blue									DCLK3	turquoise
CDIPT	grey									DCLRE1A	turquoise
CDK10	turquoise									DCN	blue
CDK11B	blue									DCP1A	yellow
CDK12	greenyellow									DCP2	turquoise
CDK13	green									DCTD	turquoise
CDK16	yellow									DCTN2	blue
CDK17	grey									DCTN5	turquoise
CDK18	blue									DCUN1D3	blue
CDK19	grey									DCUN1D5	blue
CDK2	green									DCXR	cyan
CDK20	grey									DDA1	blue
CDK2AP1	blue									DDAH1	turquoise
CDK2AP2	pink									DDAH2	turquoise
CDK4	grey									DDB1	turquoise
CDK5	red									DDI2	greenyellow
CDK5RAP2	grey									DDIT4	blue
CDK5RAP3	midnightblue									DDO	turquoise
CDK7	grey									DDOST	pink
CDK8	blue									DDX10	green
CDK9	blue									DDX11	turquoise
CDKAL1	grey									DDX18	blue
CDKL2	grey									DDX20	green
CDKL3	tan									DDX21	blue
CDKL4	grey									DDX23	blue
CDKL5	grey									DDX27	blue
CDKN1A	blue									DDX39B	blue
CDKN1B	blue									DDX3X	green
CDKN2AIP	blue									DDX42	green
CDKN2AIPNL	grey									DDX46	green
CDKN2C	blue									DDX47	blue
CDKN2D	blue									DDX49	blue
CDKN3	grey									DDX5	blue
CDO1	tan									DDX50	blue
CDON	grey									DDX54	yellow
CDPF1	red									DDX55	blue
CDR2	pink									DDX58	turquoise
CDR2L	blue									DDX60	turquoise
CDRT4	turquoise									DECR1	magenta
CDS1	green									DEDD2	blue
CDS2	green									DEF8	turquoise
CDT1	grey									DEGS1	green
CDV3	blue									DEGS2	lightcyan
CDX4	turquoise									DEK	green
CDYL	grey									DENND1B	greenyellow
CEACAM1	turquoise									DENND1C	brown
CEACAM16	turquoise									DENND2A	blue
CEACAM21	turquoise									DENND2D	turquoise
CEBPB	blue									DENND3	pink
CEBPE	turquoise									DENND4A	greenyellow
CEBPG	green									DENND4B	brown
CEBPZ	blue									DENND4C	green
CEBPZOS	black									DENND5A	yellow
CECR2	salmon									DENND5B	greenyellow
CEFIP	turquoise									DEPP	blue
CELA1	turquoise									DERA	turquoise
CELF1	green									DERL1	magenta
CELF2	yellow									DERL3	pink
CELSR1	grey									DERPC	blue
CELSR2	turquoise									DESI1	blue
CELSR3	grey									DESI2	green
CEMIP2	grey									DET1	turquoise
CENPA	grey									DFFA	turquoise
CENPB	grey									DGAT2	turquoise
CENPC	green									DGCR2	yellow
CENPJ	grey									DGCR8	green
CENPL	grey									DGKA	brown
CENPM	turquoise									DGKD	blue
CENPN	blue									DGKZ	turquoise
CENPO	turquoise									DGLUCY	turquoise
CENPQ	green									DGUOK	turquoise
CENPV	red									DHCR24	yellow
CENPX	turquoise									DHCR7	yellow
CEP104	blue									DHDDS	pink
CEP120	green									DHDH	turquoise
CEP126	blue									DHRS3	turquoise
CEP131	blue									DHRS4	turquoise
CEP135	grey									DHRS7B	turquoise
CEP152	salmon									DHTKD1	green
CEP162	turquoise									DHX15	blue
CEP164	yellow									DHX16	blue
CEP170	green									DHX29	pink
CEP170B	yellow									DHX30	blue
CEP19	turquoise									DHX33	green
CEP192	grey									DHX34	brown
CEP250	salmon									DHX36	green
CEP290	grey									DHX38	blue
CEP295	green									DHX58	turquoise
CEP350	greenyellow									DHX8	blue
CEP41	turquoise									DHX9	green
CEP44	grey									DICER1	greenyellow
CEP57	green									DIDO1	green
CEP57L1	turquoise									DIEXF	blue
CEP63	grey									DIMT1	blue
CEP68	blue									DIO1	turquoise
CEP70	turquoise									DIP2A	blue
CEP76	yellow									DIPK1A	blue
CEP78	grey									DIS3	blue
CEP83	grey									DIS3L2	turquoise
CEP85	blue									DIXDC1	turquoise
CEP85L	greenyellow									DLA CLASS II HISTOCOMPATIBILITY ANTIGEN%2C DR-1 BETA CHAIN (CANIS LUPUS FAMILIARIS)	brown
CEP89	grey									DLAT	turquoise
CEP95	blue									DLC1	turquoise
CEP97	blue									DLD	magenta
CEPT1	turquoise									DLG1	yellow
CERK	blue									DLG5	turquoise
CERS2	turquoise									DLL3	blue
CERS4	grey									DLST	yellow
CERS5	grey									DMAP1	turquoise
CES1	grey									DMD	blue
CES1C	black									DMGDH	tan
CES1E	lightcyan									DMRTC1	turquoise
CES2C	turquoise									DMTF1	blue
CES2E	turquoise									DMWD	blue
CES3A	turquoise									DMXL2	brown
CETN2	grey									DNAAF2	blue
CETN3	turquoise									DNAAF5	yellow
CETP	cyan									DNAH14	pink
CFAP100	cyan									DNAH17	blue
CFAP126	turquoise									DNAH9	blue
CFAP157	grey									DNAJA2	blue
CFAP20	turquoise									DNAJA3	blue
CFAP298	black									DNAJB1	blue
CFAP300	turquoise									DNAJB11	pink
CFAP36	grey									DNAJB12	blue
CFAP410	turquoise									DNAJB2	blue
CFAP53	grey									DNAJB4	blue
CFAP70	turquoise									DNAJB9	pink
CFAP97	grey									DNAJC1	blue
CFB	turquoise									DNAJC11	blue
CFDP1	turquoise									DNAJC12	blue
CFH	turquoise									DNAJC13	turquoise
CFI	turquoise									DNAJC16	yellow
CFL1	brown									DNAJC21	blue
CFLAR	yellow									DNAJC22	turquoise
CFP	brown									DNAJC25	blue
CGAS	blue									DNAJC28	green
CGN	grey									DNAJC3	pink
CGNL1	salmon									DNAJC5	yellow
CGREF1	magenta									DNAJC7	blue
CGRRF1	green									DNASE1L1	turquoise
CHAC2	pink									DNASE2B	blue
CHAD	turquoise									DNM1	turquoise
CHAF1A	turquoise									DNM1L	blue
CHAMP1	grey									DNM3	yellow
CHCHD1	black									DNMT1	yellow
CHCHD10	red									DNMT3B	turquoise
CHCHD2	red									DNPEP	cyan
CHCHD4	blue									DNPH1	turquoise
CHCHD5	red									DNTTIP1	blue
CHCHD6	turquoise									DNTTIP2	blue
CHCHD7	blue									DOC2A	magenta
CHD1	green									DOCK10	brown
CHD1L	turquoise									DOCK11	brown
CHD2	greenyellow									DOCK2	brown
CHD3	grey									DOCK4	blue
CHD4	yellow									DOCK5	brown
CHD5	grey									DOCK7	blue
CHD6	grey									DOCK8	yellow
CHD7	yellow									DOCK9	blue
CHD8	yellow									DOK1	brown
CHD9	green									DOK2	brown
CHDH	blue									DOK3	brown
CHEK2	magenta									DOLK	turquoise
CHERP	yellow									DONSON	green
CHFR	grey									DOP1A	blue
CHI3L1	brown									DOP1B	blue
CHIC1	grey									DOT1L	yellow
CHIC2	blue									DPAGT1	pink
CHID1	turquoise									DPF2	blue
CHIT1	turquoise									DPH2	blue
CHKA	pink									DPH6	turquoise
CHKB	blue									DPH7	turquoise
CHM	grey									DPM1	blue
CHML	grey									DPP3	turquoise
CHMP1A	turquoise									DPP8	turquoise
CHMP1B	grey									DPY19L1	turquoise
CHMP2A	red									DPY19L3	turquoise
CHMP2B	grey									DPY19L4	turquoise
CHMP3	black									DPYS	turquoise
CHMP4B	magenta									DPYSL2	green
CHMP4C	magenta									DPYSL3	brown
CHMP5	black									DQX1	turquoise
CHMP6	turquoise									DRAM1	brown
CHMP7	pink									DRAP1	turquoise
CHN2	turquoise									DRC1	turquoise
CHODL	turquoise									DRG1	blue
CHORDC1	blue									DRP2	turquoise
CHP1	blue									DSC2	turquoise
CHP2	grey									DSE	brown
CHPF	blue									DST	turquoise
CHPF2	pink									DSTN	lightcyan
CHPT1	blue									DSTYK	green
CHRAC1	red									DTD1	magenta
CHRD	grey									DTD2	turquoise
CHRM3	turquoise									DTX2	yellow
CHRNB1	grey									DTX3	blue
CHRNE	lightcyan									DTX3L	turquoise
CHST1	grey									DTYMK	turquoise
CHST12	brown									DUS2	turquoise
CHST13	grey									DUS3L	blue
CHST14	grey									DUS4L	green
CHST15	grey									DUSP1	blue
CHST2	brown									DUSP11	blue
CHST7	turquoise									DUSP14	turquoise
CHSY1	brown									DUSP19	turquoise
CHSY3	blue									DUSP28	blue
CHTOP	blue									DUSP3	blue
CHUK	grey									DUSP4	blue
CHURC1	turquoise									DUSP9	blue
CIAO1	brown									DUT	turquoise
CIAO2A	black									DVL2	blue
CIAO2B	grey									DVL3	blue
CIAO3	black									DXO	blue
CIAPIN1	blue									DYDC2	blue
CIB1	black									DYM	yellow
CIB2	grey									DYNC1H1	yellow
CIC	yellow									DYNC1I2	turquoise
CIDEA	turquoise									DYNC1LI1	blue
CIDEB	turquoise									DYNC1LI2	yellow
CIDEC	magenta									DYNLL2	midnightblue
CINP	blue									DYNLT1	blue
CIPC	grey									DYNLT3	turquoise
CIR1	grey									DYRK1A	yellow
CISD1	black									DYRK2	yellow
CISD2	grey									DZIP1	turquoise
CISH	blue									E2F2	blue
CITED2	turquoise									E2F3	turquoise
CIZ1	grey									E2F6	blue
CKAP2	brown									E4F1	blue
CKAP4	brown									EARS2	turquoise
CKAP5	turquoise									EBAG9	turquoise
CKB	turquoise									EBP	cyan
CKS1B	grey									EBPL	turquoise
CKS2	grey									ECH1	magenta
CLASP1	yellow									ECHDC1	turquoise
CLASP2	grey									ECHDC2	turquoise
CLASRP	grey									ECHDC3	turquoise
CLASS I HISTOCOMPATIBILITY ANTIGEN%2C GOGO-OKO ALPHA CHAIN (GORILLA GORILLA GORILLA)	grey									ECI1	magenta
CLBA1	grey									ECI2	magenta
CLCA4	turquoise									ECM1	turquoise
CLCC1	grey									ECPAS	green
CLCF1	blue									ECSCR	brown
CLCN2	cyan									EDC3	blue
CLCN3	grey									EDC4	blue
CLCN4	turquoise									EDEM2	pink
CLCN6	yellow									EDRF1	green
CLCN7	yellow									EEA1	greenyellow
CLDN1	grey									EED	blue
CLDN12	green									EEF1AKMT1	magenta
CLDN15	turquoise									EEF1AKNMT	blue
CLDN2	turquoise									EEF2	blue
CLDN3	turquoise									EEF2K	turquoise
CLDN4	blue									EEFSEC	turquoise
CLDN7	grey									EFCAB1	blue
CLDND1	blue									EFCAB14	turquoise
CLEC10A	brown									EFCAB8	turquoise
CLEC11A	grey									EFEMP1	turquoise
CLEC16A	yellow									EFEMP2	brown
CLEC1A	grey									EFHD2	brown
CLEC1B	turquoise									EFNA1	turquoise
CLEC2D11	blue									EFNB2	yellow
CLEC2H	grey									EFR3B	yellow
CLEC4A	brown									EFTUD2	yellow
CLEC4G	turquoise									EGFL7	turquoise
CLEC9A	brown									EGFLAM	turquoise
CLIC1	turquoise									EGFR	blue
CLIC4	grey									EGLN1	blue
CLIC6	grey									EGLN2	blue
CLINT1	yellow									EGR1	blue
CLIP1	yellow									EHBP1	green
CLIP2	brown									EHBP1L1	brown
CLIP3	grey									EHD2	turquoise
CLK1	blue									EHD4	brown
CLK2	grey									EHHADH	magenta
CLK3	red									EHMT1	yellow
CLK4	green									EHMT2	yellow
CLMN	yellow									EI24	turquoise
CLN3	turquoise									EID2	blue
CLN5	blue									EID3	turquoise
CLN6	turquoise									EIF1A	pink
CLN8	grey									EIF1AD	blue
CLNS1A	brown									EIF2AK1	turquoise
CLOCK	greenyellow									EIF2AK2	turquoise
CLP1	blue									EIF2B2	blue
CLPB	grey									EIF2B3	blue
CLPP	red									EIF2B4	blue
CLPTM1	yellow									EIF2S1	blue
CLPTM1L	pink									EIF2S2	blue
CLPX	grey									EIF3A	green
CLSPN	blue									EIF3B	pink
CLSTN1	turquoise									EIF3CL	blue
CLTA	red									EIF3D	pink
CLTB	blue									EIF3E	blue
CLTC	yellow									EIF3G	blue
CLU	grey									EIF3J2	blue
CLUAP1	grey									EIF3L	pink
CLUH	yellow									EIF4A3	blue
CLYBL	grey									EIF4B	green
CMAH	grey									EIF4E	blue
CMAS	blue									EIF4E3	turquoise
CMBL	turquoise									EIF4ENIF1	yellow
CMC1	grey									EIF4G1	yellow
CMC2	grey									EIF4G2	blue
CMC4	grey									EIF4G3	yellow
CMIP	purple									EIF4H	blue
CMKLR1	brown									EIF5	green
CMPK1	magenta									EIF5A	blue
CMPK2	turquoise									EIF5B	blue
CMSS1	grey									EIF6	blue
CMTM3	brown									EIPR1	turquoise
CMTM4	grey									ELAVL1	yellow
CMTM6	brown									ELF1	green
CMTM7	brown									ELF2	blue
CMTM8	grey									ELF4	brown
CMTR1	green									ELL	turquoise
CMTR2	blue									ELL2	blue
CNBP	turquoise									ELMO3	turquoise
CNDP1	pink									ELMOD2	blue
CNDP2	midnightblue									ELOC	blue
CNEP1R1	grey									ELOVL2	magenta
CNIH1	turquoise									ELOVL5	turquoise
CNIH2	grey									ELOVL6	turquoise
CNIH4	grey									ELP2	brown
CNKSR3	grey									ELP3	midnightblue
CNN2	brown									ELP6	turquoise
CNN3	blue									EMC2	turquoise
CNNM2	blue									EMC7	tan
CNNM3	turquoise									EMC8	blue
CNNM4	yellow									EMG1	blue
CNOT1	green									EML1	turquoise
CNOT10	grey									EML2	turquoise
CNOT11	blue									EML4	turquoise
CNOT2	grey									EML5	green
CNOT3	yellow									EML6	turquoise
CNOT4	green									EMP1	turquoise
CNOT6	grey									EMP2	turquoise
CNOT6L	grey									EMP3	brown
CNOT7	turquoise									EMSY	green
CNOT8	turquoise									ENDOD1	turquoise
CNOT9	grey									ENDOV	turquoise
CNP	turquoise									ENGASE	turquoise
CNPPD1	blue									ENKD1	turquoise
CNPY2	black									ENO3	turquoise
CNPY3	grey									ENO4	turquoise
CNPY4	grey									ENOX2	turquoise
CNR2	turquoise									ENPEP	turquoise
CNRIP1	grey									ENPP1	turquoise
CNST	grey									ENPP2	blue
CNTF	green									ENPP4	blue
CNTFR	grey									ENPP5	tan
CNTNAP2	grey									ENPP6	tan
CNTRL	blue									ENSA	blue
CNTROB	grey									ENTPD1	brown
COA3	black									ENTPD5	turquoise
COA4	turquoise									ENTPD6	turquoise
COA5	turquoise									ENTPD7	pink
COA6	red									ENTR1	turquoise
COA7	grey									EOGT	turquoise
COASY	red									EP300	yellow
COBL	yellow									EP400	yellow
COBLL1	salmon									EPAS1	yellow
COCH	turquoise									EPB41	yellow
COG1	turquoise									EPB41L2	brown
COG2	grey									EPB41L4B	turquoise
COG4	turquoise									EPB41L5	tan
COG5	turquoise									EPC1	blue
COG6	blue									EPC2	green
COG7	grey									EPCAM	turquoise
COG8	grey									EPG5	greenyellow
COIL	grey									EPHA2	turquoise
COL12A1	brown									EPHA4	turquoise
COL14A1	turquoise									EPHB4	yellow
COL16A1	turquoise									EPHB6	brown
COL18A1	turquoise									EPHX1	lightcyan
COL1A1	brown									EPHX2	turquoise
COL1A2	brown									EPM2A	turquoise
COL20A1	brown									EPM2AIP1	greenyellow
COL24A1	turquoise									EPOP	blue
COL27A1	grey									EPPK1	yellow
COL3A1	turquoise									EPS15	yellow
COL4A1	purple									EPS15L1	yellow
COL4A2	salmon									ERAP1	brown
COL4A3	grey									ERBB3	blue
COL4A4	grey									ERBIN	green
COL5A1	turquoise									ERC1	yellow
COL5A2	turquoise									ERCC5	blue
COL6A1	turquoise									ERCC6	blue
COL6A2	turquoise									ERCC8	turquoise
COL6A3	brown									ERF	blue
COL6A5	blue									ERG	turquoise
COL8A1	grey									ERG28	yellow
COLEC10	turquoise									ERGIC1	turquoise
COLEC11	turquoise									ERGIC2	brown
COLEC12	grey									ERI1	green
COLGALT1	blue									ERI3	turquoise
COLGALT2	grey									ERLEC1	pink
COLQ	turquoise									ERLIN2	turquoise
COMMD1	black									ERMP1	turquoise
COMMD10	turquoise									ERN1	yellow
COMMD2	turquoise									ERO1A	yellow
COMMD3	black									ERO1B	green
COMMD4	black									ERRFI1	blue
COMMD5	black									ESAM	blue
COMMD7	black									ESCO1	green
COMMD8	turquoise									ESD	turquoise
COMMD9	grey									ESPL1	brown
COMP	turquoise									ESPN	turquoise
COMT	turquoise									ESRP2	magenta
COP1	grey									ESRRA	blue
COPA	pink									ESTER HYDROLASE C11ORF54 HOMOLOG (MUS MUSCULUS)	turquoise
COPB1	pink									ESYT2	green
COPB2	pink									ETAA1	turquoise
COPE	pink									ETF1	blue
COPG1	pink									ETFA	turquoise
COPG2	turquoise									ETFB	turquoise
COPRS	grey									ETFDH	magenta
COPS2	grey									ETFRF1	grey60
COPS3	blue									ETNK1	greenyellow
COPS4	turquoise									ETNK2	tan
COPS5	red									ETNPPL	tan
COPS6	black									ETS1	brown
COPS7A	black									ETS2	yellow
COPS7B	grey									ETV3	yellow
COPS8	turquoise									EURL	blue
COPS9	black									EVA1C	blue
COPZ1	midnightblue									EVC	turquoise
COPZ2	lightcyan									EVI2B	brown
COQ10A	grey									EVI5	cyan
COQ10B	blue									EVL	brown
COQ2	turquoise									EXD1	turquoise
COQ3	turquoise									EXO5	turquoise
COQ4	turquoise									EXOC1	turquoise
COQ5	grey									EXOC3	turquoise
COQ6	turquoise									EXOC3L1	turquoise
COQ7	magenta									EXOC3L4	turquoise
COQ8A	turquoise									EXOC4	turquoise
COQ8B	blue									EXOC5	green
COQ9	red									EXOC7	turquoise
CORIN	turquoise									EXOC8	yellow
CORO1A	brown									EXOSC10	blue
CORO1B	grey									EXOSC2	blue
CORO1C	turquoise									EXT1	blue
CORO2A	turquoise									EXTL2	midnightblue
CORO2B	grey									EYA3	greenyellow
CORO6	blue									EZH1	blue
CORO7	brown									EZR	brown
COTL1	brown									F12	tan
COX10	blue									F2	blue
COX11	green									F5	blue
COX14	black									F7	turquoise
COX15	turquoise									F8	turquoise
COX16	black									F9	turquoise
COX17	red									FAAH	turquoise
COX18	grey									FAAP100	turquoise
COX19	turquoise									FAAP20	turquoise
COX20	grey									FABP1	turquoise
COX4I1	tan									FABP3	blue
COX5A	grey60									FABP5	turquoise
COX5B	red									FABP7	magenta
COX6A1	red									FADS1	turquoise
COX6B1	grey60									FADS2	turquoise
COX6C	black									FADS6	turquoise
COX7A1	magenta									FAF1	blue
COX7A2	red									FAH	cyan
COX7A2L	red									FAHD1	blue
COX7B	grey60									FAIM	turquoise
COX7C	red									FAM102A	turquoise
COX8A	red									FAM107B	turquoise
CP	turquoise									FAM110B	blue
CPA5	grey									FAM110D	turquoise
CPB2	cyan									FAM111A	brown
CPD	blue									FAM114A1	magenta
CPE	turquoise									FAM117B	yellow
CPEB1	red									FAM118B	blue
CPEB3	grey									FAM120B	turquoise
CPEB4	turquoise									FAM122A	blue
CPED1	yellow									FAM126B	green
CPLANE1	blue									FAM131C	turquoise
CPM	turquoise									FAM135A	blue
CPN1	red									FAM13B	blue
CPN2	turquoise									FAM149A	turquoise
CPNE2	grey									FAM149B1	lightcyan
CPNE3	salmon									FAM151A	brown
CPNE8	blue									FAM151B	turquoise
CPOX	blue									FAM160A1	yellow
CPPED1	grey									FAM160B1	blue
[truncated: 9,126 more rows]

## Sheet: cca wgcna outlers
ACSM5	0.303115	-0.212169	outlier
AGXT	0.505357	0.00208587	outlier
AHSG	0.60064	-0.016799	outlier
ALB	0.583937	-0.0321443	outlier
AMBP	0.609034	-0.0149785	outlier
ANG	0.351887	0.113229	outlier
APOA5	0.530829	-0.00788256	outlier
APOH	0.499522	-0.0146478	outlier
ASS1	0.289005	-0.129648	outlier
C8A	0.519833	-0.0157979	outlier
CLDN1	0.283033	-0.012206	outlier
CPS1	0.45041	0.172287	outlier
CYP2E1	0.307523	0.0150742	outlier
F10	0.49275	-0.025877	outlier
F9	0.48869	-0.00527458	outlier
FMO3	0.271535	-0.00607531	outlier
GC	0.511707	0.103048	outlier
HAMP	0.529954	-0.00702411	outlier
HAO1	0.503658	-0.0181247	outlier
HPD	0.463442	-0.123889	outlier
HPX	0.497918	-0.0201526	outlier
HRG	0.573994	-0.0176233	outlier
HSD17B13	0.328892	0.110427	outlier
IGFBP1	0.41025	-0.0398988	outlier
ITIH2	0.526158	-0.0505039	outlier
PAH	0.432221	-0.132159	outlier
SDS	0.377428	-0.0281529	outlier
SERPINA11	0.423872	0.0083951	outlier
SERPIND1	0.469248	-0.030533	outlier
SLC25A47	0.31459	-0.0531286	outlier
TAT	0.548853	-0.00671585	outlier
TDO2	0.502475	-0.023562	outlier
APOL3	-0.0889649	0.232048	outlier
CD74	3.04777e-07	0.224207	outlier
CYTIP	-0.0996004	0.221347	outlier
DPT	-0.16104	0.269352	outlier
IGKC	-0.0788232	0.28737	outlier
JCHAIN	-0.104126	0.321872	outlier
LGALS9	0.0178523	0.224192	outlier
NEURL3	-0.0826748	0.215043	outlier
PLAC8	-0.0521025	0.218176	outlier
POSTN	-0.113009	0.221015	outlier
PYCARD	-0.0884948	0.215322	outlier
ROS1	-0.156592	0.224727	outlier
SEC14L3	-0.210146	0.222383	outlier
CADM3	-0.199446	-0.275744	outlier
CLCN4	0.106183	-0.237883	outlier
ETNPPL	0.234993	-0.290098	outlier
GATM	-0.0501886	-0.239015	outlier
NSG2	-0.163567	-0.244045	outlier
OLIG1	-0.156151	-0.254831	outlier
PTN	-0.0978179	-0.224485	outlier
TESC	-0.128184	-0.237901	outlier
UGT8	-0.087933	-0.279385	outlier
