# Supplementary material for: The multi-tissue gene expression and physiological responses of water deprived Peromyscus eremicus
Source: BMC Genomics. 2024 Aug 8;25:770. doi: 10.1186/s12864-024-10629-z (PMC11308687; doi:10.1186/s12864-024-10629-z)
Supplement: Supplementary file 5 — Supplementary Material 5 [file 12864_2024_10629_MOESM5_ESM.xlsx]

## Sheet: Sheet1
Supplemental File 3 The number of differentially expressed (DE) genes in the lung, liver, gastrointestinal tract, hypothalamus, and kidney of Peromyscus eremicus for with water vs without water and males vs females (adjusted p-value < 0.05).
Tissue	DE between water treatments		DE between sexes
	with water vs without water		males vs females
	Up	Down	Up	Down
kidney	793	1056	5	7
liver	933	1122	1	3
lung	2190	2183	5	5
hypothalamus	1	8	1	2
gastrointestinal tract	956	703	1	1

## Sheet: DE lu trt
	baseMean	log2FoldChange	lfcSE	stat	pvalue	padj
A2ML1	8.14294	0.327197	0.319754	1.02328	0.306176	0.44825
A3GALT2	7.23828	-0.379615	0.264263	-1.43651	0.150858	0.264733
A4GALT	111.633	0.192429	0.139251	1.38189	0.167006	0.285785
AAAS	150.539	-0.0563083	0.0862158	-0.653109	0.513686	0.645498
AACS	389.95	0.835815	0.140431	5.95178	2.65242e-09	9.53547e-07
AADAC	367.687	0.951249	0.209492	4.54074	5.60573e-06	0.000138977
AAGAB	138.596	0.125171	0.0703223	1.77996	0.0750826	0.155951
AAK1	180.62	-0.286497	0.201356	-1.42284	0.154784	0.270143
AAMDC	110.5	0.604104	0.15869	3.80682	0.000140764	0.00134746
AAMP	559.254	-0.00359589	0.0825842	-0.0435421	0.965269	0.978018
AAR2	286.435	0.0161963	0.0426109	0.380098	0.703873	0.800767
AARD	23.3497	1.06763	0.377565	2.82766	0.00468889	0.018496
AARS2	97.0632	-0.0739371	0.0981827	-0.753056	0.451416	0.592639
AARSD1	391.646	0.0211482	0.0874323	0.24188	0.808873	0.874483
AASDH	103.312	-0.0709829	0.0724147	-0.980227	0.326974	0.469771
AASDHPPT	107.298	0.173375	0.0890531	1.94687	0.0515506	0.117068
AASS	23.2743	0.0702463	0.159626	0.440068	0.659888	0.767596
AATF	232.717	-0.188871	0.0828011	-2.28102	0.0225475	0.062486
AATK	259.135	-0.249445	0.108734	-2.29408	0.0217861	0.0609369
ABAT	35.8199	0.0859591	0.283711	0.302981	0.761904	0.842293
ABCA1	509.782	-0.548483	0.207503	-2.64326	0.00821129	0.0284146
ABCA13	18.8002	0.0094064	0.371161	0.0253432	0.979781	0.987104
ABCA17	119.317	0.00500947	0.105132	0.0476493	0.961996	0.976176
ABCA2	628.832	-0.0563405	0.162467	-0.346781	0.728756	0.820135
ABCA3	4957.47	-0.0146347	0.101723	-0.143868	0.885604	0.926084
ABCA4	78.6088	-0.392468	0.16436	-2.38786	0.0169469	0.0500809
ABCA5	534.396	-0.124026	0.135756	-0.913594	0.36093	0.506029
ABCA6	163.386	0.0816695	0.14317	0.570436	0.568382	0.693243
ABCA7	278.644	-0.122906	0.0721818	-1.70273	0.0886192	0.176719
ABCA8A	236.085	0.130739	0.230407	0.567426	0.570425	0.694973
ABCA9	107.462	-0.0189077	0.163504	-0.11564	0.907938	0.939742
ABCB1	264.151	0.191551	0.137878	1.38927	0.164749	0.283034
ABCB10	87.4436	-0.159777	0.108719	-1.46963	0.141662	0.252463
ABCB4	22.2047	0.548742	0.235265	2.33245	0.0196772	0.0560683
ABCB6	215.581	-0.0195065	0.10286	-0.189641	0.849591	0.901647
ABCB7	194.724	0.0834703	0.0844872	0.987964	0.32317	0.46591
ABCB9	59.289	-0.0362496	0.113937	-0.318154	0.750368	0.835764
ABCC1	1106.31	0.0242583	0.092983	0.26089	0.794177	0.864517
ABCC10	222.746	-0.0262672	0.084112	-0.312289	0.754821	0.83846
ABCC3	215.29	-0.0945206	0.113419	-0.833375	0.404633	0.548065
ABCC4	200.059	0.0559715	0.108718	0.514834	0.606669	0.72538
ABCC5	589.69	-0.0712774	0.0614408	-1.1601	0.246009	0.380907
ABCC6	32.4567	0.191164	0.24766	0.771882	0.440185	0.582681
ABCC8	20.6649	0.555009	0.209319	2.6515	0.00801356	0.0278794
ABCC9	44.5322	-0.33217	0.21623	-1.53619	0.124493	0.229253
ABCD1	208.65	0.33106	0.114407	2.89371	0.00380714	0.0157978
ABCD2	194.027	-0.178501	0.100199	-1.78146	0.0748375	0.155615
ABCD3	665.912	0.0149364	0.0822587	0.181579	0.855913	0.905742
ABCD4	164.058	-0.205868	0.0916478	-2.24629	0.0246853	0.0670467
ABCE1	1760.73	0.118707	0.0602557	1.97005	0.0488328	0.1122
ABCF1	957.206	-0.047646	0.056496	-0.843352	0.399032	0.543036
ABCF2	332.519	-0.33174	0.0907253	-3.65654	0.000255646	0.00209138
ABCF3	717.546	-0.105971	0.0712188	-1.48796	0.13676	0.245656
ABCG1	1512.66	0.183508	0.119846	1.5312	0.125721	0.230825
ABCG2	291.326	-1.57566	0.325146	-4.84602	1.25965e-06	5.14605e-05
ABCG3	52.0746	1.01711	0.236676	4.29746	1.72769e-05	0.000306718
ABCG4	45.0758	0.140046	0.157662	0.888266	0.374398	0.518714
ABHD1	195.416	-0.0876519	0.135958	-0.644697	0.519124	0.649778
ABHD10	74.7452	-0.0853122	0.109116	-0.781851	0.434302	0.577374
ABHD11	21.5117	0.350538	0.161261	2.17374	0.0297248	0.0767495
ABHD12	451.376	0.12775	0.0880009	1.4517	0.146586	0.259011
ABHD13	194.44	-0.081148	0.0590822	-1.37348	0.169604	0.288971
ABHD14A	126.907	0.0396996	0.169296	0.234498	0.814598	0.878051
ABHD14B	256.951	0.326258	0.109659	2.9752	0.00292797	0.0128584
ABHD15	9.30712	-1.12283	0.30089	-3.73168	0.000190208	0.0016896
ABHD16A	399.63	-0.0306097	0.0726202	-0.421504	0.673387	0.777706
ABHD16B	14.0702	-0.124457	0.190331	-0.653899	0.513177	0.64506
ABHD17A	765.261	0.23005	0.0826379	2.78383	0.00537217	0.020494
ABHD17B	66.0753	0.0719844	0.0973084	0.739755	0.459449	0.600266
ABHD17C	137.359	0.220886	0.0979292	2.25556	0.0240979	0.0658104
ABHD18	82.6866	-0.313643	0.128971	-2.43189	0.0150204	0.0455894
ABHD2	400.952	-0.0360343	0.174483	-0.20652	0.836384	0.892373
ABHD3	123.422	0.580179	0.125157	4.63563	3.55851e-06	0.000101665
ABHD4	1157.47	-0.008556	0.056851	-0.150499	0.880371	0.922455
ABHD5	414.179	-0.148286	0.0627567	-2.36288	0.0181335	0.0527276
ABHD6	117.48	-0.125407	0.116014	-1.08096	0.279716	0.419622
ABHD8	86.4806	-0.125431	0.108344	-1.1577	0.246985	0.381942
ABI1	494.799	-0.0250949	0.0583066	-0.430396	0.666908	0.773121
ABI2	78.7544	-0.143237	0.107973	-1.32659	0.184643	0.307825
ABI3	183.831	0.0329032	0.10572	0.311229	0.755626	0.838596
ABI3BP	115.34	-0.0650449	0.266641	-0.243942	0.807276	0.873823
ABITRAM	29.1431	-0.0751553	0.163175	-0.46058	0.6451	0.756856
ABL1	201.969	-0.191007	0.0917759	-2.08123	0.0374124	0.0914432
ABL2	78.8852	-0.237005	0.154796	-1.53108	0.125749	0.230843
ABLIM1	597.252	0.0856351	0.130075	0.658351	0.510313	0.643358
ABLIM3	471.718	0.552616	0.142875	3.86781	0.000109815	0.00112439
ABO	29.7333	-0.0956513	0.134743	-0.70988	0.477779	0.615449
ABR	570.803	0.0704864	0.127058	0.554758	0.57906	0.701375
ABRAXAS1	73.1305	-0.351136	0.102146	-3.43757	0.000586949	0.00387407
ABRAXAS2	363.428	-0.0344737	0.0645622	-0.533962	0.593368	0.71363
ABT1	186.051	0.0800813	0.0925518	0.86526	0.386896	0.530614
ABTB1	263.064	-0.219497	0.0990082	-2.21695	0.0266263	0.0709459
ACAA1A	436.289	0.0128529	0.0746924	0.172078	0.863376	0.910958
ACAA2	721.758	-0.00664862	0.14342	-0.0463578	0.963025	0.976838
ACACA	124.965	0.0663428	0.174716	0.379718	0.704155	0.801017
ACACB	414.735	0.210085	0.130599	1.60863	0.107698	0.205095
ACAD10	128.57	0.239423	0.131044	1.82704	0.0676933	0.144117
ACAD11	56.9152	-0.0539938	0.127278	-0.42422	0.671406	0.776302
ACAD8	148.8	-0.389654	0.0835836	-4.66184	3.13389e-06	9.4664e-05
ACAD9	396.865	0.1131	0.0405548	2.78882	0.00528999	0.0203215
ACADL	341.018	0.0337051	0.0924475	0.364586	0.71542	0.809421
ACADM	235.364	0.33812	0.124895	2.70724	0.00678449	0.024506
ACADSB	114.357	-0.0197871	0.108782	-0.181897	0.855664	0.905566
ACADVL	935.464	-0.0621274	0.0712898	-0.871476	0.383494	0.527549
ACAP1	283.293	0.453772	0.134455	3.37489	0.00073846	0.00464152
ACAP2	305.946	-0.246805	0.0847823	-2.91104	0.00360227	0.0151267
ACAP3	329.464	-0.145583	0.0874424	-1.6649	0.0959325	0.188001
ACAT1	1043.84	0.140547	0.070378	1.99703	0.0458222	0.106968
ACAT2	180.83	0.310674	0.0942988	3.29457	0.000985731	0.00576212
ACBD3	440.955	0.0235752	0.0509253	0.462937	0.643409	0.755695
ACBD4	253.553	-0.105839	0.0799634	-1.32359	0.185638	0.309046
ACBD5	228.324	-0.138181	0.0732687	-1.88595	0.0593016	0.130385
ACBD6	120.238	0.0378846	0.0905217	0.418514	0.675571	0.779116
ACCS	42.3423	0.373995	0.168603	2.2182	0.0265415	0.0707519
ACE	9781.24	-0.093806	0.126825	-0.739649	0.459513	0.600266
ACE2	52.9282	0.0835242	0.378839	0.220474	0.825502	0.885507
ACE3	76.7936	-1.56334	0.276177	-5.66064	1.50811e-08	2.75104e-06
ACER2	967.514	-0.352288	0.162242	-2.17137	0.0299029	0.0770309
ACER3	73.7891	-0.0258168	0.108233	-0.238529	0.811471	0.87634
ACHE	98.8032	0.239511	0.147633	1.62235	0.104729	0.200652
ACIN1	1503.75	-0.144469	0.0561412	-2.57332	0.0100728	0.0334329
ACKR2	8.2665	-0.560948	0.304454	-1.84247	0.0654065	0.140496
ACKR3	98.6316	0.189431	0.116077	1.63195	0.102691	0.197848
ACKR4	103.92	0.467696	0.221587	2.11067	0.0348007	0.0864639
ACLY	3039.31	0.392297	0.106247	3.6923	0.000222234	0.00190386
ACO1	992.545	0.0922366	0.0703143	1.31177	0.189596	0.31398
ACO2	2025.65	0.106432	0.0627103	1.6972	0.0896579	0.178351
ACOD1	11.1892	0.843806	0.417977	2.01879	0.0435093	0.102793
ACOT11	26.4335	-0.229263	0.245784	-0.932785	0.350931	0.495229
ACOT13	221.957	0.312045	0.124366	2.50909	0.0121041	0.0385083
ACOT2	70.0696	-0.283878	0.212207	-1.33774	0.180982	0.303482
ACOT7	243.184	-0.103624	0.0973006	-1.06499	0.286882	0.427709
ACOT8	230.913	0.0766654	0.115093	0.666119	0.505335	0.639238
ACOT9	189.775	0.0976353	0.0959074	1.01802	0.30867	0.450729
ACOX1	246.577	-0.165706	0.103811	-1.59623	0.110438	0.209156
ACOX2	11.0138	-0.196795	0.784291	-0.250921	0.801875	0.870334
ACOX3	376.724	-0.0622455	0.078975	-0.788167	0.430599	0.57356
ACOXL	377.006	0.615688	0.164496	3.74288	0.000181927	0.00163167
ACP1	182.627	0.206961	0.0754426	2.7433	0.00608254	0.0225753
ACP2	330.835	0.162563	0.0698359	2.32779	0.0199234	0.0566327
ACP3	37.0698	0.240207	0.20592	1.1665	0.243411	0.377634
ACP5	328.63	0.243527	0.192855	1.26275	0.20668	0.335565
ACP6	104.482	-0.0304695	0.102101	-0.298426	0.765378	0.844571
ACR	10.5704	-1.02246	0.241484	-4.23407	2.29499e-05	0.000378202
ACRBP	46.0873	-0.0649936	0.13957	-0.465671	0.641451	0.754181
ACSF2	33.5053	0.211449	0.173581	1.21816	0.223165	0.355427
ACSF3	76.8097	0.146321	0.113973	1.28383	0.199202	0.326545
ACSL1	943.093	0.0749417	0.139478	0.537301	0.591059	0.711912
ACSL3	368.867	-0.135863	0.0928367	-1.46346	0.143341	0.254753
ACSL4	1034.59	-0.0649576	0.0731969	-0.887436	0.374844	0.519182
ACSL5	2133.39	0.474614	0.0909138	5.22049	1.78452e-07	1.33239e-05
ACSM1	166.637	1.09732	0.373577	2.93733	0.00331051	0.0141635
ACSM3	81.0082	-0.245918	0.276654	-0.888901	0.374056	0.518423
ACSM5	43.1676	-3.65875	0.564536	-6.48099	9.11232e-11	1.12091e-07
ACSS1	386.107	-0.0114771	0.0752602	-0.152499	0.878793	0.92159
ACSS2	468.366	0.350822	0.0745385	4.70659	2.51895e-06	8.21166e-05
ACSS3	39.0972	-0.616001	0.4918	-1.25254	0.210372	0.339819
ACTA2	30540	0.42191	0.112254	3.75852	0.000170921	0.00155232
ACTL6A	328.172	-0.107691	0.0946479	-1.1378	0.255202	0.39133
ACTN1	1112.92	-0.42581	0.113938	-3.73719	0.000186087	0.00166207
ACTN2	56.8918	-0.505006	0.366144	-1.37925	0.167817	0.286604
ACTN3	48.8156	0.0689377	0.144659	0.476554	0.63368	0.748069
ACTN4	3130.3	-0.0497904	0.0760339	-0.654845	0.512568	0.644732
ACTR10	243.592	0.239174	0.098405	2.43051	0.0150777	0.0457207
ACTR1A	2677.06	-0.123712	0.0581717	-2.12668	0.0334471	0.0837762
ACTR2	1600.35	0.0612484	0.0612082	1.00066	0.316992	0.459305
ACTR3	1927.99	0.196707	0.0668896	2.94077	0.00327399	0.0140444
ACTR5	103.701	-0.0665178	0.0789966	-0.842034	0.399769	0.543582
ACTR6	175.154	-0.331891	0.122875	-2.70105	0.00691217	0.0248148
ACTR8	313.479	-0.234642	0.0916046	-2.56146	0.0104233	0.0343077
ACVR1	505.534	-0.140994	0.051884	-2.71748	0.00657806	0.023934
ACVR1B	618.689	-0.450791	0.12383	-3.6404	0.00027221	0.00219268
ACVR2A	320.443	-0.364778	0.115638	-3.15447	0.00160788	0.00822037
ACVR2B	27.701	-0.873214	0.218255	-4.00089	6.31037e-05	0.000766843
ACY1	51.235	0.16403	0.134649	1.21821	0.223146	0.355427
ACY1A	110.899	0.19358	0.134434	1.43996	0.149878	0.263335
ACY3	161.583	0.194511	0.146746	1.32549	0.185009	0.308237
ACYP1	90.0478	0.311839	0.165143	1.8883	0.0589863	0.129913
ACYP2	7.42196	0.569479	0.302222	1.88431	0.0595237	0.130768
ADAL	592.497	0.0259569	0.092907	0.279386	0.779949	0.855432
ADAM10	454.729	-0.0373106	0.0710592	-0.525063	0.599539	0.718988
ADAM12	7.90612	0.650871	0.342748	1.89898	0.0575674	0.127597
ADAM15	554.446	0.0336722	0.125174	0.269003	0.787928	0.860609
ADAM17	380.66	0.257563	0.0764158	3.37054	0.000750197	0.0046949
ADAM19	410.13	-0.381094	0.141507	-2.69312	0.00707869	0.0252998
ADAM1B	27.0392	-0.342704	0.220986	-1.5508	0.12095	0.224742
ADAM22	32.6384	-0.362888	0.303237	-1.19672	0.231417	0.364134
ADAM28	13.989	0.468447	0.209826	2.23255	0.0255787	0.0688231
ADAM33	271.349	0.0749111	0.14886	0.503233	0.614801	0.732396
ADAM8	38.6346	0.586088	0.2626	2.23186	0.025624	0.0688545
ADAM9	595.19	-0.393386	0.134584	-2.92298	0.00346695	0.0147064
ADAMDEC1	202.235	1.19405	0.266878	4.47417	7.67099e-06	0.000171761
ADAMTS1	283.39	0.163719	0.159008	1.02963	0.303185	0.445281
ADAMTS10	1050.99	0.531613	0.157254	3.3806	0.000723279	0.00456589
ADAMTS12	8.26745	-0.0763758	0.286408	-0.266668	0.789725	0.861673
ADAMTS13	69.1006	-0.221604	0.17112	-1.29502	0.195312	0.321553
ADAMTS15	388.151	-1.17974	0.217738	-5.41818	6.02072e-08	6.37986e-06
ADAMTS17	44.4636	0.592892	0.260555	2.2755	0.0228759	0.0631797
ADAMTS18	12.3104	0.0967948	0.228032	0.424478	0.671217	0.776302
ADAMTS19	12.3954	0.795597	0.309802	2.56809	0.0102262	0.0338275
ADAMTS2	562.113	-1.07227	0.175109	-6.12344	9.15752e-10	4.9382e-07
ADAMTS20	23.4521	-0.883797	0.203866	-4.33519	1.45635e-05	0.000270417
ADAMTS3	34.3248	-0.681569	0.231392	-2.94551	0.00322422	0.0138677
ADAMTS4	16.2046	-1.53789	0.406148	-3.78653	0.000152767	0.00143269
ADAMTS5	208.752	-0.0211269	0.135709	-0.155678	0.876287	0.920154
ADAMTS6	21.5802	-0.375719	0.182899	-2.05425	0.0399518	0.0962502
ADAMTS7	216.592	0.283805	0.143181	1.98214	0.0474636	0.109888
ADAMTS8	229.977	0.0323013	0.153181	0.210871	0.832988	0.890071
ADAMTS9	77.3068	0.0594113	0.212283	0.279869	0.779578	0.85517
ADAMTSL1	49.5265	0.878793	0.267434	3.28601	0.00101616	0.00590266
ADAMTSL2	544.826	-0.297595	0.19019	-1.56473	0.117647	0.21989
ADAMTSL3	43.867	-0.0118483	0.183092	-0.0647122	0.948403	0.96748
ADAMTSL4	216.944	-0.40409	0.12866	-3.14075	0.00168514	0.00850256
ADAP1	32.6087	0.312225	0.18788	1.66183	0.096547	0.188834
ADAP2	56.172	-0.292299	0.0958584	-3.04928	0.0022939	0.0107525
ADAR	479.42	-0.127561	0.117209	-1.08833	0.276451	0.415882
ADARB1	214.461	-0.309924	0.143874	-2.15413	0.0312297	0.0796717
ADAT1	41.464	-0.135042	0.119961	-1.12572	0.260284	0.396997
ADAT2	23.2968	0.132994	0.144103	0.922904	0.356057	0.500989
ADAT3	56.0507	-0.182051	0.117871	-1.5445	0.122468	0.226685
ADCK1	69.4326	0.199014	0.118589	1.67819	0.0933106	0.184097
ADCK2	179.188	-0.219602	0.0787688	-2.78794	0.00530452	0.0203411
ADCK5	206.025	-0.39228	0.115273	-3.40307	0.000666336	0.00428189
ADCY2	146.327	-0.15979	0.0981534	-1.62796	0.103533	0.199097
ADCY3	69.5817	0.0688397	0.0976919	0.704661	0.481021	0.618413
ADCY4	407.469	-0.0378776	0.124645	-0.303884	0.761217	0.841951
ADCY5	382.515	-1.35724	0.236858	-5.73019	1.0032e-08	2.20059e-06
ADCY6	527.02	-0.709361	0.130819	-5.42247	5.87821e-08	6.33965e-06
ADCY7	222.193	0.455958	0.184073	2.47704	0.0132476	0.041393
ADCY8	39.0741	0.746716	0.192318	3.88272	0.000103293	0.00107375
ADCY9	379.872	-0.167547	0.105997	-1.58068	0.113952	0.214324
ADD1	1768.38	0.103136	0.0696939	1.47985	0.138914	0.248456
ADD3	1406.29	0.298955	0.104501	2.86078	0.00422594	0.0171156
ADGB	203.717	-0.147174	0.166285	-0.885072	0.376118	0.520389
ADGRA2	159.49	0.0064183	0.130877	0.0490407	0.960887	0.97551
ADGRA3	529.025	-0.00621102	0.0639022	-0.0971959	0.922571	0.94946
ADGRB2	99.0202	0.118964	0.139999	0.849748	0.395465	0.53943
ADGRD1	49.3463	-0.449775	0.357556	-1.25791	0.208423	0.337555
ADGRE1	242.887	0.764006	0.194676	3.9245	8.69118e-05	0.000944427
ADGRE4	26.6175	1.84601	0.451984	4.08423	4.42233e-05	0.000594031
ADGRF1	13.4286	0.0649561	0.240852	0.269693	0.787396	0.860392
ADGRF2	19.681	-1.36548	0.345728	-3.94958	7.82894e-05	0.000876596
ADGRF4	8.11696	-2.69764	0.929795	-2.90132	0.00371591	0.0154833
ADGRF5	14255.9	-0.286186	0.1064	-2.68972	0.00715128	0.0254648
ADGRG1	171.266	-0.13951	0.140999	-0.989446	0.322445	0.465328
ADGRG2	15.8495	-0.0539884	0.229007	-0.235751	0.813626	0.877715
ADGRG3	66.2804	0.0307786	0.189686	0.162261	0.8711	0.916774
ADGRG5	23.1239	1.12767	0.306773	3.67591	0.000236999	0.00198922
ADGRG6	393.237	0.128308	0.138272	0.927942	0.353437	0.49806
ADGRL1	308.285	-0.0906382	0.152054	-0.596091	0.551114	0.677417
ADGRL2	1705.86	-0.284488	0.0924032	-3.07876	0.00207862	0.00996354
ADGRL3	539.157	-0.328131	0.124278	-2.6403	0.00828328	0.028572
ADGRL4	510.001	-0.374468	0.136536	-2.74263	0.0060949	0.0225953
ADGRV1	93.5929	0.110578	0.121342	0.911293	0.362141	0.507068
ADH1	838.563	-0.791464	0.286411	-2.76339	0.0057205	0.0215166
ADH2-1	58.6687	0.213178	0.107864	1.97635	0.0481147	0.111027
ADH5	833.69	0.208736	0.0824552	2.53151	0.0113574	0.0366249
ADHFE1	126.694	-0.242258	0.105202	-2.30278	0.0212913	0.0597856
ADI1	121.526	0.243386	0.114332	2.12878	0.0332728	0.0834691
ADIPOQ	242.447	0.0574207	0.334489	0.171667	0.863699	0.911151
ADIPOR1	637.64	-0.23235	0.0661438	-3.5128	0.000443407	0.00314788
ADIPOR2	566.573	-0.651209	0.13566	-4.80029	1.58437e-06	5.99137e-05
ADM	211.219	-1.09292	0.216361	-5.05136	4.38666e-07	2.45767e-05
ADNP	1067.1	-0.0256375	0.0636164	-0.403001	0.686948	0.787777
ADNP2	317.047	-0.243586	0.0761975	-3.19677	0.00138973	0.00741689
ADO	119.191	-0.0685417	0.0782197	-0.876272	0.380882	0.524848
ADORA1	17.203	-0.346899	0.327301	-1.05988	0.2892	0.430037
ADORA2A	16.2445	0.135834	0.180963	0.750615	0.452885	0.594265
ADORA2B	58.016	-0.598441	0.173371	-3.45179	0.000556882	0.00373235
ADORA3	40.8091	0.795645	0.292036	2.72448	0.0064403	0.0235453
ADPGK	308.014	-0.0479418	0.0772649	-0.620485	0.534938	0.66403
ADPRH	541.689	0.0925459	0.07714	1.19971	0.230251	0.362851
ADPRHL1	149.749	0.227742	0.126156	1.80523	0.0710381	0.149448
ADPRM	183.601	-0.1135	0.128327	-0.884465	0.376445	0.520675
ADRA1A	48.0502	-0.409717	0.172415	-2.37634	0.0174854	0.0513025
ADRA1B	171.869	0.113975	0.19109	0.596446	0.550877	0.677254
ADRA1D	18.0067	0.0555896	0.185748	0.299274	0.764731	0.844271
ADRA2A	17.0988	-0.209787	0.281236	-0.745947	0.455699	0.596929
ADRB1	109.656	0.550492	0.166774	3.30082	0.000964027	0.00566853
ADRB2	1009.35	-0.383767	0.128161	-2.99441	0.00274977	0.0122589
ADSL	281.183	-0.0213877	0.0677896	-0.315501	0.752381	0.836827
ADSS1	86.1147	0.0434393	0.0918763	0.472803	0.636354	0.750268
ADSS2	710.983	0.0631214	0.0905587	0.697021	0.485789	0.622402
AEBP1	423.726	0.343576	0.197888	1.73621	0.0825261	0.167564
AEBP2	259.027	-0.130242	0.0744094	-1.75034	0.08006	0.163997
AEN	45.7039	0.206355	0.14811	1.39326	0.163542	0.28157
AFAP1	246.515	-0.263219	0.171293	-1.53666	0.124377	0.229103
AFAP1L1	978.442	-0.107216	0.0682104	-1.57184	0.115989	0.21746
AFAP1L2	205.058	0.514986	0.143729	3.58303	0.000339634	0.00256599
AFDN	2313.8	-0.372992	0.124812	-2.98844	0.00280403	0.0124323
AFF3	193.952	-0.976628	0.199347	-4.89914	9.62583e-07	4.32561e-05
AFF4	491.229	-0.300496	0.154658	-1.94298	0.0520186	0.117985
AFG1L	14.8672	-0.211404	0.214592	-0.985144	0.324553	0.467196
AFG3L1	218.769	-0.0581125	0.0661239	-0.878843	0.379487	0.523631
AFG3L2	368.318	-0.162161	0.056589	-2.86559	0.00416238	0.0169082
AFMID	20.9334	0.278496	0.244097	1.14092	0.253902	0.389936
AFTPH	650.534	-0.11116	0.0523732	-2.12246	0.0337989	0.0844777
AGA	497.07	0.190876	0.0655934	2.91	0.00361433	0.0151724
AGAP1	235.042	-0.059477	0.131337	-0.452858	0.650651	0.760963
AGAP2	44.1137	-0.222369	0.13417	-1.65737	0.0974445	0.190252
AGAP3	622.763	0.0663577	0.0787924	0.842185	0.399685	0.543582
AGBL2	39.5514	0.00918494	0.200923	0.0457137	0.963538	0.977129
AGBL3	58.8655	0.0458937	0.146508	0.313252	0.75409	0.837935
AGBL5	203.953	0.140752	0.0855972	1.64435	0.100103	0.194164
AGER	3692.06	-0.000338977	0.0867991	-0.0039053	0.996884	0.998294
AGFG1	839.07	-0.307927	0.0819911	-3.75562	0.000172912	0.00156492
AGFG2	201.044	-0.498591	0.14064	-3.54517	0.000392367	0.00287706
AGGF1	480.791	-0.0326956	0.0496681	-0.658281	0.510357	0.643358
AGK	94.3342	0.146334	0.0900331	1.62533	0.104092	0.199815
AGL	206.347	0.0425793	0.11551	0.36862	0.712411	0.807216
AGMO	15.5372	1.13031	0.289863	3.89947	9.64039e-05	0.0010185
AGO1	823.91	0.0347101	0.0787103	0.440986	0.659223	0.767167
AGO2	118.983	-0.3379	0.183457	-1.84185	0.0654972	0.140645
AGO3	42.6473	-0.141797	0.193711	-0.732	0.464169	0.604527
AGO4	209.636	-0.261183	0.099093	-2.63573	0.00839565	0.0288826
AGPAT1	435.835	0.0533706	0.051098	1.04448	0.296265	0.437851
AGPAT2	238.92	0.0383524	0.0967229	0.396519	0.691722	0.791536
AGPAT3	710.795	-0.0320761	0.063755	-0.503115	0.614883	0.732418
AGPAT4	224.52	0.169676	0.119533	1.41949	0.155757	0.271234
AGPAT5	140.542	0.0502042	0.114013	0.440339	0.659691	0.76753
AGPS	391.373	-0.0185046	0.0824648	-0.224394	0.822451	0.88365
AGR2	37.819	1.41847	0.391273	3.62528	0.000288649	0.00228106
AGT	1749.4	-1.17882	0.401223	-2.93808	0.00330254	0.0141388
AGTPBP1	240.161	-0.0584855	0.0621096	-0.941651	0.346371	0.490292
AGTR1	54.2391	-0.0416848	0.177241	-0.235188	0.814063	0.87784
AGTRAP	146.215	0.372743	0.0957453	3.89307	9.89849e-05	0.00104067
AGXT	6.67073	-0.671792	0.59466	-1.12971	0.2586	0.394865
AHCTF1	488.475	-0.497945	0.104	-4.78793	1.68512e-06	6.21928e-05
AHCY	857.313	-0.45806	0.124457	-3.68048	0.000232799	0.00197049
AHCYL1	1266.88	-0.215956	0.0493118	-4.3794	1.19006e-05	0.000234425
AHCYL2	97.069	-0.203071	0.164772	-1.23243	0.217787	0.349183
AHDC1	458.21	-0.0476805	0.100982	-0.472171	0.636805	0.750502
AHI1	166.879	-0.52451	0.134049	-3.91282	9.12261e-05	0.000975742
AHNAK	31048.4	-0.552445	0.131242	-4.20936	2.56091e-05	0.000408672
AHNAK2	67.1504	0.0402143	0.179661	0.223834	0.822886	0.883736
AHR	671.194	0.241218	0.134784	1.78967	0.0735072	0.153292
AHRR	14.39	0.907436	0.337856	2.68587	0.00723415	0.0256927
AHSA1	768.753	-0.0322005	0.0909681	-0.353976	0.723357	0.815762
AHSA2	463.655	0.130305	0.0758941	1.71693	0.0859921	0.172796
AHSP	6.85718	2.00961	0.626121	3.20961	0.00132914	0.00720038
AIDA	379.14	-0.025446	0.0717153	-0.354819	0.722725	0.815393
AIF1	47.7179	0.877364	0.2732	3.21144	0.00132072	0.00716679
AIF1L	7.52495	0.417668	0.333418	1.25269	0.210319	0.339776
AIFM1	265.073	0.163217	0.0779032	2.09513	0.0361597	0.0891765
AIFM3	8.79497	0.812871	0.323756	2.51075	0.0120474	0.0384286
AIG1	115.89	0.321296	0.0930701	3.4522	0.000556044	0.00372867
AIM2	37.4904	0.746889	0.196817	3.79483	0.000147742	0.00139917
AIMP1	327.71	0.210672	0.116028	1.8157	0.0694171	0.146965
AIMP2	574.612	0.205556	0.10101	2.03501	0.0418503	0.0996942
AIP	443.89	0.0495781	0.0921654	0.537926	0.590628	0.711591
AJAP1	9.07955	0.0819304	0.280523	0.292063	0.770238	0.848232
AJM1	15.9161	-0.674586	0.240722	-2.80235	0.00507319	0.0196344
AJUBA	162.039	-0.01606	0.0716078	-0.224277	0.822542	0.88365
AK1	224.075	0.338866	0.168171	2.01501	0.0439034	0.103582
AK2	229.813	0.0408612	0.0748281	0.546068	0.58502	0.706808
AK3	287.021	-0.271595	0.0790142	-3.43729	0.000587574	0.00387583
AK6	232.789	-0.167622	0.0936718	-1.78946	0.0735409	0.153338
AK7	278.619	0.142062	0.160864	0.883115	0.377174	0.521348
AK8	37.9487	0.126301	0.189333	0.667084	0.504718	0.63877
AK9	129.246	0.170095	0.227461	0.747801	0.45458	0.595885
AKAP1	389.575	-0.362895	0.0813003	-4.46363	8.0581e-06	0.000179439
AKAP10	182.321	-0.106718	0.0825583	-1.29264	0.196137	0.322664
AKAP11	856.175	0.184693	0.121902	1.51509	0.129748	0.236079
AKAP12	1368.93	0.240165	0.126283	1.9018	0.0571968	0.127102
AKAP13	849.217	-0.317868	0.177307	-1.79275	0.0730125	0.152555
AKAP14	20.8353	-0.614965	0.236927	-2.59559	0.00944298	0.0318341
AKAP17B	37.6886	-0.0631372	0.136799	-0.461531	0.644417	0.756536
AKAP2	5004.19	0.0909336	0.108711	0.836471	0.40289	0.546333
AKAP3	54.7085	-0.473459	0.130236	-3.63539	0.000277556	0.00222021
AKAP5	1968.65	-0.194136	0.171183	-1.13408	0.256759	0.392811
AKAP6	306.281	-0.2184	0.153698	-1.42097	0.155325	0.270663
AKAP7	48.7456	-0.146609	0.11467	-1.27853	0.201062	0.328959
AKAP8	621.756	-0.19722	0.0611609	-3.2246	0.00126148	0.00692662
AKAP8L	829.171	-0.259476	0.0755733	-3.43344	0.000595984	0.00391534
AKAP9	119.533	-0.194559	0.143846	-1.35254	0.176201	0.297198
AKIP1	195.228	0.225795	0.0890463	2.5357	0.0112222	0.0362824
AKIRIN1	265.129	-0.0364307	0.0526707	-0.691668	0.489146	0.625301
AKIRIN2	190.728	-0.0064839	0.07979	-0.0812621	0.935234	0.958337
AKNA	487.061	0.301266	0.109522	2.75073	0.0059462	0.0221863
AKR1A1	3199.76	0.372239	0.0723751	5.1432	2.70104e-07	1.73054e-05
AKR1B1	596.59	0.356644	0.117451	3.03655	0.00239305	0.0111126
AKR1B7	208	0.246729	0.161526	1.52748	0.126641	0.232085
AKR1B8	41.8531	0.255821	0.359879	0.710853	0.477175	0.615112
AKR1C13	293.732	0.366285	0.13714	2.67089	0.00756506	0.0265879
AKR1C15	861.904	-0.339652	0.20436	-1.66202	0.0965081	0.188834
AKR1C5	350.171	-0.808364	0.226794	-3.5643	0.000364822	0.00271354
AKR1C9	565.771	-0.597349	0.163921	-3.64413	0.000268295	0.00216882
AKR1E2	73.3883	0.4032	0.104946	3.84198	0.000122043	0.00121126
AKR7A2	244.182	0.208589	0.113583	1.83644	0.0662922	0.141787
AKR7A3	110.042	0.0162012	0.151061	0.107249	0.914591	0.944815
AKT1S1	378.444	-0.135132	0.150066	-0.900489	0.36786	0.512414
AKT2	715.179	-0.0111676	0.0521161	-0.214282	0.830327	0.888253
AKTIP	516.265	0.027006	0.0550207	0.490834	0.623544	0.73968
ALAD	242.069	0.347622	0.116758	2.97729	0.0029081	0.0127798
ALAS1	1951.2	-1.0114	0.171162	-5.90904	3.44106e-09	1.0862e-06
ALAS2	988.816	2.02628	0.539689	3.75454	0.000173662	0.0015706
ALB	82.3882	-2.15054	0.534413	-4.02412	5.71895e-05	0.00071305
ALCAM	3533.34	-0.505201	0.0975105	-5.18099	2.20712e-07	1.50339e-05
ALDH16A1	648.849	-0.145749	0.085934	-1.69605	0.0898757	0.17862
ALDH18A1	10.8318	0.838982	0.29056	2.88746	0.00388363	0.016053
ALDH1A1	2699.36	0.142288	0.0892639	1.59402	0.110931	0.209771
ALDH1A2	987.167	0.767077	0.278962	2.74975	0.00596402	0.0222439
ALDH1A3	153.218	-0.677367	0.185064	-3.66018	0.000252037	0.00207496
ALDH1A7	2242.43	0.125302	0.0904017	1.38606	0.16573	0.284353
ALDH1B1	131.495	0.713362	0.204369	3.49056	0.000482004	0.00334842
ALDH1L1	114.577	-0.820869	0.261635	-3.13746	0.00170419	0.00857194
ALDH2	5160.78	0.0338441	0.0756147	0.447586	0.654452	0.76356
ALDH3A1	22.2649	-1.59608	0.376044	-4.24439	2.19192e-05	0.000366984
ALDH3A2	262.616	0.104198	0.0694285	1.50079	0.133409	0.240638
ALDH3B1	1128.62	-0.0913666	0.0801473	-1.13998	0.254293	0.390468
ALDH3B2	25.0506	0.546979	0.204712	2.67194	0.00754133	0.0265289
ALDH4A1	148.651	-0.187924	0.12913	-1.45531	0.145584	0.25768
ALDH5A1	150.301	-0.1828	0.143947	-1.26991	0.204116	0.332495
ALDH6A1	363.605	-0.650482	0.143549	-4.53142	5.85877e-06	0.000141993
ALDH7A1	321.492	0.205673	0.0911516	2.25639	0.0240464	0.0657113
ALDH9A1	11.1656	0.483135	0.212274	2.27599	0.0228465	0.0631388
ALDOA	5716.27	0.123516	0.081592	1.51383	0.130069	0.236326
ALDOB	10.865	0.0863039	0.596448	0.144697	0.884951	0.925946
ALDOC	20.4484	-0.0533478	0.223814	-0.238357	0.811604	0.87641
ALG1	136.95	-0.216329	0.0868854	-2.48982	0.0127807	0.0402289
ALG10B	74.2477	-0.210929	0.163031	-1.29379	0.195736	0.322088
ALG11	111.436	-0.0654631	0.0913383	-0.71671	0.473553	0.612016
ALG12	164.716	-0.030173	0.0594472	-0.507561	0.611762	0.729783
ALG13	192.768	-0.251078	0.0886089	-2.83355	0.00460337	0.0182751
ALG2	156.997	0.00622976	0.0708509	0.0879277	0.929934	0.954727
ALG3	223.506	0.330652	0.0782163	4.2274	2.36403e-05	0.000384722
ALG5	115.299	0.218175	0.117993	1.84906	0.0644493	0.138948
ALG6	120.648	0.0402961	0.0966023	0.417134	0.67658	0.780002
ALG8	184.325	-0.0141174	0.0705777	-0.200026	0.84146	0.896163
ALG9	202.715	0.171519	0.0740712	2.31559	0.0205806	0.0580798
ALKAL1	13.7814	0.248829	0.231762	1.07364	0.282984	0.423396
ALKBH1	96.4175	-0.332155	0.0860948	-3.85801	0.000114313	0.00115853
ALKBH2	35.8998	0.0644691	0.150423	0.428584	0.668226	0.774216
ALKBH3	167.913	0.130805	0.0893388	1.46414	0.143155	0.254493
ALKBH4	16.757	0.0225645	0.173241	0.13025	0.896369	0.932782
ALKBH5	953.531	-0.321408	0.0721951	-4.45193	8.5101e-06	0.000185417
ALKBH6	60.6352	-0.116478	0.124584	-0.934935	0.349822	0.494257
ALKBH7	127.396	-0.141239	0.1549	-0.911806	0.361871	0.506799
ALKBH8	140.99	0.204022	0.116942	1.74465	0.081046	0.165311
ALMS1	265.454	-0.152159	0.120504	-1.26269	0.206701	0.335565
ALOX12	61.7127	0.0599503	0.122085	0.491052	0.62339	0.739564
ALOX12B	30.301	0.694448	0.190155	3.65201	0.0002602	0.00211758
ALOX12E	116.629	1.75898	0.476074	3.69477	0.000220083	0.00189131
ALOX15	8.22771	0.379647	0.523152	0.725691	0.468028	0.607423
ALOX5	295.52	-0.0168599	0.103775	-0.162466	0.870939	0.916696
ALOX5AP	83.6673	0.470362	0.192097	2.44856	0.0143427	0.0439553
ALOXE3	39.781	-0.668411	0.145314	-4.59977	4.22965e-06	0.000113805
ALPHA-1-ANTITRYPSIN (MESOCRICETUS AURATUS)	15.3991	-0.956627	0.428329	-2.23339	0.025523	0.0687492
ALPI	10.3789	-0.243559	0.414273	-0.58792	0.556586	0.682328
ALPK1	308.481	0.125755	0.0766046	1.64162	0.10067	0.195058
ALPK2	28.9971	-0.508133	0.206014	-2.46649	0.0136443	0.0424177
ALPK3	550.766	-0.578678	0.168788	-3.42843	0.00060709	0.00397418
ALPL	156.641	0.447307	0.242361	1.84562	0.0649471	0.139788
ALS2	303.444	-0.236044	0.0836253	-2.82264	0.00476306	0.0187253
ALS2CL	416.675	-0.460492	0.107624	-4.27872	1.87971e-05	0.000326838
ALYREF	130.443	0.243618	0.0948034	2.56972	0.010178	0.0336891
AMACR	217.073	0.207553	0.108931	1.90537	0.0567324	0.126395
AMBRA1	368.888	-0.12469	0.0871818	-1.43023	0.15265	0.267153
AMD1	337.432	-0.0697601	0.0906195	-0.769813	0.441411	0.583707
AMDHD2	250.979	0.0384001	0.0869422	0.441674	0.658725	0.766942
AMER1	69.4341	-0.0864972	0.15374	-0.562621	0.573693	0.69767
AMER2	10.9525	0.708873	0.254922	2.78074	0.00542344	0.0206441
AMER3	221.659	-0.301415	0.0764867	-3.94075	8.12277e-05	0.000899272
AMFR	1589.9	-0.102231	0.046354	-2.20544	0.0274235	0.072476
AMIGO1	62.8927	0.024746	0.11841	0.208985	0.83446	0.891349
AMIGO2	397.463	0.66672	0.148215	4.49833	6.84893e-06	0.000160454
AMIGO3	35.6836	-0.0226226	0.166605	-0.135786	0.891991	0.930154
AMMECR1	19.2563	0.0257507	0.196049	0.131349	0.8955	0.932461
AMMECR1L	220.149	-0.123533	0.110828	-1.11463	0.265009	0.402682
AMN1	36.834	0.100195	0.126743	0.790531	0.429218	0.572497
AMOT	103.601	0.128374	0.187728	0.683827	0.494084	0.62925
AMOTL1	1059.55	-0.456675	0.160902	-2.83821	0.00453669	0.0180714
AMOTL2	1310.56	-0.157794	0.101033	-1.56182	0.118331	0.220765
AMPD2	305.11	-0.068748	0.118177	-0.581739	0.560743	0.686253
AMPD3	245.809	0.0567095	0.0979356	0.579049	0.562556	0.687678
AMPH	242.143	0.419124	0.118933	3.52403	0.000425037	0.00304497
AMT	82.4709	-0.0269081	0.0830171	-0.324127	0.745842	0.832559
AMY1	290.582	-0.316995	0.171149	-1.85216	0.0640032	0.138262
AMZ1	9.20496	-1.02829	0.267695	-3.84126	0.000122405	0.00121299
AMZ2	256.553	0.0285558	0.0922839	0.309435	0.756991	0.839387
ANAPC1	1010.58	-0.149057	0.09662	-1.54272	0.122899	0.227386
ANAPC10	19.1419	0.429564	0.210224	2.04336	0.0410165	0.0981937
ANAPC11	386.964	0.414208	0.104559	3.96146	7.44943e-05	0.00085468
ANAPC13	370.94	0.630849	0.178472	3.53473	0.000408195	0.00295958
ANAPC15	62.806	0.278021	0.0979873	2.83732	0.00454942	0.0181054
ANAPC16	266.124	-0.157406	0.144168	-1.09182	0.27491	0.414189
ANAPC2	980.701	-0.0556938	0.05065	-1.09958	0.271514	0.410459
ANAPC4	693.288	0.00764017	0.0563425	0.135602	0.892136	0.93023
ANAPC5	2465.17	0.142602	0.048334	2.95035	0.00317418	0.0137048
ANAPC7	658.012	-0.103345	0.0816356	-1.26593	0.20554	0.333973
ANG	2014.81	0.288822	0.21671	1.33276	0.182611	0.3055
ANGEL1	312.785	-0.0581801	0.0782099	-0.743896	0.456939	0.59808
ANGEL2	300.036	-0.275016	0.083597	-3.28978	0.00100264	0.00583988
ANGPT1	285.52	0.568648	0.200006	2.84315	0.00446697	0.0178546
ANGPT2	460.342	0.524607	0.172171	3.04701	0.00231133	0.0108068
ANGPTL1	142.924	-1.4832	0.232145	-6.38912	1.66847e-10	1.43955e-07
ANGPTL2	728.64	1.34428	0.300718	4.47023	7.81362e-06	0.000174653
ANGPTL4	274.237	-2.33087	0.540911	-4.30915	1.63882e-05	0.000296224
ANGPTL5	11.7005	-0.624139	0.300909	-2.07418	0.0380627	0.0926302
ANGPTL6	125.298	0.350097	0.113367	3.08818	0.00201389	0.00973982
ANGPTL7	82.8361	-1.14884	0.205603	-5.58767	2.30132e-08	3.50397e-06
ANGPTL8	8.45211	-1.07373	0.286648	-3.74582	0.000179804	0.00161599
ANK2	76.5592	-0.0588255	0.178724	-0.329142	0.742049	0.830045
ANK3	589.197	0.237627	0.122858	1.93416	0.0530933	0.119919
ANKAR	27.0582	0.0121818	0.167026	0.0729335	0.941859	0.963067
ANKEF1	21.9265	-0.00559861	0.257136	-0.021773	0.982629	0.988654
ANKFN1	18.6873	-0.117046	0.305689	-0.382893	0.701799	0.79911
ANKFY1	540.168	-0.0469367	0.102219	-0.459178	0.646106	0.757544
ANKH	194.49	-0.0166648	0.0926789	-0.179812	0.8573	0.906914
ANKHD1	1283.52	-0.257941	0.074751	-3.45067	0.000559193	0.00373816
ANKIB1	605.425	-0.110722	0.0609857	-1.81554	0.0694414	0.146968
ANKLE2	388.68	-0.104989	0.056223	-1.86737	0.0618498	0.13478
ANKMY1	36.8724	-0.0131583	0.234233	-0.0561762	0.955201	0.971567
ANKMY2	321.208	-0.303799	0.0961327	-3.1602	0.00157659	0.00809689
ANKRA2	122.521	0.0771303	0.101934	0.756672	0.449246	0.590448
ANKRD1	193.771	-0.0514894	0.316663	-0.1626	0.870834	0.91666
ANKRD10	294.455	-0.0892079	0.0766593	-1.16369	0.244548	0.379035
ANKRD11	1929.77	-0.215065	0.0834302	-2.57778	0.00994373	0.0331049
ANKRD12	590.528	-0.362913	0.139881	-2.59444	0.00947453	0.0319155
ANKRD13A	439.262	-0.0746721	0.0824937	-0.905185	0.365367	0.509875
ANKRD13B	186.868	-0.236462	0.097558	-2.42381	0.0153588	0.0464534
ANKRD13C	297.644	-0.0935852	0.0670265	-1.39624	0.162642	0.280617
ANKRD13D	93.409	0.267183	0.10024	2.66544	0.00768876	0.0269304
ANKRD16	116.802	0.103137	0.0806562	1.27872	0.200995	0.3289
ANKRD17	1368.13	-0.228341	0.0766738	-2.97809	0.00290052	0.0127595
ANKRD19P	9.34806	-0.831275	0.359913	-2.30966	0.0209072	0.0588732
ANKRD24	31.7635	0.496608	0.209742	2.36771	0.0178983	0.0521712
ANKRD26	147.005	0.117112	0.11376	1.02946	0.303262	0.445293
ANKRD27	679.923	-0.23457	0.0761442	-3.0806	0.00206585	0.00992804
ANKRD28	302.86	-0.0351078	0.0829089	-0.42345	0.671967	0.77662
ANKRD29	29.4229	0.469823	0.19163	2.45172	0.0142177	0.0437483
ANKRD33B	32.0728	-0.320811	0.148855	-2.15519	0.031147	0.0795077
ANKRD35	174.594	-0.403606	0.143255	-2.8174	0.00484144	0.0189719
ANKRD37	34.6411	-0.196063	0.161535	-1.21375	0.224845	0.357136
ANKRD39	84.1662	-0.00737202	0.106224	-0.0694008	0.944671	0.965256
ANKRD40	672.78	-0.116483	0.0575708	-2.0233	0.0430423	0.101969
ANKRD42	113.837	0.351751	0.137842	2.55185	0.0107154	0.0350376
ANKRD44	492.058	0.0865879	0.118266	0.732142	0.464082	0.604527
ANKRD45	26.0123	0.29291	0.248865	1.17698	0.239202	0.372579
ANKRD46	170.523	0.00941573	0.0623737	0.150957	0.88001	0.922343
ANKRD49	43.1564	-7.74753e-05	0.131922	-0.000587282	0.999531	0.999531
ANKRD50	1747.03	-0.0684591	0.0788823	-0.867865	0.385468	0.529421
ANKRD52	803.606	-0.248919	0.0995834	-2.49961	0.0124331	0.0393229
ANKRD54	177.38	-0.152227	0.0808571	-1.88267	0.0597448	0.131165
ANKRD6	115.892	-0.00206299	0.099828	-0.0206655	0.983512	0.989119
ANKRD65	57.1321	0.69977	0.229701	3.04644	0.00231567	0.0108232
ANKRD66	18.0714	0.569556	0.222968	2.55444	0.010636	0.0348615
ANKS1A	506.59	-0.385601	0.115659	-3.33395	0.000856218	0.0052161
ANKS3	351.552	-0.165954	0.0709911	-2.33767	0.0194042	0.0554126
ANKS6	55.4249	-0.0267863	0.125106	-0.214109	0.830462	0.888325
ANKUB1	13.2524	-0.15003	0.233554	-0.642377	0.520628	0.65076
ANKZF1	522.654	-0.0612692	0.0559527	-1.09502	0.273509	0.412655
ANLN	84.6542	-0.0672413	0.157194	-0.42776	0.668826	0.77472
ANO1	1201.51	-0.539557	0.10579	-5.10029	3.39141e-07	2.03202e-05
ANO10	466.046	0.203291	0.0941496	2.15923	0.0308323	0.078938
ANO6	594.488	-0.0376581	0.142383	-0.264484	0.791407	0.862663
ANO7	27.3306	-0.154483	0.198287	-0.779085	0.435929	0.578705
ANO8	286.781	-0.131173	0.080561	-1.62824	0.103474	0.199097
ANP32A	1010.04	0.189019	0.0769527	2.4563	0.0140376	0.0433642
ANP32B	888.99	-0.145482	0.117104	-1.24233	0.214114	0.344488
ANP32E	434.742	-0.232482	0.06072	-3.82875	0.000128794	0.00126564
ANPEP	741.717	1.21985	0.38997	3.12806	0.00175962	0.00876896
ANTXR2	528.718	0.312788	0.114906	2.72213	0.00648635	0.0236602
ANXA1	2990.33	0.22085	0.08406	2.6273	0.00860663	0.029478
ANXA11	1210.01	0.127135	0.0589036	2.15836	0.0308998	0.0790951
ANXA13	6.99172	-0.0551527	0.476823	-0.115667	0.907916	0.939742
ANXA2	4336.15	0.187419	0.0912016	2.055	0.0398793	0.0961292
ANXA3	1821.81	0.243247	0.106678	2.2802	0.0225959	0.0625934
ANXA4	731.062	0.382109	0.0883866	4.32315	1.53814e-05	0.000281166
ANXA5	5512.48	0.11213	0.0772652	1.45123	0.146715	0.259149
ANXA6	960.489	0.523225	0.110894	4.71824	2.37895e-06	7.85419e-05
ANXA7	2125.08	-0.183532	0.0868713	-2.11269	0.0346273	0.0860827
ANXA8L1	1179.09	-0.0996596	0.195013	-0.51104	0.609323	0.727814
AOAH	21.1194	0.525961	0.233408	2.2534	0.024234	0.0660983
AOC1	8.99591	-0.373907	0.420528	-0.889136	0.37393	0.51836
AOC2	271.55	-0.840488	0.219936	-3.82152	0.000132634	0.00129356
AOC3	955.755	0.258187	0.134944	1.91328	0.0557117	0.124529
AOPEP	19.8802	0.146742	0.190323	0.771017	0.440697	0.58312
AOX1	916.242	-0.191865	0.101565	-1.88908	0.0588806	0.129818
AOX3	798.865	0.819895	0.333269	2.46016	0.0138873	0.0429976
AP1AR	210.113	0.194233	0.0737452	2.63383	0.00844269	0.0290368
AP1B1	831.347	0.142514	0.0648287	2.19832	0.027926	0.0733696
AP1G1	433.881	-0.0719192	0.100235	-0.717504	0.473063	0.61181
AP1G2	348.869	0.0555798	0.059384	0.935938	0.349305	0.493689
AP1M1	699.987	-0.0616014	0.0520854	-1.1827	0.236928	0.370419
AP1M2	362.631	0.185356	0.0627295	2.95484	0.00312827	0.0135682
AP1S1	197.801	0.483292	0.120492	4.01099	6.04656e-05	0.000740883
AP1S2	133.377	0.34815	0.122947	2.8317	0.00463012	0.01837
AP1S3	35.0891	0.452069	0.156955	2.88025	0.00397358	0.0163309
AP2A1	783.927	-0.205367	0.0663787	-3.09387	0.00197567	0.00959442
AP2A2	1014.85	-0.0361445	0.0579666	-0.623541	0.532929	0.662425
AP2B1	1487.91	-0.0126401	0.0724546	-0.174456	0.861507	0.909431
AP2M1	2706.52	0.222476	0.0562185	3.95734	7.57882e-05	0.000860566
AP2S1	408.763	0.309803	0.113332	2.73357	0.00626509	0.0230611
AP3B1	643.216	-0.0859755	0.0450519	-1.90837	0.056344	0.12566
AP3D1	872.352	-0.22885	0.0839356	-2.7265	0.00640105	0.0234281
AP3M1	644.706	0.134355	0.0636947	2.10936	0.0349137	0.0866948
AP3M2	236.495	-0.19674	0.083395	-2.35914	0.0183175	0.0531297
AP3S1	403.445	0.260131	0.108348	2.40088	0.0163555	0.048654
AP3S2	131.888	0.20352	0.0732687	2.77773	0.00547406	0.0207818
AP4B1	175.628	-0.140032	0.0554469	-2.52553	0.0115525	0.0371553
AP4E1	101.809	-0.172858	0.105658	-1.63602	0.101836	0.196623
AP4M1	131.441	-0.143811	0.0795231	-1.80842	0.0705412	0.148748
AP4S1	33.7453	0.270904	0.139693	1.93928	0.0524674	0.118795
AP5B1	133.012	-0.134385	0.116406	-1.15445	0.248317	0.383408
AP5M1	56.8422	0.127323	0.113849	1.11835	0.263416	0.400792
AP5S1	26.1329	0.00748233	0.150651	0.0496666	0.960388	0.975198
AP5Z1	333.752	-0.0871388	0.0662363	-1.31557	0.188317	0.312381
APAF1	17.1197	-0.0915904	0.186263	-0.491727	0.622912	0.739134
APBA1	58.836	0.22789	0.215694	1.05654	0.290721	0.431778
APBA3	322.666	-0.104331	0.193862	-0.538168	0.590461	0.711456
APBB1	449.924	0.23695	0.059855	3.95873	7.53486e-05	0.000860349
APBB1IP	169.612	0.376602	0.118722	3.17214	0.0015132	0.00785869
APBB2	373.868	0.0532021	0.128301	0.414667	0.678385	0.781248
APBB3	414.64	-0.120844	0.0720169	-1.678	0.093348	0.184135
APC	1436.54	-0.172556	0.103599	-1.6656	0.0957922	0.187811
APCDD1	122.014	-0.0872482	0.111238	-0.784338	0.432842	0.575847
APEH	570.922	0.0576587	0.0479901	1.20147	0.229568	0.362193
APEX1	264.235	0.328695	0.104829	3.13554	0.00171539	0.00861156
APEX2	84.3756	-0.119681	0.0978725	-1.22283	0.221395	0.353478
APH1A	927.336	0.0717072	0.0642113	1.11674	0.264106	0.401592
APH1C	231.449	-0.235644	0.0928287	-2.53848	0.0111336	0.0360679
API5	609.36	-0.132528	0.0723403	-1.832	0.0669509	0.142913
APIP	37.2829	0.405732	0.164966	2.45949	0.0139135	0.0430581
APLF	83.1848	-0.089255	0.0871516	-1.02414	0.305771	0.447759
APLN	35.9839	2.02781	0.39475	5.13693	2.79261e-07	1.77166e-05
APLNR	126.863	0.819197	0.247376	3.31155	0.000927799	0.00550049
APLP1	315.187	-0.158122	0.0900769	-1.75541	0.0791886	0.162521
APLP2	5755.31	0.032599	0.0616419	0.528845	0.596913	0.716961
APMAP	370.033	0.242906	0.0742675	3.27069	0.00107286	0.00612547
APOA2	7.53963	-0.615084	0.417497	-1.47327	0.14068	0.250954
APOA4	30.8609	0.614745	0.653378	0.940871	0.346771	0.490643
APOAI	59.7832	0.105969	0.683644	0.155006	0.876817	0.920412
APOB	43.1698	0.741261	0.542816	1.36558	0.17207	0.291941
APOBEC3	64.3611	0.34213	0.117071	2.9224	0.00347341	0.014729
APOBEC4	71.5609	0.513678	0.197228	2.60449	0.0092011	0.0311403
APOBR	264.343	0.424326	0.138272	3.06877	0.00214941	0.0102308
APOC1	150.639	0.077583	0.374231	0.207313	0.835765	0.892007
APOE	8494.88	-0.00168394	0.11295	-0.0149087	0.988105	0.991937
APOF	96.7224	0.117952	0.167036	0.706148	0.480096	0.61745
APOL3	753.82	0.790104	0.145196	5.44165	5.27904e-08	5.84749e-06
APOM	114.16	-0.288073	0.112051	-2.57091	0.0101432	0.033591
APOO	93.6789	0.516841	0.108941	4.74425	2.09283e-06	7.30065e-05
APOOL	207.792	0.333065	0.112264	2.9668	0.00300912	0.0131346
APP	5692.9	-0.15719	0.0630317	-2.49382	0.0126378	0.0398827
APPBP2	165.987	-0.103641	0.0659217	-1.57218	0.115908	0.217341
APPL1	421.467	-0.132902	0.0856369	-1.55193	0.12068	0.224305
APPL2	625.739	-0.20183	0.0734293	-2.74863	0.00598446	0.0222944
APRT	776.868	0.226454	0.0953969	2.3738	0.0176059	0.051586
APTX	63.7447	0.0893298	0.0943774	0.946517	0.343885	0.487679
AQP1	1805.13	-0.524072	0.129797	-4.03762	5.39971e-05	0.0006858
AQP3	16.2274	2.61829	0.54818	4.77633	1.78522e-06	6.45525e-05
AQP4	28.5096	-0.581733	0.44029	-1.32125	0.186417	0.310025
AQP5	597.542	0.592025	0.218298	2.712	0.00668784	0.0242411
AQP7	71.2993	0.819663	0.252813	3.24217	0.00118625	0.00662173
AQR	365.626	-0.0806226	0.107217	-0.75196	0.452075	0.593323
AR	10.4078	0.749382	0.31716	2.36279	0.0181381	0.0527276
ARAF	430.958	-0.14891	0.0512268	-2.90687	0.0036506	0.0152801
ARAP1	972.045	0.151935	0.066082	2.29919	0.0214941	0.060226
ARAP2	410.835	-0.181339	0.110293	-1.64416	0.100142	0.194183
ARAP3	1285.17	0.01933	0.0964015	0.200515	0.841078	0.896045
ARC	57.403	-2.2373	0.345133	-6.48243	9.02593e-11	1.12091e-07
ARCN1	2376.81	-0.112197	0.0478774	-2.34342	0.0191079	0.0548567
AREG	10.212	-0.632062	0.433976	-1.45645	0.145269	0.257355
AREL1	283.405	-0.291945	0.105298	-2.77256	0.00556178	0.0210778
ARF1	5135.07	0.172562	0.0517704	3.33322	0.000858471	0.00521857
ARF4	1066.06	0.199629	0.093799	2.12826	0.0333157	0.0835442
ARF5	722.379	0.230932	0.0849149	2.71956	0.00653681	0.0238107
ARF6	652.924	0.0195839	0.0764416	0.256195	0.797801	0.867221
ARFGAP1	1082.3	-0.319713	0.0729847	-4.38055	1.18382e-05	0.000233908
ARFGAP2	718.626	0.179562	0.0557478	3.22097	0.00127758	0.0069854
ARFGAP3	334.475	-0.213197	0.0866696	-2.45988	0.0138985	0.0430218
ARFGEF1	1319.52	-0.0573627	0.053119	-1.07989	0.280191	0.42014
ARFGEF2	575.93	-0.282028	0.105657	-2.66929	0.00760119	0.0266742
ARFIP1	512.331	0.0892098	0.0830258	1.07448	0.282607	0.423028
ARFIP2	669.206	-0.0436012	0.065085	-0.669912	0.502914	0.637297
ARFRP1	359.636	0.158661	0.0720787	2.20121	0.0277209	0.0730085
ARG1	109.375	1.2495	0.56713	2.20321	0.0275802	0.0727713
ARG2	198.151	-1.12774	0.225557	-4.99979	5.73923e-07	2.99505e-05
ARGLU1	1034.75	-0.103545	0.0835243	-1.2397	0.215088	0.345754
ARHGAP1	410.218	-0.256809	0.0958666	-2.67881	0.00738838	0.0261115
ARHGAP10	92.0981	-0.190047	0.0969313	-1.96063	0.049922	0.114182
ARHGAP11A	22.5213	0.597656	0.187003	3.19597	0.00139361	0.00743452
ARHGAP12	416.341	-0.472554	0.112672	-4.19408	2.73984e-05	0.00042619
ARHGAP17	656.446	0.0151343	0.0918709	0.164735	0.869153	0.915039
ARHGAP18	200.835	0.216269	0.120296	1.7978	0.0722091	0.15139
ARHGAP19	13.9311	0.00511746	0.173936	0.0294216	0.976528	0.98556
ARHGAP20	109.815	0.0673392	0.0986035	0.682929	0.494652	0.629787
ARHGAP21	2153.51	-0.404868	0.0864406	-4.68378	2.81638e-06	8.84698e-05
ARHGAP22	215.328	0.347055	0.136566	2.54129	0.0110444	0.0358506
ARHGAP23	604.659	-0.0266155	0.0919561	-0.289437	0.772247	0.849733
ARHGAP24	152.013	0.186709	0.103731	1.79993	0.0718711	0.150877
ARHGAP25	411.03	-0.173426	0.0885651	-1.95817	0.0502096	0.114666
ARHGAP26	89.4456	-0.632955	0.169357	-3.7374	0.000185932	0.00166183
ARHGAP27	500.319	0.0640705	0.0887345	0.722047	0.470266	0.609166
ARHGAP28	56.0844	-0.18024	0.161897	-1.1133	0.265581	0.403421
ARHGAP29	3636.56	-0.300133	0.0708705	-4.23494	2.28611e-05	0.000377538
ARHGAP30	329.235	0.489033	0.128025	3.81982	0.000133548	0.00129991
ARHGAP31	1256.48	-0.368339	0.153932	-2.39287	0.0167171	0.0495313
ARHGAP32	254.168	-0.263097	0.153488	-1.71412	0.0865068	0.173658
ARHGAP33	179.258	-0.199753	0.102512	-1.94859	0.0513447	0.11676
ARHGAP35	955.306	-0.211542	0.126154	-1.67685	0.0935723	0.184521
ARHGAP39	19.0777	-0.0135363	0.181648	-0.0745195	0.940597	0.962261
ARHGAP4	277.88	0.617819	0.145923	4.23388	2.29692e-05	0.000378202
ARHGAP40	7.48122	0.397357	0.283152	1.40333	0.160517	0.27758
ARHGAP42	157.181	-0.110088	0.0884472	-1.24468	0.21325	0.343312
ARHGAP44	640.887	-0.130668	0.085555	-1.5273	0.126686	0.232094
ARHGAP5	1576.22	-0.260865	0.107728	-2.42152	0.0154559	0.0467141
ARHGAP6	19.6531	-0.621741	0.177305	-3.50662	0.000453841	0.00320088
ARHGAP8	292.16	-0.107994	0.0820326	-1.31647	0.188016	0.311955
ARHGAP9	205.548	0.738744	0.145913	5.0629	4.12934e-07	2.378e-05
ARHGDIA	2808.05	0.00842899	0.054572	0.154456	0.87725	0.92061
ARHGDIB	920.918	0.609813	0.119533	5.10164	3.36714e-07	2.03202e-05
ARHGDIG	31.9795	0.528908	0.232065	2.27913	0.0226591	0.0627416
ARHGEF1	1172.62	0.0726207	0.0737283	0.984977	0.324635	0.467196
ARHGEF10	171.203	0.292928	0.0849005	3.45025	0.000560062	0.00374203
ARHGEF10L	399.165	0.15069	0.0919557	1.63872	0.101271	0.195795
ARHGEF11	575.207	-0.249212	0.110431	-2.25671	0.024026	0.0656833
ARHGEF12	3292.19	-0.204596	0.126343	-1.61937	0.105368	0.201459
ARHGEF15	303.376	0.250067	0.133939	1.86703	0.061898	0.134826
ARHGEF16	107.964	0.290541	0.126958	2.28848	0.0221095	0.0615358
ARHGEF17	460.719	-0.162517	0.161998	-1.0032	0.315763	0.458088
ARHGEF18	1220.71	-0.156879	0.0839746	-1.86817	0.0617378	0.134559
ARHGEF2	1015.73	-0.152487	0.0691545	-2.20501	0.0274533	0.072525
ARHGEF25	302.203	-0.117877	0.0879072	-1.34092	0.179945	0.30233
ARHGEF26	561.507	0.0318948	0.104134	0.306285	0.759388	0.841078
ARHGEF28	345.777	-0.154803	0.12338	-1.25468	0.209594	0.339029
ARHGEF3	651.453	-0.167111	0.0920429	-1.81557	0.0694356	0.146968
ARHGEF37	123.238	-0.468914	0.148692	-3.1536	0.00161272	0.00823812
ARHGEF38	48.7885	0.519394	0.249184	2.08438	0.0371256	0.0909827
ARHGEF4	99.3625	-0.02398	0.116657	-0.20556	0.837135	0.893074
ARHGEF40	306.344	-0.0425765	0.0917489	-0.464055	0.642608	0.755028
ARHGEF5	807.933	-0.41172	0.106888	-3.85187	0.000117217	0.00117965
ARHGEF6	608.405	-0.0781205	0.0863248	-0.90496	0.365486	0.509987
ARHGEF7	621.072	0.0804075	0.110684	0.726458	0.467558	0.607178
ARHGEF9	32.0627	0.418083	0.186991	2.23585	0.0253615	0.0684666
ARID1A	2010.01	-0.0613581	0.105604	-0.58102	0.561227	0.686743
ARID1B	756.003	-0.147875	0.11263	-1.31294	0.189205	0.313492
ARID2	700.681	-0.317247	0.0840968	-3.77241	0.000161681	0.0014925
ARID3A	28.7964	0.00166131	0.151554	0.0109618	0.991254	0.993788
ARID3B	50.5728	-0.261351	0.115007	-2.27248	0.0230578	0.0636277
ARID4A	513.873	-0.518313	0.103826	-4.99212	5.97191e-07	3.09154e-05
ARID4B	625.371	-0.208509	0.0722016	-2.88788	0.00387853	0.016037
ARID5A	52.157	-1.13727	0.282331	-4.02816	5.6216e-05	0.000704052
ARID5B	550.171	-0.458744	0.138395	-3.31474	0.000917295	0.00545405
ARIH1	261.208	-0.21382	0.0844114	-2.53307	0.0113069	0.0364923
ARIH2	447.743	-0.234623	0.0567969	-4.1309	3.61339e-05	0.000515595
ARL1	97.6084	0.263151	0.127596	2.06238	0.0391716	0.0948295
ARL10	381.99	-0.104649	0.0690056	-1.51652	0.129387	0.235783
ARL11	86.3416	0.0110835	0.126064	0.0879193	0.929941	0.954727
ARL13A	15.01	0.121059	0.234759	0.515673	0.606083	0.72488
ARL13B	532.773	-0.0443089	0.0704921	-0.628566	0.529633	0.659214
ARL16	202.045	-0.0344686	0.0892467	-0.386217	0.699336	0.797098
ARL2	452.778	0.132904	0.0858496	1.5481	0.121598	0.225462
ARL2BP	383.443	-0.105659	0.0508316	-2.07861	0.0376528	0.0918746
ARL4A	428.118	-0.739607	0.178684	-4.1392	3.48517e-05	0.000504311
ARL4C	68.9105	0.610675	0.197683	3.08916	0.0020072	0.00971227
ARL5A	169.674	-0.162732	0.104171	-1.56216	0.118251	0.220646
ARL5B	144.62	-0.443321	0.137115	-3.2332	0.0012241	0.00677625
ARL6	175.298	0.0728754	0.10052	0.724981	0.468464	0.607805
ARL6IP1	732.346	0.0936033	0.0730236	1.28182	0.199905	0.327615
ARL6IP4	456.743	0.0641737	0.0989172	0.648762	0.516492	0.647956
ARL6IP5	256.197	0.0298673	0.0634668	0.470597	0.637928	0.751313
ARL6IP6	81.9292	-0.0750825	0.116617	-0.643837	0.519681	0.650142
ARL8A	1690.43	-0.0204468	0.0565328	-0.36168	0.717591	0.811239
ARL9	33.3603	0.0673768	0.158619	0.424771	0.671004	0.776131
ARMC1	153.403	0.101871	0.074388	1.36946	0.170857	0.29053
ARMC10	182.014	0.0588684	0.0703589	0.836688	0.402768	0.546225
ARMC2	38.8275	0.115823	0.168772	0.686268	0.492544	0.627906
ARMC3	149.792	0.172787	0.171656	1.00659	0.314133	0.456183
ARMC4	24.2785	0.183822	0.265688	0.691872	0.489018	0.625301
ARMC5	364.431	0.0977127	0.0844474	1.15708	0.247238	0.382243
ARMC7	21.5101	0.0295367	0.133794	0.220762	0.825278	0.885414
ARMC8	239.206	-0.0672272	0.0616278	-1.09086	0.275335	0.414541
ARMC9	198.264	0.127127	0.100222	1.26846	0.204634	0.333045
ARMCX1	351.228	0.123987	0.084985	1.45892	0.144586	0.256298
ARMCX2	88.2048	0.645195	0.181732	3.55025	0.000384868	0.00283492
ARMCX3	259.731	0.279953	0.0764385	3.66246	0.000249801	0.00205788
ARMCX5	159.513	-0.294615	0.0985824	-2.98852	0.00280335	0.0124323
ARMCX6	24.1943	0.716893	0.181291	3.95437	7.67373e-05	0.000864347
ARMH1	61.187	0.118905	0.168735	0.704684	0.481007	0.618413
ARMH3	84.0539	-0.107261	0.0871775	-1.23037	0.218559	0.349982
ARMT1	170.367	-0.19045	0.0709124	-2.68571	0.00723768	0.0256982
ARNT	638.279	-0.224118	0.0680744	-3.29225	0.000993877	0.00579664
ARNTL	679.663	-0.648351	0.139745	-4.63954	3.49179e-06	0.000100872
ARNTL2	14.9305	0.205264	0.228994	0.896373	0.370054	0.514253
ARPC1A	65.1731	-0.134988	0.10596	-1.27394	0.202683	0.330994
ARPC1B	1764.11	0.231699	0.0812043	2.85329	0.00432692	0.0174289
ARPC2	2184.28	0.124399	0.0663756	1.87416	0.0609082	0.133171
ARPC3	668.816	0.43487	0.109663	3.96551	7.3238e-05	0.000847527
ARPC4	680.475	0.208827	0.0653741	3.19433	0.00140154	0.0074645
ARPC5	1079.96	0.200799	0.0614496	3.26769	0.00108428	0.00617639
ARPC5L	301.781	0.118643	0.0966707	1.22729	0.219713	0.351444
ARPIN	88.7626	0.507081	0.159108	3.18702	0.00143749	0.00759655
ARPP19	357.15	0.0234808	0.0705688	0.332736	0.739334	0.828151
ARPP21	7.61489	-1.01047	0.355465	-2.84268	0.00447354	0.0178693
ARRB1	402.439	-0.0655681	0.136571	-0.480101	0.631155	0.745837
ARRB2	210.275	-0.0580139	0.0817804	-0.709387	0.478085	0.615671
ARRDC1	767.806	0.0865942	0.0708826	1.22166	0.221837	0.353835
ARRDC3	745.254	-0.58783	0.122807	-4.7866	1.69634e-06	6.21928e-05
ARRDC4	63.5686	0.256431	0.145292	1.76494	0.0775745	0.15974
ARSB	149.795	0.326633	0.165152	1.97777	0.0479543	0.110846
ARSG	62.6027	0.0187019	0.121122	0.154406	0.87729	0.92061
ARSI	14.5504	0.531846	0.338695	1.57028	0.11635	0.217948
ARSJ	29.3184	-0.245816	0.266505	-0.922371	0.356335	0.50113
ARSK	284.054	0.215147	0.0559831	3.84308	0.0001215	0.00120908
ART2B	15.1722	1.04356	0.274161	3.80636	0.000141027	0.00134898
ART3	82.4891	0.138346	0.16871	0.82002	0.412205	0.555703
ART5	12.645	0.207026	0.245101	0.844655	0.398303	0.542215
ARV1	113.913	-0.100458	0.0942088	-1.06634	0.286272	0.426983
ARVCF	307.545	0.203061	0.105493	1.92487	0.0542454	0.121868
AS3MT	67.0353	0.335391	0.108191	3.1	0.00193524	0.00944413
ASAH1	1721.68	0.0371743	0.0732408	0.507564	0.611759	0.729783
ASAP1	455.112	-0.190564	0.105871	-1.79996	0.0718663	0.150877
ASAP2	539.756	-0.305765	0.113676	-2.6898	0.00714952	0.0254648
ASAP3	263.464	0.0525834	0.0934702	0.562569	0.573728	0.69767
ASB1	77.3449	0.044278	0.167615	0.264165	0.791653	0.862713
ASB11	36.1663	0.326221	0.148782	2.19262	0.028335	0.0740981
ASB13	132.816	0.0838091	0.090184	0.929313	0.352727	0.497439
ASB14	47.2062	-0.181528	0.132913	-1.36576	0.172013	0.291906
ASB2	43.2749	0.00625986	0.188223	0.0332577	0.973469	0.983654
ASB3	129.489	-0.00586029	0.0947073	-0.0618779	0.95066	0.968745
ASB6	158.387	-0.0836399	0.0769164	-1.08741	0.276855	0.416392
ASB7	50.9841	-0.16698	0.118117	-1.41369	0.157454	0.27327
ASB8	207.753	-0.0749696	0.0529584	-1.41563	0.156883	0.272717
ASCC1	291.502	-0.379643	0.103603	-3.66439	0.000247925	0.00205055
ASCC2	676.006	-0.066131	0.0708372	-0.933563	0.350529	0.494896
ASCC3	227.205	-0.0906289	0.118533	-0.764585	0.444519	0.586379
ASCL2	9.70365	0.138663	0.251569	0.551194	0.581501	0.703739
ASDURF	12.0546	-0.138565	0.17745	-0.780868	0.43488	0.577846
ASF1A	196.957	0.104102	0.105691	0.984968	0.32464	0.467196
ASF1B	7.45139	1.19904	0.314177	3.81646	0.00013538	0.0013085
ASGR1	41.0758	-0.462986	0.228342	-2.0276	0.0426008	0.101089
ASGR2	27.9401	-0.456354	0.322617	-1.41454	0.157205	0.273017
ASH1L	1102.57	-0.391551	0.143494	-2.72869	0.00635872	0.0233195
ASH2L	329.614	-0.00328556	0.0813222	-0.0404018	0.967773	0.979351
ASHWIN (MUS MUSCULUS)	404.887	-0.0389626	0.0506257	-0.769621	0.441525	0.583738
ASIC2	10.4065	-0.137249	0.243991	-0.562515	0.573765	0.69767
ASIC4	7.95912	0.218613	0.299911	0.728926	0.466047	0.60577
ASL	129.566	-0.782588	0.149962	-5.21857	1.80305e-07	1.33239e-05
ASNS	55.8858	0.474455	0.153764	3.08561	0.00203134	0.0098059
ASNSD1	157.988	-0.0204999	0.104415	-0.19633	0.844352	0.898108
ASPA	21.019	0.797814	0.211914	3.76479	0.000166687	0.00152889
ASPG	58.4778	0.328108	0.164622	1.9931	0.0462507	0.107793
ASPH	53.3391	0.0243761	0.130779	0.186391	0.852138	0.903298
ASPM	15.1472	0.129134	0.21567	0.598758	0.549334	0.675999
ASPN	91.422	0.584366	0.25507	2.291	0.0219634	0.0612609
ASPSCR1	574.408	-0.112556	0.0763654	-1.47392	0.140503	0.250709
ASRGL1	123.201	0.0295209	0.0929685	0.317537	0.750836	0.835971
ASS1	261.436	-1.23813	0.256949	-4.81858	1.44584e-06	5.57063e-05
ASTE1	111.607	0.0730948	0.104692	0.698186	0.485061	0.62192
ASXL1	473.812	-0.396838	0.0875567	-4.53236	5.83287e-06	0.000141631
ASXL2	334.144	-0.164261	0.133513	-1.2303	0.218583	0.349982
ASXL3	17.4743	0.148155	0.224859	0.658877	0.509975	0.643159
ATAD1	657.39	0.048778	0.062988	0.774401	0.438694	0.581302
ATAD2	108.497	0.014167	0.0984162	0.14395	0.88554	0.926084
ATAD2B	131.585	-0.212609	0.119176	-1.78399	0.0744247	0.154881
ATAD3	104.403	-0.0309269	0.0836802	-0.369584	0.711692	0.806614
ATAD5	47.5059	0.0507307	0.14522	0.349337	0.726837	0.818545
ATAT1	63.6685	0.557368	0.116739	4.77446	1.80189e-06	6.49584e-05
ATE1	133.907	-0.44773	0.0873405	-5.12626	2.95561e-07	1.8479e-05
ATF1	635.196	-0.242606	0.065814	-3.68624	0.000227591	0.00194165
ATF2	293.463	-0.341133	0.0893798	-3.81667	0.000135267	0.00130839
ATF3	58.7134	-0.292183	0.197927	-1.47622	0.139885	0.249881
ATF4	2019.99	-0.3286	0.121547	-2.70348	0.00686166	0.024702
ATF5	106.625	-0.859136	0.212645	-4.04024	5.33968e-05	0.000679877
ATF6	227.761	-0.157925	0.115023	-1.37298	0.169758	0.28908
ATF6B	698.318	0.0582677	0.0531573	1.09614	0.273019	0.412059
ATF7	156.279	-0.333225	0.156541	-2.12868	0.0332809	0.0834732
ATF7IP	549.184	-0.128577	0.113597	-1.13187	0.257688	0.393836
ATG10	18.5761	-0.0492342	0.166284	-0.296086	0.767165	0.845999
ATG101	368.533	-0.675816	0.183393	-3.68507	0.000228642	0.00194805
ATG12	131.789	-0.116856	0.0602176	-1.94056	0.0523112	0.118525
ATG13	512.307	-0.40938	0.0949407	-4.31195	1.61818e-05	0.000293312
ATG14	104.283	-0.290594	0.0800949	-3.62813	0.000285484	0.00226671
ATG16L1	293.454	-0.137088	0.0472755	-2.89978	0.00373426	0.0155448
ATG16L2	286.296	0.0418534	0.090972	0.460069	0.645467	0.75715
ATG2A	322.54	-0.25957	0.0898219	-2.88983	0.00385452	0.0159479
ATG2B	672.35	-0.323503	0.0952085	-3.39784	0.000679214	0.00434522
ATG3	1002.09	-0.0520838	0.088046	-0.591552	0.55415	0.680115
ATG4A	229.012	0.18011	0.0845609	2.12994	0.0331765	0.0833405
ATG4B	292.297	-0.0722523	0.0627875	-1.15074	0.249838	0.385296
ATG4C	113.185	0.0190343	0.0815847	0.233308	0.815522	0.878491
ATG4D	235.594	-0.0704158	0.0699652	-1.00644	0.314203	0.456183
ATG5	109.849	0.0218466	0.089927	0.242937	0.808054	0.874071
ATG7	217.167	0.171964	0.0659673	2.60681	0.00913908	0.0309872
ATG9A	501.971	-0.512466	0.108947	-4.70383	2.55332e-06	8.28197e-05
ATIC	279.806	0.279883	0.0761419	3.67581	0.000237093	0.00198922
ATL1	53.7274	0.321659	0.121337	2.65096	0.00802643	0.0279167
ATL2	701.397	-0.175774	0.0632403	-2.77947	0.0054448	0.020695
ATL3	199.988	-0.157409	0.122565	-1.28429	0.199042	0.326406
ATM	184.919	-0.0629901	0.102608	-0.61389	0.539288	0.66769
ATMIN	178.223	-0.155959	0.0838908	-1.85907	0.0630174	0.136657
ATN1	1489.7	-0.27886	0.0764047	-3.64977	0.000262472	0.00212839
ATOX1	283.632	0.484487	0.107743	4.49667	6.90247e-06	0.000160669
ATP10A	780.952	0.0520015	0.112735	0.461271	0.644604	0.756663
ATP10B	18.3872	1.33854	0.467252	2.8647	0.00417404	0.0169503
ATP10D	347.304	-0.465891	0.118173	-3.94245	8.06544e-05	0.000895924
ATP11A	1235.22	-0.0197747	0.139019	-0.142245	0.886887	0.926699
ATP11B	680.894	-0.103954	0.0674388	-1.54146	0.123205	0.227621
ATP11C	272.139	-0.107973	0.0954435	-1.13127	0.25794	0.394081
ATP12A	25.8975	-0.755097	0.330098	-2.28749	0.022167	0.0616295
ATP13A1	944.631	-0.129348	0.0622008	-2.07953	0.0375687	0.0917039
ATP13A2	1578.84	0.219328	0.0631609	3.47253	0.000515568	0.00352668
ATP13A3	1373.57	-0.452665	0.15472	-2.92571	0.00343671	0.0146117
ATP13A4	40.4776	-0.0668257	0.253498	-0.263614	0.792077	0.862884
ATP1A1	5901.29	-0.308742	0.0780848	-3.95393	7.6877e-05	0.000864416
ATP1A2	517.07	0.22023	0.182101	1.20938	0.226515	0.358864
ATP1A4	10.7399	0.207213	0.451716	0.458724	0.646432	0.757691
ATP1B1	2579.96	-0.371337	0.122442	-3.03276	0.00242332	0.011221
ATP1B2	81.7187	-0.0560355	0.135719	-0.412878	0.679696	0.782007
ATP1B3	1050.41	0.0895041	0.0939759	0.952415	0.340887	0.484648
ATP23	38.63	-0.093505	0.160331	-0.583201	0.559758	0.685347
ATP2A1	41.307	-1.79565	0.377022	-4.76273	1.90993e-06	6.77213e-05
ATP2A2	3206.24	-0.212618	0.0946158	-2.24717	0.0246291	0.0669361
ATP2A3	715.53	-0.00321961	0.114638	-0.028085	0.977594	0.985975
ATP2B1	1402.43	-0.540724	0.130589	-4.14067	3.46291e-05	0.000502395
ATP2B4	780.623	0.0619279	0.160046	0.386938	0.698802	0.796889
ATP2C1	782.411	-0.0223714	0.0674583	-0.331634	0.740166	0.828826
ATP2C2	108.337	-0.19666	0.18523	-1.06171	0.288369	0.42927
ATP5F1A	4096.04	0.241595	0.0615375	3.92599	8.63755e-05	0.000940969
ATP5F1B	4104.97	0.198132	0.0592607	3.34339	0.000827613	0.00507954
ATP5F1C	1028.67	0.180661	0.0833702	2.16697	0.030237	0.0776905
ATP5F1D	583.175	0.414843	0.111045	3.73581	0.000187111	0.00166776
ATP5F1E	799.058	0.499075	0.135542	3.68207	0.00023135	0.00196208
ATP5IF1	689.021	0.365575	0.116748	3.13131	0.00174028	0.00869604
ATP5MC1	632.66	0.446273	0.115113	3.87682	0.000105828	0.00109308
ATP5MC2	1768.42	0.0644742	0.109348	0.589626	0.555441	0.681247
ATP5MC3	777.788	0.393387	0.0980678	4.01138	6.03656e-05	0.000740523
ATP5MD	217.123	0.385206	0.132171	2.91445	0.00356321	0.0149968
ATP5ME	135.776	0.508616	0.149127	3.41063	0.000648135	0.00418902
ATP5MF	8.77559	0.849575	0.40352	2.10541	0.0352558	0.0873515
ATP5MG	503.956	0.284808	0.120701	2.35962	0.0182935	0.0530839
ATP5MPL	500.3	0.519121	0.12242	4.24048	2.23046e-05	0.000371036
ATP5PB	1059.7	0.379064	0.0939757	4.03363	5.49214e-05	0.000693456
ATP5PD	1107.22	0.237012	0.1086	2.18243	0.0290781	0.0754469
ATP5PF	554.435	0.436604	0.125789	3.47091	0.000518695	0.00353686
ATP5PO	1062.97	0.274668	0.102989	2.66697	0.00765387	0.0268227
ATP6AP1	2209.83	0.0515133	0.0510089	1.00989	0.312549	0.45485
ATP6AP2	843.82	0.105005	0.0685685	1.53139	0.125673	0.230777
ATP6V0A1	881.49	-0.359108	0.0842185	-4.26401	2.00791e-05	0.000343735
ATP6V0A2	646.474	-0.0437515	0.0675464	-0.647725	0.517163	0.648231
ATP6V0A4	23.6613	0.536413	0.220383	2.434	0.0149329	0.0453771
ATP6V0B	561.816	0.0124325	0.0863603	0.14396	0.885532	0.926084
ATP6V0C	205.173	0.0615613	0.092843	0.663069	0.507286	0.640892
ATP6V0D1	827.005	0.144969	0.0572693	2.53136	0.0113621	0.0366249
ATP6V0D2	467.85	0.100361	0.135866	0.738677	0.460103	0.600692
ATP6V0E1	453.747	0.266091	0.0990283	2.68702	0.0072092	0.0256252
ATP6V0E2	30.845	0.230928	0.140048	1.64892	0.099163	0.192684
ATP6V1A	638.024	-0.00959222	0.0702093	-0.136623	0.891329	0.929892
ATP6V1B1	39.4329	0.688344	0.206499	3.3334	0.000857927	0.00521857
ATP6V1B2	634.724	-0.0484349	0.0507832	-0.953759	0.340206	0.483946
ATP6V1C1	299.561	0.0145237	0.0623648	0.232883	0.815852	0.878652
ATP6V1D	832.627	-0.13127	0.073214	-1.79297	0.0729785	0.152533
ATP6V1E1	652.817	0.213245	0.0777864	2.74142	0.00611739	0.0226592
ATP6V1F	569.613	0.179954	0.124233	1.44852	0.147471	0.260165
ATP6V1G1	1407.81	0.285319	0.0957154	2.98092	0.00287388	0.0126606
ATP6V1H	334.096	0.184145	0.08542	2.15576	0.0311024	0.0794567
ATP7A	251.583	-0.211453	0.128051	-1.65132	0.0986742	0.192094
ATP7B	316.044	-0.267145	0.171467	-1.558	0.119234	0.222097
ATP8A1	1116.34	0.207798	0.116161	1.78887	0.073635	0.153509
ATP8A2	8.93844	0.636144	0.344764	1.84516	0.0650143	0.139868
ATP8B1	72.0147	-0.320603	0.172931	-1.85394	0.063748	0.137757
ATP8B2	370.218	0.0946258	0.0880436	1.07476	0.282482	0.422908
ATP8B3	20.6237	-0.410278	0.226783	-1.80912	0.0704321	0.148603
ATP8B4	148.192	-0.0105136	0.12273	-0.0856647	0.931733	0.955885
ATP9A	1555.44	-0.271984	0.072337	-3.75995	0.000169945	0.00154889
ATP9B	299.66	-0.0688747	0.0748233	-0.920498	0.357313	0.502209
ATPAF1	145.132	-0.0518481	0.090487	-0.572989	0.566652	0.691785
ATPAF2	133.792	-0.104156	0.0826317	-1.26048	0.207496	0.336561
ATPSCKMT	51.9169	0.31619	0.108843	2.90501	0.00367246	0.0153517
ATR	59.8128	-0.251903	0.217349	-1.15898	0.246464	0.381325
ATRIP	147.367	0.0168076	0.0761719	0.220653	0.825362	0.885431
ATRN	516.703	-0.150355	0.125093	-1.20194	0.229386	0.362039
ATRNL1	206.505	-0.187949	0.104865	-1.7923	0.0730855	0.152659
ATRX	788.014	-0.128013	0.103463	-1.23729	0.215981	0.346888
ATXN1	263.558	0.557858	0.112811	4.94508	7.61126e-07	3.67556e-05
ATXN10	341.269	0.177298	0.0851886	2.08124	0.0374115	0.0914432
ATXN1L	409.13	-0.305721	0.143009	-2.13777	0.0325352	0.082144
ATXN2	760.727	-0.244016	0.086742	-2.81312	0.00490637	0.0191838
ATXN2L	2146.31	-0.279634	0.0597335	-4.68135	2.84987e-06	8.90894e-05
ATXN3	48.6735	-0.322073	0.132757	-2.42603	0.015265	0.0462236
ATXN7	229.504	-0.347638	0.140563	-2.47318	0.0133916	0.0417724
ATXN7L1	222.324	-0.00255952	0.125128	-0.0204552	0.98368	0.989119
ATXN7L2	81.5794	-0.2569	0.105402	-2.43733	0.0147963	0.0450573
ATXN7L3	143.26	-0.0692303	0.0878439	-0.788105	0.430635	0.57356
ATXN7L3B	125.003	0.0926044	0.103459	0.895088	0.37074	0.51493
AUH	202.102	-0.196045	0.0941258	-2.0828	0.0372694	0.0912659
AUP1	470.555	-0.139304	0.0849467	-1.6399	0.101025	0.195436
AURKA	34.0039	0.248763	0.149614	1.6627	0.096373	0.188636
AURKAIP1	577.811	0.232992	0.0931693	2.50074	0.0123935	0.0392359
AUTS2	86.7367	-0.0406691	0.130387	-0.311911	0.755108	0.838596
AVEN	53.1502	-0.0988981	0.129818	-0.761818	0.446169	0.587896
AVIL	29.5183	0.185193	0.130162	1.42279	0.154797	0.270143
AVL9	135.658	-0.28798	0.137876	-2.0887	0.0367351	0.0901964
AVPI1	254.758	0.328636	0.09228	3.5613	0.000369027	0.0027338
AVPR2	24.8518	0.00016063	0.159041	0.00101	0.999194	0.999341
AWAT2	14.8388	-0.0501429	0.237639	-0.211005	0.832884	0.890032
AXIN1	444.295	-0.216345	0.0562887	-3.84349	0.000121295	0.00120847
AXIN2	782.903	-0.116249	0.0806293	-1.44178	0.149366	0.262684
AXL	519.406	-0.0774022	0.099834	-0.775309	0.438157	0.580828
AZGP1	488.749	-0.682444	0.188191	-3.62633	0.000287479	0.00227696
AZI2	480.679	-0.0786135	0.0679577	-1.1568	0.247354	0.382331
AZIN1	859.377	0.243547	0.0993591	2.45118	0.014239	0.0437931
AZIN2	71.0962	0.000962163	0.261076	0.00368537	0.99706	0.998294
B2M	3823.81	0.584805	0.119997	4.8735	1.0964e-06	4.74884e-05
B3GALNT1	386.466	0.151914	0.0903566	1.68127	0.0927097	0.183155
B3GALNT2	329.213	-0.30813	0.0851007	-3.62076	0.000293734	0.00230954
B3GALT4	121.686	0.0326455	0.0666002	0.490172	0.624012	0.740099
B3GALT5	17.305	0.438298	0.358692	1.22194	0.221732	0.353798
B3GALT6	24.6758	-0.00800927	0.154636	-0.0517943	0.958693	0.974046
B3GAT3	497.28	0.0103564	0.0845015	0.122559	0.902456	0.93624
B3GNT2	204.293	-0.353544	0.112189	-3.15131	0.00162538	0.00828828
B3GNT3	16.8466	0.567054	0.447749	1.26646	0.20535	0.333748
B3GNT4	20.985	-0.464707	0.307489	-1.5113	0.130713	0.237197
B3GNT5	42.4538	0.0602268	0.262281	0.229628	0.818381	0.880423
B3GNT7	24.5328	0.306276	0.238771	1.28272	0.19959	0.32714
B3GNT8	17.6701	0.200309	0.172901	1.15852	0.246653	0.381567
B3GNT9	66.7525	0.640433	0.204096	3.1379	0.00170162	0.00856234
B3GNTL1	66.1465	0.0177043	0.169126	0.104681	0.916629	0.945938
B4GALNT1	1053.13	-0.0237966	0.0780782	-0.304779	0.760534	0.841666
B4GALNT4	117.535	-0.727269	0.258763	-2.81057	0.00494544	0.0192742
B4GALT1	522.962	-0.431876	0.112481	-3.83955	0.000123262	0.00122055
B4GALT2	42.1264	0.406719	0.15569	2.61236	0.00899193	0.0305763
B4GALT3	458.896	-0.078889	0.0655511	-1.20347	0.228794	0.361412
B4GALT4	168.319	0.0975529	0.0794008	1.22861	0.219217	0.350779
B4GALT5	112.445	-0.173804	0.143766	-1.20894	0.226687	0.35896
B4GALT6	171.46	-0.459236	0.147016	-3.12373	0.00178576	0.00887482
B4GALT7	235.936	0.0950914	0.0742907	1.27999	0.200549	0.328378
B4GAT1	238.952	0.207457	0.0719509	2.88331	0.00393522	0.0162248
B9D1	158.174	0.133705	0.125663	1.064	0.287328	0.428114
B9D2	106.079	-0.0951869	0.0972697	-0.978587	0.327784	0.470621
BAALC	18.115	0.293687	0.441678	0.664933	0.506093	0.640009
BABAM1	364.875	0.0382649	0.0656213	0.583117	0.559815	0.685347
BACE1	366.824	-0.238305	0.0776411	-3.06932	0.00214549	0.0102197
BACE2	592.388	0.377991	0.0747096	5.05946	4.20441e-07	2.40058e-05
BACH1	219.172	-0.707928	0.14487	-4.88664	1.02572e-06	4.49995e-05
BACH2	30.9439	-0.216082	0.166804	-1.29542	0.195175	0.321371
BAD	198.375	-0.0461448	0.105429	-0.437685	0.661615	0.768805
BAG FAMILY MOLECULAR CHAPERONE REGULATOR 2 (BOS TAURUS)	45.9079	-0.0155891	0.128425	-0.121387	0.903385	0.936903
BAG1	1326.37	-0.151375	0.0958836	-1.57874	0.114396	0.215004
BAG3	484.731	-0.343378	0.0989106	-3.4716	0.00051736	0.00353147
BAG4	151.134	-0.0265491	0.0863639	-0.30741	0.758532	0.840489
BAG5	232.023	-0.178789	0.064375	-2.7773	0.00548118	0.0208028
BAG6	2098.86	-0.127409	0.0694744	-1.8339	0.0666684	0.142454
BAHCC1	182.866	-0.22496	0.157284	-1.43029	0.152635	0.267153
BAHD1	496.597	-0.522419	0.104921	-4.97916	6.38616e-07	3.21594e-05
BAIAP2	449.86	-0.831613	0.155037	-5.36397	8.14134e-08	7.69089e-06
BAIAP2L1	459.619	0.208667	0.0732883	2.84721	0.00441038	0.017677
BAIAP3	11.2841	-0.910017	0.269928	-3.37133	0.000748051	0.004686
BAK1	39.064	0.156303	0.137161	1.13956	0.254468	0.390621
BAMBI	292.24	0.163949	0.118429	1.38437	0.166246	0.284899
BANF1	187.508	0.418594	0.120142	3.48416	0.000493691	0.00340939
BANK1	52.3506	0.814447	0.235346	3.46064	0.000538899	0.00363441
BANP	144.488	-0.149816	0.121344	-1.23464	0.216966	0.348298
BAP1	998.62	-0.286011	0.079752	-3.58626	0.000335454	0.00254035
BAP18	127.179	0.172517	0.0998247	1.7282	0.0839524	0.169635
BARD1	10.9178	-0.151593	0.209208	-0.724606	0.468694	0.608043
BARHL1	22.4596	-0.589667	0.244134	-2.41534	0.0157206	0.0472953
BATF2	24.6596	0.0870703	0.257279	0.338428	0.735041	0.824841
BAX	125.461	0.115886	0.146567	0.790668	0.429138	0.572449
BAZ1A	631.629	-0.221758	0.064559	-3.43497	0.00059262	0.00390117
BAZ1B	1147.87	-0.137919	0.0728177	-1.89403	0.0582216	0.128716
BAZ2A	1380.97	-0.268543	0.116487	-2.30534	0.0211475	0.0594463
BAZ2B	1076.32	-0.36983	0.0788454	-4.69057	2.72443e-06	8.68464e-05
BBC3	43.9468	0.09485	0.138306	0.685797	0.492841	0.628172
BBIP1	190.389	0.360083	0.110721	3.25215	0.00114534	0.00643918
BBOF1	43.6808	0.0725737	0.186294	0.389566	0.696857	0.795723
BBS1	100.625	-0.195444	0.128645	-1.51925	0.128699	0.234759
BBS10	86.8343	-0.150426	0.0991896	-1.51655	0.129381	0.235783
BBS12	26.9387	0.353786	0.187287	1.88901	0.0588907	0.129818
BBS2	260.673	-0.169763	0.0760651	-2.23181	0.0256276	0.0688545
BBS4	326.19	-0.149739	0.0571023	-2.62229	0.0087342	0.0298175
BBS5	32.8403	0.115152	0.150497	0.765141	0.444188	0.586062
BBS7	145.639	-0.0220307	0.0878848	-0.250677	0.802064	0.870466
BBS9	91.2204	0.00574404	0.127015	0.0452232	0.963929	0.977238
BBX	159.736	-0.0129437	0.122485	-0.105676	0.91584	0.945651
BCAP29	280.058	0.197547	0.0892884	2.21246	0.0269351	0.0715005
BCAP31	872.239	0.296709	0.0767645	3.86518	0.000111006	0.00113211
BCAR1	795.182	-0.103013	0.0764006	-1.34833	0.177552	0.299232
BCAR3	626.85	-0.304892	0.0893969	-3.41055	0.000648324	0.00418902
BCAS1	18.2576	0.521286	0.206737	2.52149	0.0116858	0.037472
BCAS2	491.263	0.0637023	0.0986828	0.645526	0.518586	0.649211
BCAS3	279.673	-0.200749	0.0864804	-2.32133	0.0202693	0.0574141
BCCIP	215.193	-0.0113878	0.103884	-0.10962	0.912711	0.943249
BCDIN3D	48.4672	0.150092	0.110752	1.35521	0.175351	0.296149
BCHE	277.191	0.723228	0.180029	4.01728	5.88732e-05	0.000727734
BCKDHA	739.497	-0.306358	0.102879	-2.97783	0.00290292	0.0127658
BCKDHB	107.202	-0.0530267	0.0980243	-0.540955	0.588539	0.709866
BCKDK	454.924	0.0310227	0.0771847	0.401928	0.687737	0.788339
BCL10	237.53	-0.0900892	0.0612215	-1.47153	0.141148	0.251651
BCL11A	9.87117	1.13426	0.283938	3.99473	6.47684e-05	0.000781204
BCL11B	14.1222	1.2887	0.48647	2.64909	0.00807093	0.0280338
BCL2	24.4502	-0.296232	0.163175	-1.81542	0.0694598	0.146983
BCL2A1	13.6754	1.06537	0.316141	3.36992	0.000751906	0.00470053
BCL2L1	509.817	-1.07884	0.22192	-4.86137	1.16578e-06	4.86694e-05
BCL2L11	70.7177	-0.581424	0.137861	-4.21747	2.47054e-05	0.00039719
BCL2L12	60.782	0.429798	0.115582	3.71856	0.000200363	0.00175803
BCL2L13	238.735	-0.172389	0.0767723	-2.24546	0.0247385	0.0671489
BCL2L14	19.7672	0.432527	0.157106	2.7531	0.0059034	0.0220644
BCL3	64.5776	-0.11332	0.156566	-0.72378	0.469201	0.608396
BCL6	535.653	-0.706893	0.131245	-5.38604	7.20278e-08	7.0089e-06
BCL6B	79.3154	0.652398	0.203938	3.199	0.00137908	0.00738239
BCL7A	23.5713	-0.498781	0.18749	-2.66031	0.0078069	0.0272925
BCL7B	371.257	-0.260569	0.0947284	-2.7507	0.00594686	0.0221863
BCL7C	149.6	0.171381	0.110735	1.54767	0.121703	0.225608
BCL9	399.364	0.0271481	0.0841411	0.32265	0.74696	0.833355
BCL9L	1187.34	-0.0794111	0.11214	-0.708141	0.478858	0.616409
BCLAF1	1016.32	-0.187403	0.0874438	-2.14313	0.0321028	0.0813219
BCLAF3	155.391	0.0866887	0.085428	1.01476	0.310221	0.452402
BCO2	384.217	0.148416	0.124579	1.19134	0.233518	0.366549
BCOR	543.957	0.00266585	0.0964911	0.0276279	0.977959	0.986035
BCORL1	60.2265	-0.458458	0.11401	-4.02122	5.7897e-05	0.00071908
BCR	854.231	-0.270597	0.0900126	-3.00621	0.00264524	0.0119243
BCS1L	157.452	-0.0329403	0.10085	-0.326626	0.743951	0.831346
BDH1	12.4536	-0.225056	0.226949	-0.991661	0.321363	0.464287
BDH2	91.3162	0.406583	0.157041	2.58903	0.0096248	0.0323375
BDP1	98.2805	-0.187637	0.113683	-1.65053	0.0988352	0.192263
BECN1	657.657	0.0384152	0.0565098	0.679797	0.496633	0.631338
BEND4	49.7013	-0.138459	0.117435	-1.17903	0.238385	0.371785
BEND5	22.3339	0.720138	0.158271	4.55003	5.36384e-06	0.000134347
BEND6	8.60666	0.491812	0.303256	1.62177	0.104852	0.200828
BEND7	391.038	-0.105194	0.0828685	-1.26941	0.204294	0.332616
BET1	97.217	0.392915	0.114461	3.43274	0.000597525	0.00392347
BET1L	24.4074	-0.0110149	0.155851	-0.070676	0.943656	0.964447
BEX2	35.3098	1.15637	0.282794	4.08909	4.33074e-05	0.000584013
BFAR	238.378	-0.0166801	0.0540927	-0.308361	0.757808	0.840047
BGN	798.938	0.394526	0.168665	2.33911	0.0193296	0.0552725
BHLHA15	13.683	0.586309	0.249181	2.35294	0.0186257	0.0538251
BHLHB9	78.8635	0.273435	0.138828	1.96959	0.0488849	0.11228
BHLHE22	48.3629	0.487791	0.164336	2.96826	0.00299494	0.0130972
BHLHE23	19.7328	0.480397	0.270385	1.77672	0.0756148	0.156828
BHLHE40	278.352	-0.0635955	0.0967963	-0.657004	0.511179	0.643887
BHLHE41	63.5163	-0.183221	0.129556	-1.41422	0.157298	0.273071
BICC1	193.462	-0.49635	0.105059	-4.72449	2.30697e-06	7.77521e-05
BICD1	212.507	-0.320063	0.13791	-2.32081	0.0202972	0.0574681
BICD2	548.938	-0.201021	0.101669	-1.97722	0.0480171	0.110912
BICDL1	83.8687	0.218118	0.147577	1.478	0.139408	0.249201
BICDL2	112.656	-0.099252	0.0868647	-1.1426	0.253203	0.389279
BICRA	140.507	-0.298475	0.115463	-2.58502	0.00973738	0.0326142
BICRAL	375.732	-0.182264	0.123139	-1.48015	0.138833	0.24838
BID	103.593	0.596714	0.115432	5.16939	2.34858e-07	1.56404e-05
BIK	11.7051	-0.676245	0.242523	-2.78837	0.00529743	0.020338
BIN1	92.4439	0.225603	0.096608	2.33524	0.0195309	0.0557297
BIN2	599.038	0.536267	0.113629	4.71945	2.36478e-06	7.82737e-05
BIN3	149.04	-0.0232117	0.0885503	-0.26213	0.793221	0.86384
BIRC2	318.665	-0.0641199	0.0636238	-1.0078	0.313552	0.455635
BIRC3	340.238	-0.268295	0.101238	-2.65013	0.008046	0.0279697
BIRC5	6.8585	1.01438	0.324498	3.126	0.00177203	0.00881951
BIRC6	13.9791	0.0727837	0.463746	0.156947	0.875286	0.919552
BIVM	173.563	0.00245353	0.0838264	0.0292691	0.97665	0.98556
BLCAP	137.809	-0.0808704	0.0749925	-1.07838	0.280864	0.420906
BLES03	365.088	-0.0107805	0.0892245	-0.120824	0.90383	0.937048
BLK	14.1006	1.16748	0.34874	3.3477	0.000814839	0.00501484
BLM	45.8795	0.410262	0.183758	2.23262	0.0255741	0.0688231
BLMH	470.823	0.227516	0.0591554	3.84608	0.000120024	0.00119765
BLNK	36.6121	0.519577	0.185642	2.79882	0.00512905	0.0198031
BLOC1S1	373.012	0.562719	0.136082	4.13514	3.54737e-05	0.00050898
BLOC1S2	79.1238	-0.620415	0.195416	-3.17484	0.00149922	0.00782122
BLOC1S3	25.306	-0.0328225	0.146644	-0.223824	0.822894	0.883736
BLOC1S5	73.8703	0.104744	0.0928452	1.12815	0.259255	0.395762
BLOC1S6	81.7957	-0.0981005	0.0744576	-1.31753	0.18766	0.31173
BLVRA	424.095	0.0495987	0.107982	0.459325	0.646001	0.757501
BLVRB	205.304	0.0856693	0.107232	0.798918	0.424338	0.567669
BLZF1	187.177	-0.031452	0.0672615	-0.467609	0.640065	0.753069
BMF	83.5063	-0.0486261	0.0975101	-0.498677	0.618007	0.735065
BMI1	635.656	-0.122553	0.0902596	-1.35779	0.174532	0.295074
BMP1	608.946	0.0296548	0.0919759	0.32242	0.747135	0.833427
BMP2	21.8345	0.0826863	0.222191	0.372141	0.709788	0.805373
BMP2K	143.337	-0.0504362	0.155326	-0.324713	0.745399	0.832279
BMP3	433.078	0.062588	0.126005	0.496711	0.619393	0.736105
BMP4	527.953	-0.10307	0.125707	-0.819924	0.41226	0.55572
BMP5	14.4088	0.3705	0.199817	1.85419	0.0637115	0.137724
BMP6	187.223	-0.149317	0.132762	-1.1247	0.260718	0.397247
BMP7	20.1566	-0.166508	0.265706	-0.626661	0.530882	0.660324
BMPER	91.5264	-0.851545	0.195203	-4.36237	1.28664e-05	0.000249651
BMPR1A	268.769	-0.269659	0.105154	-2.56442	0.0103348	0.0341034
BMPR1B	29.6795	0.389231	0.268473	1.4498	0.147115	0.259679
BMPR2	840.028	-0.438601	0.211297	-2.07576	0.0379164	0.0924132
BMS1	588.895	-0.0746583	0.0592713	-1.2596	0.207813	0.336736
BMT2	58.6104	-0.500309	0.147222	-3.39833	0.000677996	0.00433958
BMX	130.069	0.343342	0.145254	2.36374	0.0180917	0.0526399
BNC1	65.916	0.419618	0.291433	1.43985	0.149911	0.263356
BNC2	55.4569	0.349362	0.235933	1.48077	0.138669	0.248173
BNIP1	115.094	0.0811493	0.11554	0.702346	0.482464	0.619633
BNIP2	567.25	-0.0110171	0.0472328	-0.233251	0.815567	0.878491
BNIP3	323.325	-0.793128	0.166563	-4.76173	1.91943e-06	6.78722e-05
BNIP3L	491.311	-0.331318	0.0995944	-3.32668	0.000878881	0.00529424
BNIPL	10.3252	-0.0640115	0.213274	-0.300137	0.764073	0.843916
BOC	499.282	-0.282786	0.102354	-2.76283	0.00573023	0.0215333
BOD1	47.3493	-0.0556498	0.122352	-0.454832	0.64923	0.759911
BOD1L	241.445	-0.09464	0.0769755	-1.22948	0.218891	0.350345
BOK	75.1978	-0.257099	0.181151	-1.41925	0.155826	0.271281
BOLA CLASS I HISTOCOMPATIBILITY ANTIGEN%2C ALPHA CHAIN BL3-7 (BOS TAURUS)	66.2316	0.300135	0.157768	1.90238	0.0571212	0.126977
BOLA1	96.5819	0.245008	0.172491	1.42041	0.155487	0.270909
BOMBESIN RECEPTOR-ACTIVATED PROTEIN C6ORF89 HOMOLOG (RATTUS NORVEGICUS)	788.916	0.237718	0.079566	2.98769	0.00281099	0.0124503
BOP1	35.0511	0.0909545	0.124817	0.728705	0.466182	0.605805
BORA	78.8171	-0.25308	0.11036	-2.29323	0.0218348	0.0610072
BORCS5	19.3964	0.0852338	0.142127	0.599701	0.548706	0.675575
BORCS8	138.427	0.228555	0.0916128	2.49479	0.0126032	0.0398024
BPGM	385.771	0.859911	0.242585	3.54479	0.000392933	0.00287958
BPHL	197.784	0.376982	0.117002	3.22202	0.00127289	0.00697109
BPIFA1	1454.31	0.805376	1.04644	0.769637	0.441515	0.583738
BPIFA5	15.9805	0.51341	1.1981	0.428521	0.668272	0.774216
BPIFB1	78.531	0.969661	1.02622	0.944887	0.344717	0.488591
BPIFB3	20.361	0.741643	0.19898	3.72723	0.000193599	0.00170929
BPNT1	230.445	0.323732	0.0774651	4.17907	2.92698e-05	0.000450428
BPNT2	27.2116	0.0729987	0.149565	0.488072	0.625499	0.741387
BPTF	932.903	-0.217941	0.105694	-2.06201	0.0392065	0.0948786
BRAF	55.3024	-0.328633	0.198066	-1.65921	0.0970735	0.189691
BRAP	689.768	-0.206056	0.08262	-2.49402	0.0126306	0.0398695
BRAT1	235.976	-0.0628492	0.0703366	-0.893549	0.371563	0.515908
BRCA1	33.8253	0.391431	0.175974	2.22437	0.0261236	0.0699838
BRCA2	66.5968	0.130665	0.144724	0.902861	0.3666	0.510934
BRCC3	198.134	-0.206496	0.0727944	-2.83671	0.00455815	0.0181345
BRD1	618.162	-0.291159	0.0690562	-4.21626	2.48389e-05	0.000398465
BRD2	3557.87	-0.323984	0.0801082	-4.04433	5.24724e-05	0.000671638
BRD3	486.928	-0.287498	0.0938764	-3.06251	0.00219486	0.0103866
BRD3OS	11.8923	-0.251675	0.19249	-1.30747	0.191054	0.315868
BRD4	1035.21	-0.317753	0.11413	-2.78412	0.00536726	0.0204906
BRD7	973.396	0.0205004	0.0644729	0.31797	0.750508	0.835764
BRD8	704.867	-0.0821409	0.0466461	-1.76094	0.078249	0.160899
BRD9	434.703	0.18642	0.0700803	2.66009	0.00781188	0.0273026
BRDT	15.119	0.0316802	0.191683	0.165274	0.868728	0.914964
BRF2	114.413	0.185473	0.0848262	2.18651	0.0287784	0.0748944
BRI3BP	74.5671	0.509365	0.12141	4.19541	2.72373e-05	0.000425218
BRICD5	154.936	-0.00358652	0.0722868	-0.0496151	0.960429	0.975198
BRIX1	187.181	-0.00398288	0.101296	-0.0393191	0.968636	0.979979
BRK1	475.737	0.212011	0.0853623	2.48366	0.0130041	0.04078
BRMS1	401.535	0.0250106	0.0766722	0.326201	0.744272	0.831524
BRMS1L	28.0224	-0.765647	0.137191	-5.58088	2.39308e-08	3.57302e-06
BROX	465.457	-0.134494	0.0724891	-1.85538	0.0635425	0.137543
BRPF1	312.623	-0.238197	0.0666296	-3.57494	0.000350302	0.00262818
BRPF3	346.439	-0.79491	0.136919	-5.80571	6.40957e-09	1.65905e-06
BRSK1	14.7998	-0.058272	0.199291	-0.292397	0.769983	0.848151
BRWD1	513.318	-0.30816	0.0888136	-3.46974	0.000520961	0.0035467
BRWD3	169.106	0.0443258	0.139153	0.31854	0.750075	0.835764
BSDC1	439.99	-0.339904	0.0893559	-3.80394	0.000142414	0.00136024
BSG	3767.28	0.348827	0.0915193	3.81151	0.000138119	0.00132804
BSN	32.3021	0.668728	0.345682	1.93452	0.0530495	0.119841
BSPRY	34.6117	-0.0964699	0.11741	-0.821648	0.411277	0.554858
BST1	102.786	0.002053	0.303572	0.00676279	0.994604	0.996761
BTAF1	591.824	-0.107005	0.0687137	-1.55725	0.119411	0.222362
BTBD1	502.257	-0.284425	0.0724951	-3.92336	8.73209e-05	0.000946502
BTBD10	158.652	0.256922	0.0887911	2.89356	0.00380904	0.0158002
BTBD11	17.1673	0.194631	0.246598	0.789265	0.429957	0.573091
BTBD17	9.04918	-0.53582	0.423935	-1.26392	0.206259	0.335058
BTBD18	8.16669	0.515901	0.237542	2.17183	0.0298686	0.0770038
BTBD19	22.5689	0.0469134	0.15018	0.312382	0.75475	0.838453
BTBD2	21.7464	-0.0499883	0.162552	-0.307522	0.758446	0.840489
BTBD3	321.196	0.251328	0.0981993	2.55936	0.0104864	0.0344716
BTBD6	246.148	-0.388465	0.098931	-3.92662	8.61475e-05	0.000939374
BTBD7	490.492	-0.580266	0.133345	-4.35162	1.35133e-05	0.000257569
BTBD9	105.558	-0.0832773	0.112796	-0.738302	0.460331	0.600868
BTD	283.48	0.364807	0.111174	3.28142	0.00103287	0.00597292
BTF3	1535.98	0.118372	0.0892166	1.3268	0.184576	0.307806
BTF3L4	212.59	-0.039703	0.0912315	-0.43519	0.663425	0.770118
BTG1	320.877	-0.0480495	0.0956314	-0.502444	0.615355	0.732787
BTG2	218.799	-0.529797	0.121819	-4.34906	1.36725e-05	0.000259456
BTG3	433.712	-0.340209	0.114574	-2.96935	0.00298434	0.0130572
BTK	225.722	0.440166	0.129176	3.40749	0.000655632	0.0042278
BTLA	9.2562	0.962892	0.311872	3.08746	0.00201873	0.00975228
BTNL9	131.363	-1.0946	0.650263	-1.68331	0.0923146	0.182598
BTRC	213.496	-0.373955	0.0995258	-3.75737	0.000171709	0.0015562
BUB1	11.8243	1.33257	0.270334	4.92935	8.25016e-07	3.8533e-05
BUB1B	11.1666	1.23171	0.319829	3.85116	0.000117561	0.00118127
BUB3	625.443	0.0442656	0.0699192	0.633097	0.52667	0.656347
BUD13	193.966	-0.172989	0.0720057	-2.40244	0.0162862	0.0485434
BUD31	338.178	0.139419	0.104026	1.34024	0.180169	0.302431
BVES	71.0705	0.00255633	0.117858	0.0216899	0.982695	0.988654
BYSL	48.9049	0.316773	0.141857	2.23305	0.0255456	0.0687626
BZW1	1330.67	-0.196535	0.0602248	-3.26336	0.00110099	0.00623865
BZW2	379.957	-0.106633	0.0769236	-1.38622	0.165681	0.284307
C10ORF105	16.8398	0.69095	0.314514	2.19688	0.028029	0.0734761
C10ORF67	41.1474	0.222356	0.186061	1.19507	0.232058	0.364788
C14ORF28	65.1408	0.107177	0.125674	0.85282	0.393759	0.537783
C15ORF40	28.8677	0.273156	0.172057	1.58759	0.11238	0.211984
C15ORF65	114.908	0.116196	0.144904	0.801881	0.422622	0.565885
C16ORF72	652.831	-0.301269	0.0850304	-3.54307	0.000395501	0.00289512
C16ORF87	28.8192	0.158757	0.121772	1.30372	0.192328	0.317609
C17ORF107	9.79471	0.0540498	0.234064	0.230919	0.817378	0.879782
C18ORF25	243.549	-0.272621	0.0896243	-3.04182	0.00235154	0.0109474
C1D	178.289	0.287603	0.0966963	2.9743	0.00293661	0.012892
C1GALT1	192.179	-0.253079	0.0886566	-2.8546	0.0043091	0.0173787
C1GALT1C1	347.394	0.253603	0.082808	3.06254	0.00219467	0.0103866
C1ORF109	121.584	-0.30665	0.0768898	-3.98817	6.6585e-05	0.000795418
C1ORF159	312.36	0.14199	0.134687	1.05422	0.291782	0.433204
C1ORF167	127.423	0.161284	0.0853309	1.8901	0.0587441	0.129651
C1ORF210	31.0023	0.55473	0.180017	3.08155	0.00205927	0.00990943
C1ORF226	43.297	-0.164915	0.165689	-0.995334	0.319574	0.462114
C1ORF54	1608.86	-0.1935	0.211326	-0.915648	0.359851	0.505064
C1QBP	304.942	0.0216741	0.0813587	0.266402	0.78993	0.861673
C1QC	310.864	0.159457	0.15971	0.99842	0.318076	0.460463
C1QL3	7.85004	0.176172	0.330976	0.532281	0.594531	0.714763
C1QTNF1	46.4219	0.329169	0.157698	2.08734	0.0368573	0.0903937
C1QTNF12	143.864	-0.453943	0.109462	-4.14704	3.36805e-05	0.000493739
C1QTNF5	249.129	0.138675	0.120725	1.14869	0.250686	0.386235
C1QTNF6	13.5722	0.529278	0.200401	2.6411	0.00826384	0.0285407
C1QTNF7	326.263	1.04447	0.196506	5.3152	1.06542e-07	9.19246e-06
C1QTNF9	7.96258	0.382239	0.330339	1.15711	0.247228	0.382243
C1RA	1471.35	0.242903	0.160887	1.50977	0.131101	0.237768
C1RL	35.2375	0.110418	0.199008	0.554843	0.579002	0.701371
C1S	22.8849	-0.0177313	0.156949	-0.112975	0.91005	0.941251
C20ORF27	69.6185	0.208529	0.120136	1.73577	0.0826043	0.167667
C20ORF96	145.981	0.16775	0.152661	1.09884	0.271837	0.410831
C21ORF58	707.823	0.0781577	0.146135	0.534833	0.592765	0.71317
C22ORF15	27.2864	-0.28578	0.427122	-0.669082	0.503443	0.637665
C2CD2	84.0059	-0.253379	0.0954193	-2.65543	0.00792074	0.0276308
C2CD2L	365.109	-0.114355	0.0643087	-1.77822	0.075368	0.156442
C2CD3	379.935	-0.236123	0.0941391	-2.50824	0.0121334	0.038573
C2CD4A	40.2851	0.386126	0.213607	1.80764	0.0706619	0.148881
C2CD5	183.167	0.000324673	0.0829186	0.00391556	0.996876	0.998294
C2ORF15	12.0957	0.149898	0.216575	0.69213	0.488855	0.625301
C2ORF16	338.929	-0.476243	0.112612	-4.22906	2.34668e-05	0.000382648
C2ORF50	69.9364	0.0704914	0.208723	0.337728	0.735568	0.82516
C2ORF92	8.13372	0.647019	0.294323	2.19833	0.0279257	0.0733696
C3	1617.02	0.0444615	0.11011	0.403791	0.686366	0.787356
C3AR1	25.6837	-0.0892508	0.193714	-0.460736	0.644988	0.756856
C3ORF70	62.7346	0.0372767	0.153281	0.243192	0.807857	0.874041
C3ORF80	7.68542	1.00205	0.411468	2.4353	0.0148794	0.0452466
C3ORF84	114.942	-0.236255	0.142718	-1.65541	0.0978422	0.190815
C4	5274.55	-0.0127582	0.186872	-0.0682726	0.945569	0.965868
C4BPA	539.03	0.0877765	0.180737	0.485658	0.62721	0.742667
C4BPB	28.8379	0.475235	0.19673	2.41567	0.0157061	0.0472827
C5	755.361	0.350338	0.320682	1.09248	0.274623	0.413805
C5AR1	118.693	0.0128731	0.12976	0.099207	0.920974	0.948293
C5AR2	64.3293	-0.385249	0.187078	-2.0593	0.0394659	0.095435
C5ORF24	516.511	-0.0678099	0.0824562	-0.822374	0.410864	0.554358
C6	250.446	0.118922	0.209584	0.567418	0.57043	0.694973
C6ORF118	10.6467	0.0550582	0.296129	0.185927	0.852502	0.903536
C6ORF136	173.005	-0.13419	0.0956042	-1.4036	0.160439	0.277482
C6ORF141	24.9256	0.367924	0.188397	1.95292	0.0508292	0.115775
C6ORF62	1199.71	-0.109098	0.0657736	-1.65868	0.0971793	0.189812
C7	994.534	0.391639	0.311539	1.25711	0.208714	0.337946
C7ORF25	148.352	-0.0562248	0.0779587	-0.721212	0.470779	0.609473
C7ORF26	304.428	-0.0995992	0.0643561	-1.54763	0.121712	0.225608
C8B	128.875	0.405297	0.129752	3.12363	0.00178635	0.00887482
C8G	12.2813	0.069901	0.191185	0.365619	0.71465	0.808761
C8ORF89	20.294	0.330158	0.205246	1.6086	0.107704	0.205095
C9	38.3518	0.379739	0.255512	1.48619	0.137229	0.246225
C9ORF116	172.936	0.053466	0.15313	0.349154	0.726974	0.818628
C9ORF152	153.503	-0.0808146	0.147542	-0.547738	0.583872	0.706014
C9ORF43	88.6558	-0.207452	0.114231	-1.81607	0.0693593	0.146867
CA11	13.8209	-0.000908716	0.204895	-0.00443504	0.996461	0.998081
CA13	150.703	0.466813	0.117508	3.97262	7.10875e-05	0.000833346
CA2	578.077	0.339796	0.139744	2.43156	0.015034	0.0456203
CA3	13.0824	0.816703	0.357672	2.28339	0.0224075	0.0621646
CA4	682.997	0.901395	0.190438	4.73328	2.20923e-06	7.54401e-05
CA5B	244.009	0.148291	0.103008	1.43961	0.149978	0.263439
CAAP1	83.1558	0.0526749	0.0946336	0.556619	0.577787	0.700361
CAB39	709.194	-0.190029	0.062878	-3.02219	0.00250957	0.0115051
CAB39L	262.188	-0.235742	0.105459	-2.23539	0.0253919	0.0685199
CABIN1	1009.26	-0.131801	0.0973413	-1.35401	0.175734	0.296602
CABLES1	140.071	-0.63694	0.14313	-4.45007	8.58415e-06	0.00018609
CABLES2	201.49	-0.362903	0.0877339	-4.13641	3.52783e-05	0.000507866
CABP2	10.6451	0.0292962	0.23869	0.122738	0.902315	0.936208
CABYR	38.01	-0.363114	0.130263	-2.78753	0.00531108	0.0203602
CACFD1	106.988	-0.0705174	0.0802045	-0.87922	0.379282	0.52349
CACNA1A	23.9472	0.528152	0.311087	1.69776	0.0895524	0.178196
CACNA1C	228.367	0.245588	0.164499	1.49295	0.13545	0.243707
CACNA1D	163.306	-0.0842741	0.121027	-0.696323	0.486226	0.622859
CACNA1F	41.0586	0.115897	0.207027	0.559815	0.575606	0.699253
CACNA1G	307.734	1.02166	0.307813	3.31908	0.000903139	0.00539382
CACNA2D1	209.289	-0.101303	0.140021	-0.723489	0.469379	0.608561
CACNB1	42.0697	0.142825	0.141366	1.01031	0.312345	0.454625
CACNB3	78.6784	-0.244311	0.110694	-2.20708	0.0273081	0.0722892
CACNB4	7.50356	-0.199838	0.339842	-0.588032	0.556511	0.6823
CACTIN	102.214	-0.0255907	0.130707	-0.195786	0.844778	0.898145
CACUL1	123.935	-0.481409	0.139197	-3.45848	0.000543232	0.00365791
CACYBP	112.225	0.007026	0.107825	0.0651612	0.948046	0.967284
CAD	309.889	0.0497232	0.0961456	0.517166	0.60504	0.7239
CADM1	643.745	0.505431	0.138841	3.64035	0.000272264	0.00219268
CADM3	21.087	1.0861	0.345109	3.14714	0.00164878	0.00837788
CADPS	41.2482	-0.105839	0.280459	-0.377377	0.705893	0.802149
CADPS2	463.941	0.263118	0.0900062	2.92333	0.00346305	0.0146995
CAGE1	17.0667	-0.108876	0.178143	-0.611169	0.541088	0.66928
CALCA	91.504	-1.0295	0.233746	-4.40434	1.06105e-05	0.000215498
CALCIUM-DEPENDENT SERINE PROTEINASE (MESOCRICETUS AURATUS)	1433.71	0.326459	0.152085	2.14656	0.0318286	0.0807938
CALCOCO1	1813.97	-0.591909	0.122575	-4.82896	1.37248e-06	5.44867e-05
CALCOCO2	1073.64	-0.0703808	0.0530491	-1.32671	0.184604	0.307806
CALCRL	7303.28	-0.606134	0.170822	-3.54834	0.000387671	0.00285232
CALD1	1119.16	-0.101077	0.0947374	-1.06692	0.286008	0.426786
CALHM2	63.8017	0.0808028	0.12696	0.636445	0.524487	0.654445
CALHM3	7.50518	1.01892	0.323165	3.15293	0.00161638	0.00825215
CALHM5	555.637	0.674374	0.179092	3.76551	0.000166209	0.00152558
CALHM6	544.534	0.723617	0.178023	4.06474	4.80861e-05	0.000627983
CALM2	7409	0.368708	0.0847137	4.35241	1.34651e-05	0.000257408
CALML3	8.34738	0.390698	0.430176	0.908228	0.363758	0.508397
CALML4	107.67	0.735117	0.217803	3.37515	0.000737759	0.00464065
CALR	4259.18	0.488333	0.126939	3.84699	0.000119576	0.00119502
CALR3	48.001	0.0741393	0.108179	0.685336	0.493132	0.628346
CALU	809.564	0.0272335	0.0669026	0.407062	0.683962	0.785504
CAMK1	652.508	0.0515537	0.0862179	0.597947	0.549875	0.676536
CAMK1D	23.4999	0.121663	0.229554	0.529998	0.596113	0.716332
CAMK1G	32.8135	0.674785	0.275048	2.45333	0.0141539	0.043604
CAMK2A	12.9009	0.384151	0.317535	1.20979	0.226358	0.358791
CAMK2D	198.724	-0.266289	0.096067	-2.77191	0.0055729	0.0210973
CAMK2G	545.807	0.0993744	0.0839712	1.18344	0.236637	0.370052
CAMKK1	113.95	-0.145057	0.119192	-1.217	0.223604	0.355964
CAMKK2	182.216	0.0908785	0.113665	0.799528	0.423984	0.567329
CAMKMT	48.665	0.234437	0.12256	1.91283	0.05577	0.124638
CAMLG	124.081	0.00655805	0.0916195	0.0715792	0.942937	0.963864
CAMP	10.1366	0.813661	0.534406	1.52255	0.12787	0.233611
CAMSAP1	447.843	-0.590917	0.124406	-4.74991	2.03508e-06	7.11839e-05
CAMSAP2	799.561	-0.245413	0.0922811	-2.6594	0.0078279	0.0273512
CAMSAP3	332.699	-0.168138	0.0907481	-1.85279	0.0639118	0.138088
CAMTA1	97.7217	-0.616946	0.175005	-3.5253	0.000423002	0.00303502
CAMTA2	792.755	-0.0722964	0.0587146	-1.23132	0.218204	0.349547
CAND1	805.597	-0.00986206	0.0533748	-0.18477	0.85341	0.904161
CAND2	223.312	0.223737	0.110905	2.01738	0.0436562	0.103102
CANT1	264.475	0.0843731	0.0565701	1.49148	0.135835	0.244334
CANX	3169.47	-0.198872	0.0567479	-3.50449	0.000457491	0.00322135
CAP1	2269.38	0.187634	0.0420852	4.45844	8.25593e-06	0.000182624
CAP2	21.5194	-0.0690524	0.255224	-0.270556	0.786732	0.860102
CAPG	786.679	0.269192	0.0845418	3.18413	0.00145188	0.00766013
CAPN1	644.953	0.21202	0.0666857	3.17939	0.00147583	0.00773992
CAPN10	227.964	-0.224305	0.0738481	-3.03738	0.00238645	0.0110899
CAPN11	32.3344	0.994037	0.256512	3.87521	0.000106533	0.0010986
CAPN15	163.594	-0.153015	0.0858452	-1.78246	0.0746748	0.155326
CAPN2	1301.45	-0.00457993	0.0724577	-0.0632084	0.949601	0.968153
CAPN3	12.8333	-0.428025	0.228087	-1.87658	0.0605751	0.132605
CAPN5	323.412	0.131479	0.136049	0.966413	0.333838	0.476932
CAPN6	7.28107	0.0999882	0.263884	0.37891	0.704755	0.801277
CAPN7	200.589	0.0120553	0.0747075	0.161367	0.871804	0.917234
CAPNS1	1126.83	0.167423	0.061101	2.74011	0.00614189	0.0227096
CAPRIN2	166.371	0.304996	0.107733	2.83105	0.00463957	0.0183906
CAPS2	65.3358	-0.025916	0.178867	-0.14489	0.884798	0.925861
CAPSL	61.1443	0.31397	0.194375	1.61528	0.106249	0.202784
CAPZA1	400.405	0.287075	0.0963052	2.98089	0.00287412	0.0126606
CAPZA2	1180.86	0.125465	0.0856496	1.46487	0.142957	0.254247
CAPZA3	33.6217	-0.475573	0.164329	-2.89403	0.00380335	0.0157918
CAPZB	1882.03	0.0305846	0.0717887	0.426036	0.670081	0.775619
CARD10	596.898	-0.359773	0.111216	-3.2349	0.00121687	0.00674175
CARD11	170.586	0.226859	0.187911	1.20727	0.22733	0.359538
CARD14	37.6966	-0.016614	0.163207	-0.101798	0.918917	0.947167
CARD19	307.821	-0.0519889	0.110278	-0.471433	0.637332	0.75101
CARD6	121.169	0.0463896	0.109182	0.424883	0.670922	0.776106
CARD9	61.359	0.221173	0.118829	1.86126	0.0627068	0.136098
CARF	53.2255	0.169281	0.140214	1.20731	0.227313	0.359538
CARHSP1	147.348	0.305125	0.107762	2.83147	0.00463352	0.0183722
CARM1	703.677	-0.123714	0.0512287	-2.41494	0.015738	0.0473346
CARMIL1	87.9804	-1.12072	0.226983	-4.93745	7.91503e-07	3.73855e-05
CARMIL2	64.1581	0.499097	0.193619	2.57773	0.00994528	0.0331049
CARMIL3	31.4177	-0.145212	0.14312	-1.01462	0.310287	0.452427
CARNMT1	72.3048	-0.176345	0.0894981	-1.97037	0.0487956	0.112169
CARNS1	69.224	0.790519	0.19986	3.95536	7.64192e-05	0.000862296
CARS1	239.662	-0.385242	0.11868	-3.24605	0.00117018	0.00655037
CARS2	209.706	-0.232803	0.0918771	-2.53385	0.0112816	0.0364232
CASC1	241.673	-0.0614138	0.139195	-0.441208	0.659062	0.767167
CASC3	697.098	-0.191839	0.0645962	-2.96982	0.00297974	0.0130415
CASD1	596.982	0.11851	0.0727878	1.62816	0.103491	0.199097
CASK	454.147	0.0226122	0.0740168	0.305501	0.759984	0.84131
CASKIN1	10.6612	-0.612471	0.27472	-2.22943	0.025785	0.0692343
CASKIN2	893.995	-0.166374	0.11242	-1.47993	0.138891	0.248448
CASP1	189.414	0.661769	0.15483	4.27416	1.91856e-05	0.000331067
CASP12	139.976	0.695305	0.153695	4.52393	6.07023e-06	0.000146772
CASP2	241.316	-0.252708	0.0782641	-3.22891	0.00124262	0.00685797
CASP3	67.9349	0.146327	0.126816	1.15385	0.248561	0.383738
CASP6	160.435	0.52297	0.118868	4.39958	1.08462e-05	0.000219331
CASP7	110.51	0.439051	0.168304	2.60868	0.00908935	0.0308509
CASP8	193.908	0.0907477	0.0749432	1.21089	0.225939	0.35839
CASP8AP2	320.121	-0.16801	0.0728311	-2.30684	0.0210635	0.0592489
CASP9	97.6678	0.0114745	0.100765	0.113874	0.909338	0.940664
CASQ1	7.95203	-0.016382	0.270866	-0.0604799	0.951773	0.969549
CASQ2	18.9356	0.383261	0.368972	1.03873	0.298932	0.440735
CASS4	74.6141	0.361973	0.240547	1.50479	0.132378	0.239278
CAST	720.49	0.0790744	0.0623801	1.26762	0.204933	0.333321
CASTOR2	28.196	-0.515003	0.22385	-2.30066	0.0214107	0.0600558
CASZ1	1200.2	-0.295472	0.0940314	-3.14227	0.00167644	0.00846199
CAT	20.5222	0.0738085	0.154816	0.476751	0.633539	0.747972
CATSPER2	42.2168	-0.0126975	0.166522	-0.0762512	0.939219	0.961315
CATSPERB	37.6346	0.484923	0.183603	2.64115	0.00826249	0.0285407
CATSPERG1	9.60523	0.458626	0.282319	1.6245	0.104269	0.199996
CAV1	5476.7	-0.50574	0.111876	-4.52055	6.16793e-06	0.000147551
CAV2	2113.48	-0.388779	0.109514	-3.55003	0.000385181	0.00283562
CAVIN1	2422.43	0.0537677	0.087173	0.616793	0.537372	0.666219
CAVIN2	2739.04	0.256855	0.0776727	3.30689	0.000943364	0.00557235
CAVIN3	227.218	0.270139	0.142621	1.8941	0.0582112	0.128715
CBARP	40.9483	-0.107183	0.187807	-0.570712	0.568195	0.693193
CBFA2T3	167.586	-0.208329	0.126959	-1.64091	0.100815	0.195234
CBFB	430.596	-0.0852581	0.0702939	-1.21288	0.225176	0.357529
CBL	151.716	0.000210244	0.227888	0.000922577	0.999264	0.999341
CBLB	138.789	-0.87653	0.179861	-4.87337	1.09713e-06	4.74884e-05
CBLC	89.2873	-0.160897	0.113548	-1.41699	0.156487	0.272175
CBLIF	1627.47	0.396568	0.206145	1.92374	0.0543877	0.122117
CBLL1	35.2485	0.0180857	0.13137	0.13767	0.890501	0.929425
CBR1	657.681	-0.0986408	0.0807382	-1.22174	0.221807	0.353835
CBR2	2681.36	0.449739	0.105871	4.24798	2.15709e-05	0.00036303
CBR3	45.7548	0.164962	0.118711	1.38961	0.164648	0.282909
CBR4	23.6674	0.0300377	0.141129	0.212839	0.831452	0.889027
CBS	194.413	-0.856658	0.170684	-5.01897	5.19492e-07	2.77821e-05
CBWD1	135.582	0.0143568	0.0858483	0.167234	0.867186	0.91386
CBX1	326.167	0.165752	0.0630893	2.62726	0.00860743	0.029478
CBX2	18.2623	-0.44732	0.167933	-2.66368	0.00772899	0.027064
CBX3	641.72	0.0902805	0.0913274	0.988536	0.32289	0.465735
CBX4	234.343	0.14195	0.0780791	1.81803	0.0690602	0.146305
CBX5	97.7367	0.0503645	0.117208	0.429702	0.667412	0.773636
CBX7	171.681	-0.507767	0.107227	-4.73545	2.18566e-06	7.52077e-05
CBX8	73.1392	0.295512	0.110452	2.67548	0.00746216	0.0263176
CBY1	266.022	0.255329	0.0885708	2.88276	0.00394202	0.0162476
CC2D1A	521.243	-0.115366	0.0699347	-1.64963	0.0990193	0.192447
CC2D1B	699.71	-0.242505	0.0642116	-3.77666	0.000158948	0.00147545
CC2D2A	243.114	-0.00588106	0.102708	-0.0572602	0.954338	0.971146
CC2D2B	61.8195	0.311647	0.153366	2.03206	0.0421481	0.100229
CCAR1	758.399	-0.296654	0.0754124	-3.93376	8.36273e-05	0.000919546
CCAR2	604.556	0.0285961	0.0480903	0.594632	0.552089	0.678373
CCBE1	41.6594	-0.904192	0.198551	-4.55396	5.26453e-06	0.000132814
CCDC103	18.2456	0.232117	0.209273	1.10916	0.267363	0.405461
CCDC106	23.3644	0.172888	0.246435	0.701555	0.482957	0.620082
CCDC112	44.7628	-0.0145998	0.128507	-0.11361	0.909547	0.940805
CCDC113	24.4615	0.223597	0.270775	0.825764	0.408938	0.552335
CCDC114	260.195	0.0205694	0.115861	0.177535	0.859088	0.908044
CCDC115	82.3678	0.0979059	0.132525	0.738775	0.460044	0.600674
CCDC117	111.141	-0.328812	0.092024	-3.57311	0.000352764	0.00264214
CCDC12	203.158	0.50812	0.127106	3.9976	6.39884e-05	0.000773299
CCDC120	295.888	-0.394641	0.0993503	-3.97222	7.12051e-05	0.00083397
CCDC121	12.439	-0.284913	0.30685	-0.928506	0.353145	0.497811
CCDC122	40.3538	0.163281	0.144317	1.1314	0.257887	0.394047
CCDC125	474.217	0.0983011	0.0759154	1.29488	0.195363	0.321555
CCDC126	80.5078	-0.112127	0.103381	-1.08461	0.278096	0.417829
CCDC127	129.855	0.0610267	0.0940574	0.648824	0.516452	0.647956
CCDC13	232.368	0.0663236	0.133271	0.497658	0.618725	0.735649
CCDC130	90.1951	-0.129142	0.0934067	-1.38258	0.166794	0.285547
CCDC134	37.5393	0.0613042	0.147422	0.415841	0.677526	0.780606
CCDC136	24.4428	-0.644475	0.177492	-3.631	0.000282322	0.0022485
CCDC137	182.439	0.01891	0.0745347	0.253707	0.799722	0.86858
CCDC138	23.8525	0.228796	0.176609	1.29549	0.19515	0.321371
CCDC14	40.7165	0.0469621	0.217436	0.215981	0.829002	0.88757
CCDC141	947.167	-0.464192	0.126697	-3.6638	0.000248499	0.00205237
CCDC142	90.7834	-0.118661	0.099654	-1.19073	0.233759	0.366794
CCDC146	289.898	-0.202223	0.115593	-1.74943	0.0802161	0.164239
CCDC149	61.0889	-0.177192	0.122819	-1.44271	0.149102	0.262398
CCDC150	12.0322	0.226094	0.296933	0.761429	0.446401	0.588019
CCDC151	116.826	0.0763101	0.13953	0.546909	0.584442	0.706505
CCDC153	137.561	0.221233	0.15195	1.45596	0.145403	0.257422
CCDC154	69.1566	0.492185	0.147726	3.33173	0.000863067	0.00523421
CCDC157	238.609	-0.206432	0.129787	-1.59054	0.111713	0.210971
CCDC158	28.4919	-0.110012	0.129537	-0.849269	0.395732	0.53968
CCDC159	106.238	0.135047	0.0878716	1.53687	0.124326	0.229042
CCDC160	49.4134	0.382398	0.14183	2.69617	0.00701421	0.0251045
CCDC162	42.3026	-0.0589242	0.237859	-0.247728	0.804345	0.871699
CCDC163	11.4422	-0.269358	0.192105	-1.40214	0.160874	0.278086
CCDC167	108.966	-0.100195	0.0885163	-1.13194	0.25766	0.393836
CCDC17	581.597	0.248543	0.123665	2.00981	0.0444508	0.104483
CCDC170	100.821	0.294985	0.180762	1.6319	0.1027	0.197848
CCDC171	13.6003	0.466059	0.264855	1.75968	0.0784629	0.161292
CCDC173	80.6552	0.129538	0.166827	0.77648	0.437465	0.580268
CCDC174	196.455	0.200973	0.0869452	2.31149	0.020806	0.0586009
CCDC178	365.658	0.53584	0.139866	3.83109	0.000127579	0.00125561
CCDC18	24.397	-0.259648	0.182991	-1.41891	0.155926	0.271419
CCDC180	661.834	-0.217522	0.142693	-1.52441	0.127407	0.233094
CCDC181	40.6858	0.0204649	0.196304	0.104251	0.91697	0.946064
CCDC183	11.2882	-0.674385	0.209253	-3.22282	0.00126934	0.00696094
CCDC186	506.842	-0.264189	0.0953912	-2.76953	0.00561372	0.0211942
CCDC187	257.015	-0.196838	0.265924	-0.740202	0.459177	0.600088
CCDC189	131.807	0.19288	0.127906	1.50798	0.131559	0.238331
CCDC190	238.262	-0.269096	0.117383	-2.29247	0.0218785	0.0611161
CCDC191	92.752	-0.134514	0.116965	-1.15003	0.250132	0.385565
CCDC22	387.578	-0.103792	0.0597235	-1.73787	0.0822331	0.167126
CCDC24	89.6462	0.162158	0.160617	1.00959	0.31269	0.45485
CCDC25	88.3441	0.0535397	0.109955	0.486923	0.626313	0.741876
CCDC27	12.9393	-1.41404	0.320907	-4.40638	1.05112e-05	0.00021423
CCDC28A	96.241	-0.315621	0.11997	-2.63084	0.00851751	0.0292552
CCDC28B	13.5104	-0.212761	0.179736	-1.18374	0.236515	0.369996
CCDC3	16.2442	-0.0184975	0.256105	-0.0722262	0.942422	0.96349
CCDC30	45.5668	-0.0507848	0.171932	-0.295377	0.767706	0.846308
CCDC32	201.51	0.260245	0.0880883	2.95436	0.00313316	0.0135798
CCDC33	48.4771	0.350949	0.204816	1.71348	0.086624	0.173731
CCDC39	555.407	-0.122631	0.140608	-0.872147	0.383128	0.527157
CCDC40	450.601	-0.0668096	0.16247	-0.411211	0.680917	0.782632
CCDC42	21.1596	1.17121	0.36633	3.19714	0.001388	0.00741374
CCDC43	83.3232	-0.108648	0.0811799	-1.33836	0.18078	0.303222
CCDC47	942.058	-0.0465739	0.0647595	-0.719183	0.472028	0.610716
CCDC50	318.532	-0.0183021	0.0838212	-0.218347	0.827159	0.886429
CCDC54	64.1163	0.256342	0.137645	1.86235	0.062554	0.135789
CCDC57	85.7399	-0.136177	0.0805745	-1.69008	0.0910135	0.180465
CCDC58	52.235	0.200941	0.138651	1.44925	0.147267	0.259911
CCDC59	174.026	-0.0131704	0.118355	-0.111279	0.911395	0.942222
CCDC6	48.2873	-0.265681	0.194492	-1.36603	0.171931	0.291859
CCDC61	188.126	-0.0270302	0.0998616	-0.270676	0.78664	0.860102
CCDC62	35.741	-0.315933	0.255397	-1.23703	0.216077	0.347
CCDC63	8.29805	0.456251	0.24046	1.89741	0.0577734	0.12789
CCDC65	135.422	0.158903	0.132176	1.20221	0.229281	0.361917
CCDC66	342.937	-0.0128753	0.0734039	-0.175404	0.860762	0.908941
CCDC68	316.71	-0.0428999	0.0906475	-0.473261	0.636027	0.749951
CCDC69	18.7269	0.958738	0.244263	3.92502	8.67243e-05	0.000943975
CCDC71	278.554	0.0632248	0.0744188	0.849582	0.395558	0.539499
CCDC71L	88.7393	-0.0318495	0.140906	-0.226034	0.821175	0.882549
CCDC74B	64.1081	0.233702	0.178358	1.3103	0.190096	0.314606
CCDC77	17.7453	-0.122907	0.169393	-0.725574	0.4681	0.607455
CCDC78	470.992	0.198645	0.153402	1.29493	0.195343	0.321555
CCDC8	137.424	-0.934545	0.191883	-4.87038	1.11382e-06	4.7801e-05
CCDC80	1130.05	0.339261	0.202473	1.67559	0.093819	0.184782
CCDC81	196.866	0.613111	0.218088	2.8113	0.00493414	0.0192458
CCDC82	131.495	0.0210528	0.110555	0.190428	0.848974	0.901495
CCDC84	80.4399	-0.147948	0.124588	-1.18751	0.235028	0.368472
CCDC85A	201.268	-0.194815	0.0981752	-1.98436	0.0472159	0.109491
CCDC85C	63.2061	-0.125456	0.0968054	-1.29596	0.19499	0.321291
CCDC86	136.554	0.0631647	0.0832501	0.758734	0.448012	0.589484
CCDC87	64.4122	0.353985	0.179209	1.97526	0.0482384	0.111228
CCDC88A	231.519	0.11006	0.10842	1.01512	0.310047	0.452314
CCDC88B	57.8171	0.390778	0.144164	2.71065	0.00671524	0.0243175
CCDC88C	405.211	0.101758	0.136568	0.745109	0.456206	0.597412
CCDC89	14.3202	0.679222	0.232175	2.92547	0.00343935	0.0146181
CCDC9	449.451	-0.329655	0.0872305	-3.77912	0.000157382	0.0014643
CCDC90B	224.067	0.324613	0.116585	2.78435	0.00536359	0.0204866
CCDC91	195.762	-0.0893222	0.0711525	-1.25536	0.209347	0.338755
CCDC92	211.816	-0.433471	0.125485	-3.45436	0.000551611	0.00370662
CCDC93	143.718	-0.244389	0.104386	-2.34119	0.0192222	0.0550749
CCDC96	83.0795	0.337952	0.197918	1.70753	0.0877228	0.175337
CCDC97	106.617	0.138649	0.110671	1.25281	0.210277	0.339776
CCDC9B	318.27	-0.449566	0.130494	-3.4451	0.000570857	0.00379457
CCHCR1	314.185	0.0760537	0.0660548	1.15137	0.249579	0.384988
CCKAR	58.8817	-0.039308	0.182945	-0.214863	0.829874	0.888063
CCKBR	8.29325	0.839136	0.379109	2.21344	0.0268672	0.0713995
CCL11	217.418	1.85331	0.492609	3.76224	0.000168396	0.00153694
CCL12	81.0475	-0.604826	0.204361	-2.95959	0.00308049	0.0134054
CCL17	7.96842	0.118047	0.529361	0.222999	0.823536	0.884132
CCL2	31.2218	-0.256764	0.334762	-0.767006	0.443078	0.585134
CCL20	6.96585	-0.470681	0.46452	-1.01326	0.310934	0.453175
CCL21B	453.219	0.142406	0.187488	0.759547	0.447525	0.589024
CCL24	13.7257	0.872161	0.393001	2.21923	0.0264708	0.0706362
CCL27	120.65	0.184453	0.122022	1.51164	0.130625	0.23707
CCL28	75.0522	0.722484	0.213589	3.38259	0.000718059	0.00454431
CCL5	95.8183	0.532946	0.229373	2.32349	0.020153	0.0571723
CCL7	23.1293	-0.528275	0.374167	-1.41187	0.157989	0.273999
CCM2	289.18	0.0684097	0.0882456	0.77522	0.43821	0.580839
CCM2L	194.433	0.0873009	0.100252	0.870813	0.383856	0.527723
CCN1	427.853	-0.0720023	0.18491	-0.389391	0.696987	0.795731
CCN2	5647.41	-0.708316	0.143106	-4.94958	7.43723e-07	3.61852e-05
CCN3	19.1761	-0.747622	0.310195	-2.41017	0.0159451	0.0477688
CCNA2	11.6453	0.735829	0.245822	2.99335	0.00275937	0.0122763
CCNB1	50.4675	0.225917	0.129375	1.74622	0.080772	0.164882
CCNB2	579.368	-1.77912	0.378672	-4.69832	2.62307e-06	8.44473e-05
CCNC	140.722	0.029506	0.0989147	0.298298	0.765476	0.844571
CCND1	381.503	0.727756	0.174894	4.16112	3.16687e-05	0.000475677
CCND2	332.059	0.620018	0.207566	2.98709	0.00281643	0.0124659
CCND3	770.77	-0.347752	0.10582	-3.28625	0.00101531	0.00590228
CCNDBP1	375.28	0.118174	0.0711714	1.66041	0.0968319	0.189305
CCNE2	20.9671	-0.619622	0.178969	-3.46217	0.000535829	0.00362103
CCNF	20.6424	-0.3225	0.149109	-2.16285	0.030553	0.0783158
CCNG1	232.693	0.0240931	0.0844528	0.285285	0.775426	0.851929
CCNG2	150.665	-0.408852	0.118937	-3.43755	0.000587008	0.00387407
CCNH	178.944	-0.0110403	0.10527	-0.104876	0.916474	0.945854
CCNI	3262.38	-0.13343	0.0717688	-1.85916	0.063004	0.136657
CCNJ	55.5685	0.0370107	0.120289	0.30768	0.758326	0.840477
CCNJL	27.7458	0.122451	0.141339	0.866367	0.386289	0.530075
CCNK	208.532	-0.208776	0.0986456	-2.11642	0.034309	0.0855049
CCNL1	694.882	-0.194024	0.0790148	-2.45554	0.0140671	0.0434192
CCNL2	948.19	-0.398517	0.0791782	-5.03316	4.82449e-07	2.63454e-05
CCNO	285.452	-2.01214	0.315798	-6.37163	1.87033e-10	1.47818e-07
CCNQ	74.3467	0.285086	0.113003	2.52281	0.011642	0.0373688
CCNT1	234.82	-0.226869	0.119081	-1.90517	0.0567577	0.126408
CCNT2	435.214	-0.216553	0.0887329	-2.44051	0.0146667	0.0447574
CCNY	685.364	-0.632956	0.139033	-4.55255	5.3e-06	0.000133449
CCNYL1	100.512	-0.264749	0.107322	-2.46688	0.0136296	0.0423822
CCP110	233.521	-0.366771	0.130607	-2.80819	0.00498207	0.0193919
CCPG1	3016.27	-0.386044	0.0661126	-5.8392	5.24525e-09	1.47574e-06
CCR1	26.5973	0.405337	0.210748	1.92333	0.0544392	0.12217
CCR2	28.6213	0.296593	0.213292	1.39055	0.164362	0.282531
CCR3	31.7905	1.85817	0.517779	3.58874	0.000332282	0.00252074
CCR6	8.30906	0.835406	0.272994	3.06016	0.00221218	0.0104389
CCR7	65.3355	1.10228	0.344123	3.20316	0.00135929	0.00732081
CCR9	11.7579	-0.118524	0.184364	-0.642878	0.520303	0.650605
CCRL2	108.788	0.463506	0.226827	2.04343	0.0410097	0.0981937
CCS	221	0.0437517	0.0978937	0.44693	0.654925	0.763903
CCSER1	21.9655	0.399762	0.18845	2.12132	0.0338952	0.0846856
CCSER2	311.564	-0.3811	0.12591	-3.02676	0.00247188	0.0113726
CCSMST1	25.2489	0.0986564	0.196602	0.501807	0.615803	0.733186
CCT2	544.855	0.0152036	0.0975506	0.155854	0.876148	0.920084
CCT3	1105.77	0.181203	0.0728225	2.48829	0.0128361	0.0403566
CCT4	391.24	-0.122784	0.0673117	-1.82411	0.0681354	0.144725
CCT5	1723.69	0.114943	0.0710722	1.61728	0.105819	0.202201
CCT6A	957.273	-0.0524657	0.0608321	-0.862468	0.38843	0.53219
CCT7	1172.24	0.0511719	0.0656713	0.779211	0.435855	0.578705
CCT8	585.323	0.0819531	0.0812046	1.00922	0.31287	0.455013
CCZ1B	805.622	-0.0866798	0.0897501	-0.96579	0.334149	0.477166
CD101	21.6796	0.316206	0.253966	1.24507	0.213105	0.343121
CD109	652.25	0.287442	0.157131	1.82932	0.0673522	0.143556
CD14	1018.48	-0.403056	0.142454	-2.82937	0.00466394	0.0184593
CD151	1682.99	0.346716	0.0818384	4.23659	2.26939e-05	0.000375581
CD160	16.9495	-0.566586	0.181724	-3.11784	0.00182179	0.00901628
CD163	150.69	-1.06756	0.317908	-3.35806	0.000784909	0.00487208
CD164L2	59.4795	0.437705	0.174605	2.50683	0.012182	0.0386514
CD177	19.2105	1.24998	0.491738	2.54196	0.0110233	0.0358037
CD180	39.9715	0.765555	0.202819	3.77458	0.00016028	0.00148379
CD19	53.1231	1.16959	0.318216	3.67546	0.000237422	0.00198998
CD1D	448.328	0.865526	0.219797	3.93784	8.22171e-05	0.000907895
CD2	48.4574	1.16912	0.266757	4.38273	1.17199e-05	0.000232994
CD200	793.766	-0.103377	0.099064	-1.04354	0.2967	0.438445
CD200R1L	28.9714	0.752404	0.194026	3.87785	0.000105382	0.00108934
CD200R5	45.7482	0.641364	0.227948	2.81364	0.00489844	0.0191602
CD209	7.35809	1.61241	0.351533	4.58681	4.50067e-06	0.000118631
CD209A	29.6183	-0.0336831	0.279365	-0.12057	0.904031	0.937048
CD209B	136.73	0.691647	0.217593	3.17863	0.0014797	0.00775166
CD209E	15.6889	-0.534499	0.301714	-1.77154	0.0764702	0.158196
CD209L2	5.54899	1.29889	0.541932	2.39678	0.01654	0.0490626
CD22	35.5141	0.999184	0.34293	2.91366	0.00357215	0.0150295
CD226	13.0741	1.19693	0.349744	3.42231	0.000620914	0.00404219
CD24	463.147	-0.316463	0.287766	-1.09972	0.271452	0.410459
CD244	26.3525	0.438035	0.165407	2.64823	0.00809135	0.0280821
CD247	26.7651	0.895108	0.214442	4.17413	2.99121e-05	0.000457591
CD248	80.3382	0.155097	0.185501	0.836098	0.4031	0.54656
CD27	13.9896	1.37294	0.35616	3.85485	0.000115802	0.00116973
CD274	116.707	0.26879	0.111459	2.41156	0.0158845	0.0476756
CD276	87.4988	0.240047	0.122312	1.96258	0.0496948	0.113792
CD2AP	615.636	-0.258088	0.102715	-2.51265	0.0119828	0.0382445
CD2BP2	358.537	-0.0336535	0.0621038	-0.541892	0.587893	0.709352
CD300C2	85.5251	0.821796	0.218384	3.76308	0.000167831	0.00153503
CD300E	30.9249	0.278924	0.210777	1.32332	0.18573	0.30912
CD300LB	35.2176	0.611221	0.265494	2.3022	0.0213239	0.0598642
CD300LD3	36.0602	0.513769	0.272038	1.88859	0.0589464	0.129875
CD300LF	274.165	0.0937601	0.117127	0.800502	0.42342	0.56675
CD302	387.483	0.113298	0.13392	0.846013	0.397545	0.541411
CD320	192.892	-0.475836	0.113994	-4.17421	2.99019e-05	0.000457591
CD34	1106.77	0.407351	0.105177	3.87302	0.000107496	0.00110501
CD36	2498.61	0.42198	0.162009	2.60467	0.00919636	0.0311403
CD37	177.798	0.721854	0.184379	3.91505	9.0384e-05	0.000970747
CD38	157.789	0.464612	0.157876	2.9429	0.00325156	0.0139574
CD3D	35.1458	1.74613	0.398591	4.38075	1.18269e-05	0.000233908
CD3E	46.9573	1.45142	0.387864	3.7421	0.00018249	0.00163559
CD3G	22.6186	1.46209	0.411807	3.55042	0.000384624	0.00283474
CD4	22.6022	1.64537	0.333932	4.92727	8.33851e-07	3.8533e-05
CD40	130.74	0.291199	0.0963278	3.023	0.00250286	0.0114853
CD44	1757.94	0.0389317	0.0887951	0.438445	0.661064	0.768549
CD46	50.6023	-0.55633	0.187507	-2.96699	0.00300732	0.0131312
CD47	1049.3	0.263228	0.0739894	3.55764	0.000374198	0.00276419
CD48	338.188	0.404117	0.117659	3.43463	0.00059336	0.00390405
CD5	28.1524	1.07617	0.327985	3.28115	0.00103383	0.00597583
CD53	321.974	0.254424	0.0994478	2.55837	0.0105164	0.034544
CD5L	71.7563	0.00529922	0.172027	0.0308046	0.975425	0.984862
CD6	70.8004	0.67691	0.170372	3.97314	7.09316e-05	0.000832793
CD63	3143.24	0.204617	0.0933519	2.19189	0.0283872	0.0741598
CD68	621.066	0.193897	0.103618	1.87126	0.0613091	0.133872
CD69	19.0066	0.857673	0.323153	2.65408	0.00795253	0.027711
CD7	19.0388	1.88464	0.454015	4.15105	3.30954e-05	0.000491193
CD72	17.5137	1.09232	0.267073	4.08996	4.31451e-05	0.000584013
CD74	6379.76	0.881455	0.191032	4.61418	3.94658e-06	0.000109842
CD79A	130.495	0.908664	0.209316	4.34111	1.41762e-05	0.000265752
CD80	13.6046	0.150265	0.218132	0.688872	0.490904	0.62668
CD81	3807.76	0.311899	0.0701755	4.44456	8.80721e-06	0.000189655
CD82	836.129	0.463653	0.0835478	5.54955	2.86403e-08	4.02895e-06
CD83	46.4537	0.666858	0.209444	3.18394	0.00145285	0.00766209
CD84	119.049	0.159199	0.148398	1.07279	0.283366	0.423818
CD86	22.2551	0.725712	0.227155	3.19478	0.00139935	0.00745591
CD8A	30.1239	1.64038	0.354391	4.62874	3.67906e-06	0.00010351
CD8B	13.2365	1.29323	0.407189	3.17599	0.00149325	0.00779886
CD9	3738.3	-0.130489	0.108856	-1.19873	0.230632	0.363251
CD93	1230.32	0.507604	0.18235	2.78368	0.00537467	0.020494
CD96	18.5337	0.744168	0.234579	3.17235	0.0015121	0.00785612
CDA	20.3407	1.1057	0.328176	3.36921	0.000753831	0.00470626
CDADC1	296.277	-0.267958	0.0911711	-2.93907	0.00329203	0.0141077
CDAN1	362.503	-0.308414	0.0765673	-4.02801	5.62502e-05	0.000704052
CDC123	246.415	0.0946145	0.0751112	1.25966	0.207792	0.336736
CDC14A	161.265	-0.181267	0.109193	-1.66006	0.0969023	0.189414
CDC14B	214.974	-0.145513	0.0985302	-1.47683	0.13972	0.249656
CDC16	583.538	0.0791458	0.057291	1.38147	0.167135	0.285967
CDC20	64.1032	0.321439	0.124863	2.57434	0.0100432	0.0333621
CDC23	358.76	-0.00970623	0.0415162	-0.233794	0.815145	0.878329
CDC25A	70.829	-0.43281	0.105522	-4.1016	4.10296e-05	0.000565501
CDC25B	393.677	0.296268	0.111542	2.65612	0.00790459	0.0275893
CDC26	217.586	0.252447	0.065983	3.82594	0.000130273	0.0012763
CDC27	637.891	-0.0856803	0.0844646	-1.01439	0.310395	0.452533
CDC34	400.765	0.122522	0.07671	1.59721	0.110218	0.208968
CDC37	1155.91	0.124911	0.0840141	1.48679	0.13707	0.246041
CDC37L1	276.105	-1.08518	0.197311	-5.49984	3.80138e-08	4.77645e-06
CDC40	180.666	-0.148223	0.0982209	-1.50908	0.131279	0.237995
CDC42	1662.1	0.152378	0.0588478	2.58936	0.00961549	0.0323146
CDC42BPA	1498.76	-0.574717	0.118137	-4.86485	1.14544e-06	4.83704e-05
CDC42BPB	1422.89	-0.208073	0.118416	-1.75713	0.0788952	0.162022
CDC42BPG	3387.45	-0.250652	0.101962	-2.45829	0.0139599	0.0431779
CDC42EP1	280.459	-0.172001	0.0953312	-1.80424	0.0711934	0.149697
CDC42EP2	281.507	0.670811	0.147247	4.55568	5.22173e-06	0.00013225
CDC42EP3	196.588	-0.0681162	0.0832665	-0.818051	0.413328	0.556812
CDC42EP4	745.878	-0.293869	0.0970737	-3.02728	0.00246769	0.0113573
CDC42EP5	251.337	-0.102214	0.161733	-0.631992	0.527392	0.65712
CDC42SE1	300.9	0.0255467	0.0572149	0.446504	0.655233	0.764023
CDC42SE2	286.26	0.178595	0.0633635	2.81857	0.00482381	0.0189124
CDC45	5.31409	1.05208	0.429507	2.44951	0.0143052	0.0438717
CDC5L	818.729	-0.0723679	0.0740004	-0.97794	0.328104	0.470924
CDC7	46.0483	0.398671	0.148684	2.68133	0.007333	0.0259797
CDC73	154.538	-0.132251	0.0771945	-1.71321	0.0866736	0.173804
CDCA2	9.00901	0.885642	0.252902	3.50193	0.000461908	0.00323868
CDCA3	10.7301	1.05564	0.302572	3.4889	0.000485012	0.00336209
CDCA4	94.8344	0.139143	0.120181	1.15777	0.246957	0.381942
CDCA7	13.3296	0.634236	0.287816	2.20362	0.0275514	0.0727248
CDCA7L	27.1153	0.218583	0.277061	0.788933	0.430151	0.573174
CDCA8	20.7073	0.357987	0.177026	2.02222	0.0431533	0.102119
CDCP1	211.092	0.0141368	0.100679	0.140415	0.888332	0.927759
CDH1	1355.82	0.009795	0.124319	0.0787895	0.9372	0.959766
CDH11	810.072	0.133657	0.13015	1.02694	0.304449	0.446632
CDH12	7.30297	0.26644	0.397399	0.67046	0.502564	0.637041
CDH13	9.62305	-0.0899631	0.31096	-0.289308	0.772346	0.849733
CDH16	17.643	0.944597	0.435431	2.16934	0.0300572	0.0773361
CDH17	22.4135	0.446485	0.490506	0.910255	0.362688	0.507607
CDH2	31.5723	-0.186351	0.218444	-0.853082	0.393614	0.537698
CDH23	116.339	-1.40079	0.288191	-4.86063	1.17012e-06	4.86934e-05
CDH24	27.5469	-0.0551969	0.173587	-0.317978	0.750502	0.835764
CDH3	106.504	-0.723237	0.154578	-4.67878	2.88586e-06	8.99468e-05
CDH4	7.59891	0.148414	0.330512	0.449044	0.6534	0.762791
CDH5	1849.95	0.33203	0.151005	2.19881	0.0278918	0.0733541
CDH6	12.8042	0.230446	0.211954	1.08725	0.276928	0.416454
CDHR1	12.3517	0.216828	0.289834	0.748111	0.454393	0.595701
CDHR3	210.755	0.0342861	0.183589	0.186755	0.851852	0.903123
CDHR4	638.384	-0.00610481	0.130156	-0.0469038	0.96259	0.976549
CDIP1	108.261	-0.12321	0.0852101	-1.44596	0.148188	0.261145
CDIPT	644.656	0.226112	0.065206	3.46766	0.000525005	0.00356112
CDK1	13.7379	1.15318	0.290694	3.96699	7.27858e-05	0.000845596
CDK10	355.663	0.120528	0.0625933	1.92558	0.054157	0.121705
CDK11B	1487.02	-0.253496	0.0898504	-2.82131	0.00478282	0.0187915
CDK12	195.754	-0.217838	0.136705	-1.59349	0.11105	0.209904
CDK13	805.085	-0.123784	0.0575859	-2.14955	0.0315909	0.0803714
CDK14	144.854	0.227071	0.128439	1.76793	0.0770728	0.159011
CDK16	1396.2	-0.0453051	0.047487	-0.954053	0.340057	0.483788
CDK17	250.336	-0.163322	0.0830023	-1.96768	0.0491049	0.11264
CDK18	285.217	-0.0554244	0.0963665	-0.575142	0.565195	0.69057
CDK19	203.144	-0.328116	0.110402	-2.972	0.00295864	0.0129623
CDK2	161.179	-0.376685	0.0946121	-3.98136	6.85229e-05	0.000811203
CDK20	88.7006	0.0317768	0.0911954	0.348447	0.727505	0.819012
CDK2AP1	141.18	-0.249162	0.1215	-2.05071	0.0402949	0.0968246
CDK2AP2	382.843	0.0721021	0.108175	0.666533	0.50507	0.639091
CDK4	790.636	0.275735	0.0788129	3.4986	0.000467704	0.00326501
CDK5	152.073	0.0385344	0.085858	0.448815	0.653565	0.762915
CDK5RAP2	158.703	0.0117178	0.119531	0.0980317	0.921907	0.949039
CDK5RAP3	350.976	0.203731	0.0737523	2.76237	0.0057383	0.0215511
CDK6	19.0924	-0.134713	0.275323	-0.48929	0.624636	0.740747
CDK7	263.173	0.0946702	0.0768686	1.23158	0.218104	0.349487
CDK8	322.217	-0.105855	0.0794668	-1.33206	0.182839	0.30584
CDK9	575.677	-0.123571	0.0852312	-1.44983	0.147105	0.259679
CDKAL1	46.1581	0.0318848	0.11059	0.288316	0.773105	0.849942
CDKL1	67.8233	-0.0873497	0.127176	-0.686841	0.492183	0.627508
CDKL2	82.2013	0.00771973	0.117698	0.0655892	0.947705	0.967186
CDKL3	58.477	-0.419106	0.147143	-2.84829	0.00439553	0.017623
CDKL4	156.759	0.0628714	0.146939	0.427874	0.668743	0.774693
CDKL5	756.86	0.190537	0.0740801	2.57204	0.0101102	0.0335073
CDKN1A	1014.4	-0.890862	0.204791	-4.3501	1.36075e-05	0.000258603
CDKN1B	922.083	-0.445269	0.104119	-4.27652	1.89837e-05	0.00032807
CDKN2A	19.2339	1.12838	0.380298	2.96709	0.00300635	0.0131312
CDKN2AIP	428.778	-0.150197	0.0660452	-2.27416	0.0229562	0.063361
CDKN2AIPNL	97.4441	0.0888654	0.0865442	1.02682	0.304505	0.446662
CDKN2B	119.212	0.358262	0.119219	3.00506	0.00265526	0.0119612
CDKN2C	323.615	0.839248	0.175317	4.78702	1.69272e-06	6.21928e-05
CDKN2D	130.747	-0.257025	0.152563	-1.68471	0.0920437	0.182173
CDO1	2643.27	-0.204593	0.093709	-2.18328	0.0290155	0.0753705
CDON	368.25	0.11528	0.17365	0.66386	0.50678	0.640502
CDPF1	21.2737	0.0761343	0.164382	0.463155	0.643253	0.755649
CDR2	474.74	-0.712371	0.150456	-4.73475	2.19328e-06	7.52077e-05
CDR2L	252.113	-0.206128	0.0963054	-2.14036	0.0323258	0.081727
CDS1	639.149	-0.0364099	0.103635	-0.351328	0.725342	0.817217
CDS2	698.34	-0.24299	0.0866742	-2.80348	0.00505539	0.0195889
CDT1	17.4353	-0.0738751	0.180203	-0.409954	0.681839	0.783483
CDV3	279.368	-0.134892	0.0799511	-1.68718	0.0915684	0.181371
CDYL	66.9605	0.0218759	0.110635	0.19773	0.843256	0.897411
CDYL2	10.0947	0.0471124	0.25903	0.18188	0.855677	0.905566
CEACAM1	12.1926	0.39431	0.334255	1.17967	0.238132	0.371513
CEBPB	849.593	-0.510721	0.170154	-3.00153	0.00268629	0.0120632
CEBPE	14.648	0.779716	0.255027	3.05739	0.00223276	0.0104925
CEBPG	233.57	-0.375228	0.0809768	-4.63377	3.59064e-06	0.000102357
CEBPZ	630.315	-0.0748949	0.0619773	-1.20843	0.226884	0.359184
CEBPZOS	30.9387	0.218139	0.169495	1.28699	0.198097	0.32524
CECR2	58.4976	-0.494034	0.178222	-2.77201	0.00557108	0.0210973
CEFIP	93.2571	-0.210721	0.174778	-1.20565	0.227951	0.360376
CELF1	1060.71	-0.182325	0.0628725	-2.89991	0.00373266	0.0155445
CELF2	280.538	-0.103616	0.114231	-0.907073	0.364368	0.508836
CELSR1	466.36	-0.653809	0.221321	-2.95413	0.00313553	0.0135856
CELSR2	1276.62	-0.345138	0.122414	-2.81944	0.00481078	0.0188785
CELSR3	37.0524	-0.436012	0.231015	-1.88737	0.05911	0.13008
CEMIP	18.125	2.23034	0.470735	4.73799	2.15848e-06	7.44935e-05
CEMIP2	649.11	-0.423726	0.135724	-3.12197	0.00179648	0.0089149
CENPB	1350.08	0.0573271	0.0699352	0.819717	0.412377	0.55582
CENPC	125.888	-0.206852	0.0993653	-2.08173	0.0373669	0.0913837
CENPE	21.7549	0.874268	0.216771	4.03313	5.50377e-05	0.000694247
CENPF	26.0785	1.19419	0.245168	4.87091	1.11086e-06	4.7801e-05
CENPH	20.369	0.266156	0.182804	1.45597	0.145402	0.257422
CENPJ	33.9857	-0.233152	0.143795	-1.62142	0.104927	0.200852
CENPL	75.7316	0.0447995	0.130457	0.343404	0.731295	0.821792
CENPM	20.4099	-0.0787327	0.189007	-0.416559	0.677001	0.780408
CENPN	22.6031	0.122702	0.13643	0.899372	0.368455	0.512912
CENPO	41.9755	0.118177	0.137403	0.860076	0.389747	0.533373
CENPQ	110.022	-0.365669	0.105177	-3.47669	0.000507635	0.00348531
CENPS	7.62128	0.717006	0.257872	2.78047	0.00542799	0.0206493
CENPT	25.6076	-0.0664725	0.204685	-0.324755	0.745366	0.832279
CENPU	15.1444	0.696675	0.270798	2.57267	0.0100916	0.0334715
CENPV	80.799	0.511122	0.13776	3.71024	0.000207062	0.00180094
CENPX	91.3989	0.591032	0.133532	4.42613	9.59382e-06	0.000200911
CEP104	876.178	-0.288882	0.0913235	-3.16328	0.00156003	0.00804058
CEP112	16.569	-0.0871458	0.184129	-0.473287	0.636009	0.749951
CEP120	268.847	-0.270198	0.076889	-3.51413	0.00044119	0.00313386
CEP126	366.599	-0.229278	0.112058	-2.04607	0.0407499	0.0977415
CEP128	30.9748	-0.106405	0.173636	-0.612805	0.540005	0.668396
CEP131	455.763	-0.250848	0.120901	-2.07483	0.0380025	0.092549
CEP135	127.683	-0.128755	0.0976032	-1.31917	0.187114	0.310983
CEP152	55.878	-0.347387	0.134145	-2.58964	0.00960765	0.0323051
CEP162	76.3163	0.0714257	0.143041	0.499337	0.617542	0.734715
CEP164	292.822	-0.293709	0.115239	-2.54869	0.0108128	0.0353114
CEP170	460.137	-0.112913	0.0691842	-1.63206	0.102667	0.197848
CEP170B	699.779	-0.295432	0.126137	-2.34215	0.0191731	0.0550073
CEP19	58.3962	-0.0535139	0.117311	-0.456169	0.648268	0.759197
CEP192	222.754	-0.303772	0.106312	-2.85735	0.00427192	0.0172557
CEP250	591.316	-0.0768872	0.10256	-0.749683	0.453445	0.594759
CEP290	234.947	-0.395565	0.104857	-3.7724	0.000161682	0.0014925
CEP295	84.5573	-0.156725	0.103853	-1.50911	0.131271	0.237995
CEP350	557.517	-0.168348	0.166934	-1.00847	0.313227	0.455277
CEP41	42.0791	0.448379	0.15613	2.87182	0.00408111	0.0166565
CEP44	61.8708	-0.0378267	0.112254	-0.336973	0.736137	0.825427
CEP55	36.3683	0.233309	0.130475	1.78815	0.0737511	0.15367
CEP57	319.407	-0.20564	0.0770216	-2.6699	0.00758727	0.0266471
CEP57L1	96.6054	0.0378406	0.0721011	0.524827	0.599703	0.719111
CEP63	328.88	0.154122	0.0871001	1.76949	0.0768127	0.158727
CEP68	88.962	-0.111265	0.0923765	-1.20448	0.228405	0.360886
CEP70	64.191	0.35293	0.135684	2.60111	0.00929229	0.0313915
CEP76	39.4988	-0.405292	0.115125	-3.52046	0.000430804	0.00307527
CEP78	143.796	0.142082	0.0691365	2.05509	0.0398707	0.0961265
CEP83	269.678	0.0634861	0.0728562	0.871389	0.383542	0.527558
CEP85	227.374	-0.153693	0.0653309	-2.35252	0.0186465	0.0538595
CEP85L	30.5389	-0.442498	0.195643	-2.26176	0.0237122	0.0649879
CEP89	191.028	-0.122408	0.0773605	-1.58231	0.113579	0.213808
CEP95	131.918	0.0123284	0.0794096	0.155251	0.876624	0.920359
CEP97	60.5791	-0.28184	0.119685	-2.35485	0.01853	0.0536064
CEPT1	755.942	0.0565811	0.0737992	0.76669	0.443266	0.58525
CERCAM	69.3254	0.0363902	0.119118	0.305497	0.759988	0.84131
CERK	197.182	-0.0680195	0.113322	-0.600232	0.548352	0.675427
CERKL	68.6024	0.602905	0.165178	3.65003	0.00026221	0.00212775
CERS2	1345.1	-0.0619786	0.0345914	-1.79173	0.0731758	0.152798
CERS4	197.983	-0.0844457	0.0891128	-0.947627	0.343319	0.486984
CERS5	417.534	0.0108244	0.0543988	0.198982	0.842277	0.896738
CERS6	45.0464	0.44144	0.176813	2.49665	0.0125374	0.0396235
CES1	906.62	-0.239448	0.100247	-2.38857	0.0169141	0.0500259
CES1E	218.621	0.310097	0.162788	1.90492	0.0567908	0.12646
CES2C	108.18	1.71369	0.44219	3.87545	0.000106428	0.00109839
CES2E	22.2383	0.580403	0.612875	0.947016	0.34363	0.487371
CES3A	11.0243	0.998382	0.318741	3.13226	0.00173463	0.00868457
CETN2	415.145	0.526472	0.135435	3.88727	0.000101377	0.00106236
CETN3	313.912	0.360098	0.116499	3.09099	0.00199492	0.00967339
CETP	1850.22	0.575302	0.361424	1.59177	0.111437	0.210543
CFAP100	125.735	-0.141824	0.154752	-0.916458	0.359427	0.504577
CFAP126	488.064	0.232315	0.140559	1.65279	0.0983741	0.1916
CFAP157	58.5217	-0.277996	0.135476	-2.05199	0.040171	0.0966345
CFAP161	149.688	0.417698	0.191186	2.18477	0.0289056	0.0751198
CFAP20	390.585	0.115329	0.0805688	1.43144	0.152304	0.266728
CFAP206	110.983	0.355498	0.171708	2.07036	0.0384185	0.0933382
CFAP221	78.0663	0.408541	0.182814	2.23473	0.025435	0.0685919
CFAP251	143.342	0.059857	0.160923	0.371961	0.709922	0.805406
CFAP298	213.606	0.31746	0.115574	2.7468	0.00601791	0.0223868
CFAP299	8.17883	0.398348	0.284115	1.40207	0.160895	0.278086
CFAP300	94.0591	0.196834	0.161904	1.21574	0.224082	0.356275
CFAP36	278.784	0.147699	0.106686	1.38442	0.16623	0.284899
CFAP410	102.679	0.0358432	0.085083	0.421274	0.673555	0.777747
CFAP43	261.646	0.0997357	0.168576	0.591637	0.554094	0.68011
CFAP44	201.048	0.112291	0.190236	0.590271	0.555009	0.680804
CFAP45	229.95	0.350838	0.150306	2.33416	0.0195872	0.055861
CFAP46	258.635	-0.0160292	0.23326	-0.0687181	0.945214	0.965735
CFAP47	16.9764	0.591705	0.38078	1.55393	0.120201	0.223577
CFAP52	305.398	0.203977	0.12394	1.64577	0.0998112	0.193725
CFAP53	66.1538	0.113409	0.166484	0.681198	0.495746	0.630746
CFAP54	43.5629	-0.16863	0.358833	-0.46994	0.638398	0.751651
CFAP57	52.4496	0.134684	0.201093	0.669757	0.503013	0.637359
CFAP58	39.2918	0.290695	0.166208	1.74899	0.0802936	0.164344
CFAP61	110.183	0.300291	0.199195	1.50752	0.131677	0.238479
CFAP65	735.688	0.0394719	0.157797	0.250143	0.802477	0.870654
CFAP69	173.099	0.0514618	0.177776	0.289475	0.772218	0.849733
CFAP70	311.727	0.0143079	0.133708	0.107009	0.914782	0.944936
CFAP74	177.462	-0.174249	0.219513	-0.793802	0.427311	0.570424
CFAP77	20.5324	0.161988	0.273534	0.592204	0.553714	0.679902
CFAP91	186.247	-0.14181	0.147574	-0.960942	0.336581	0.48011
CFAP97	200.094	-0.274207	0.110764	-2.47559	0.0133016	0.0415418
CFAP97D2	12.4618	0.263681	0.282425	0.933633	0.350493	0.494896
CFAP99	57.3264	-0.285633	0.183941	-1.55285	0.120459	0.223992
CFB	2617.82	0.401464	0.221901	1.8092	0.0704195	0.148601
CFC1	86.2145	-0.289188	0.147896	-1.95535	0.0505415	0.115302
CFD	326.076	1.10726	0.357124	3.10048	0.00193206	0.00943434
CFDP1	221.451	0.251262	0.127052	1.97763	0.047971	0.110853
CFH	1466.05	0.0882933	0.119158	0.740979	0.458706	0.599533
CFI	35.6297	-0.171646	0.280651	-0.611599	0.540803	0.669127
CFL1	3251.28	0.545592	0.0965119	5.6531	1.57575e-08	2.79361e-06
CFLAR	403.254	-0.294752	0.104232	-2.82783	0.0046864	0.018496
CFP	543.952	0.513667	0.114577	4.48316	7.35473e-06	0.000168171
CFTR	43.3452	0.786418	0.22165	3.54802	0.000388137	0.00285251
CGN	1710.68	-0.0940978	0.0988675	-0.951757	0.34122	0.484797
CGNL1	903.693	-0.32285	0.191945	-1.68199	0.0925703	0.182963
CGREF1	7.56399	-0.698935	0.384599	-1.81731	0.0691698	0.146513
CGRRF1	210.228	-0.270807	0.10002	-2.70753	0.00677868	0.0244987
CH25H	293.801	-0.211005	0.142377	-1.48202	0.138336	0.247833
CHAC1	9.77691	-0.474221	0.281749	-1.68313	0.0923501	0.182612
CHAC2	41.8649	0.631704	0.130995	4.82234	1.41886e-06	5.55011e-05
CHAD	42.0017	-0.133045	0.202462	-0.657138	0.511092	0.643887
CHAF1A	35.6976	0.216454	0.127337	1.69986	0.0891577	0.177629
CHAF1B	33.0448	-0.161262	0.127712	-1.26271	0.206695	0.335565
CHAMP1	395.386	-0.0330608	0.0716927	-0.461146	0.644694	0.756663
CHCHD1	159.437	0.281364	0.124588	2.25835	0.0239236	0.0654586
CHCHD10	226.737	0.248665	0.129021	1.92731	0.0539407	0.121303
CHCHD2	1685.18	0.253829	0.101356	2.50434	0.0122681	0.038877
CHCHD4	83.6967	0.150228	0.100283	1.49804	0.134123	0.241657
CHCHD5	148.971	0.320164	0.110298	2.90271	0.00369955	0.015431
CHCHD6	75.5707	0.313149	0.141034	2.22037	0.0263935	0.0704934
CHCHD7	76.7759	-0.00944804	0.144051	-0.0655881	0.947706	0.967186
CHD1	814.003	-0.352358	0.0826114	-4.26525	1.99681e-05	0.000342742
CHD1L	221.163	-0.0188216	0.0635273	-0.296276	0.767019	0.845911
CHD2	401.997	-0.229337	0.108106	-2.12142	0.0338864	0.0846801
[truncated: 10,943 more rows]

## Sheet: DE liv trt
	baseMean	log2FoldChange	lfcSE	stat	pvalue	padj
A1BG	1320.87	3.892	0.584185	6.66227	2.7e-11	1e-07
A1M	3495.52	0.372009	0.137343	2.70861	0.00675664	0.0411722
A2M	10.5639	-0.238637	0.31235	-0.764004	0.444865	0.612915
AAAS	95.0037	0.194184	0.0890269	2.18118	0.0291701	0.104617
AACS	66.1812	-1.90537	0.587506	-3.24315	0.00118215	0.0132042
AADAC	3094.54	0.163854	0.114411	1.43215	0.1521	0.306409
AADAT	1928.79	0.675742	0.180985	3.73368	0.0001887	0.00416527
AAGAB	117.201	-0.0726135	0.104619	-0.694078	0.487633	0.648837
AAK1	66.6732	-0.322507	0.21148	-1.525	0.127259	0.273158
AAMDC	132.589	-0.0779795	0.163031	-0.478309	0.63243	0.762251
AAMP	895.486	-0.255741	0.0602083	-4.2476	2.16e-05	0.00106416
AAR2	236.527	0.110493	0.0760341	1.45321	0.146167	0.298423
AARS2	123.868	0.187118	0.102249	1.83003	0.0672456	0.17992
AARSD1	560.521	-0.165833	0.0916866	-1.80869	0.0704987	0.185677
AASDH	101.581	-0.0193211	0.10392	-0.185923	0.852505	0.915919
AASDHPPT	117.024	-0.0858936	0.0948501	-0.905572	0.365162	0.541224
AASS	254.474	-1.19888	0.293842	-4.08001	4.5e-05	0.00166446
AATF	241.612	-0.276867	0.111297	-2.48765	0.0128591	0.0619566
AATK	47.337	0.112017	0.115227	0.972144	0.330979	0.506414
ABAT	2613.74	0.0354339	0.192833	0.183754	0.854206	0.917017
ABCA1	848.333	-0.296173	0.175821	-1.68452	0.092082	0.219737
ABCA17	26.9843	0.503136	0.183085	2.74811	0.00599408	0.038127
ABCA2	192.006	0.895424	0.24053	3.72271	0.0001971	0.00423299
ABCA3	953.933	0.421659	0.147304	2.8625	0.00420314	0.0304824
ABCA5	54.1994	0.0121951	0.119085	0.102407	0.918434	0.954557
ABCA6	1084.53	-0.498147	0.184615	-2.6983	0.00696955	0.0417985
ABCA7	14.2284	0.318243	0.22897	1.38989	0.164563	0.321694
ABCA8A	621.082	0.250271	0.200893	1.2458	0.212839	0.381048
ABCA9	85.9808	0.338796	0.447867	0.756464	0.449371	0.616645
ABCB1	591.954	0.0418312	0.0833866	0.501653	0.615911	0.751317
ABCB10	329.284	0.0557127	0.173646	0.32084	0.748332	0.846744
ABCB11	5370.83	0.250757	0.225733	1.11086	0.266629	0.440389
ABCB4	1828.21	-0.117949	0.19458	-0.606173	0.5444	0.696212
ABCB6	258.018	0.133004	0.0903385	1.47228	0.140944	0.291573
ABCB7	310.506	-0.0559036	0.0760523	-0.735067	0.462299	0.627663
ABCC1	68.786	0.247419	0.183613	1.34751	0.177817	0.337925
ABCC10	221.15	-0.0053653	0.0808489	-0.0663622	0.947089	0.96918
ABCC2	2764.4	0.2008	0.125996	1.59371	0.111001	0.248669
ABCC3	163.888	0.0933111	0.199219	0.468385	0.639509	0.76692
ABCC4	1038.39	0.55206	0.196105	2.81513	0.00487581	0.0336707
ABCC5	72.3555	0.232486	0.148134	1.56943	0.116547	0.257787
ABCC6	3537.49	0.333385	0.166182	2.00614	0.0448412	0.138265
ABCC9	11.947	0.0911774	0.200382	0.455017	0.649097	0.774807
ABCD1	871.765	-0.0086735	0.14952	-0.0580092	0.953741	0.973043
ABCD2	16.0752	1.42775	0.476803	2.99442	0.00274965	0.0228453
ABCD3	1648.07	0.0843885	0.180736	0.466916	0.64056	0.76783
ABCD4	265.057	0.0981594	0.107627	0.912031	0.361752	0.537603
ABCE1	3766.41	-0.292723	0.0680661	-4.30057	1.7e-05	0.00090681
ABCF1	1206.87	-0.0669445	0.0532764	-1.25655	0.208917	0.376145
ABCF2	341.26	-0.384108	0.127528	-3.01195	0.00259576	0.0220395
ABCF3	858.82	-0.238416	0.0849662	-2.80601	0.00501586	0.0342761
ABCG1	65.0531	0.54223	0.17628	3.07595	0.00209831	0.0191082
ABCG2	247.355	0.0728175	0.180415	0.403612	0.686498	0.801668
ABCG3	284.812	0.0902683	0.18212	0.495652	0.62014	0.753912
ABCG5	298.104	-0.210779	0.181993	-1.15817	0.246796	0.420276
ABCG8	1097.68	-0.38155	0.152887	-2.49564	0.0125729	0.0611118
ABHD1	1027.55	-0.196732	0.205255	-0.958476	0.337823	0.513707
ABHD10	172.679	0.143552	0.107903	1.33038	0.183393	0.344462
ABHD11	29.2839	-0.164468	0.139122	-1.18219	0.237132	0.409197
ABHD12	201.197	-0.0207892	0.0843777	-0.246383	0.805386	0.883883
ABHD13	118.475	-0.15897	0.0884862	-1.79656	0.0724061	0.188425
ABHD14A	111.551	-0.0105242	0.147152	-0.0715188	0.942985	0.966975
ABHD14B	2087.3	0.188131	0.155181	1.21233	0.225387	0.395493
ABHD15	95.1307	-1.47361	0.363188	-4.05744	4.96e-05	0.00175782
ABHD16A	382.454	0.175296	0.124884	1.40367	0.160417	0.317062
ABHD16B	8.99639	-0.854942	0.313909	-2.72353	0.00645875	0.0401641
ABHD17A	1343.81	0.106423	0.0865132	1.23014	0.218646	0.387516
ABHD17B	54.0015	-0.213074	0.119852	-1.7778	0.075436	0.193192
ABHD17C	107.656	0.228889	0.133835	1.71023	0.0872226	0.212377
ABHD18	151.801	-0.0911675	0.122528	-0.744053	0.456844	0.623071
ABHD2	806.493	0.822268	0.30743	2.67465	0.00748066	0.0436633
ABHD3	30.5513	0.27144	0.23262	1.16688	0.243258	0.416345
ABHD4	661.844	0.190226	0.0965061	1.97113	0.0487088	0.145864
ABHD5	509.911	0.0546686	0.111294	0.491211	0.623277	0.755827
ABHD6	122.848	-0.265313	0.144115	-1.84098	0.0656238	0.177071
ABHD8	21.0423	-0.225189	0.209485	-1.07496	0.28239	0.456342
ABI1	227.547	-0.0146079	0.0713961	-0.204604	0.837882	0.907238
ABI2	8.31597	0.114395	0.249456	0.458576	0.646538	0.772997
ABI3	96.2043	0.570916	0.152149	3.75234	0.00017519	0.00394537
ABI3BP	42.4418	0.415254	0.252599	1.64393	0.100191	0.232069
ABITRAM	15.8947	-0.137071	0.239822	-0.571553	0.567625	0.71524
ABL1	83.3586	0.0816023	0.112439	0.725746	0.467995	0.63231
ABL2	21.0763	-0.0105134	0.236885	-0.044382	0.9646	0.979211
ABLIM1	280.564	0.187074	0.145585	1.28498	0.1988	0.364839
ABLIM3	240.589	-0.929089	0.304059	-3.05562	0.00224598	0.0199072
ABO	82.7062	0.208842	0.286857	0.728037	0.466591	0.63118
ABR	72.0994	0.703588	0.222399	3.16362	0.00155819	0.0158744
ABRAXAS1	217.494	-0.409315	0.143312	-2.8561	0.00428882	0.0309624
ABRAXAS2	271.785	-0.0017255	0.0777419	-0.0221958	0.982292	0.989644
ABT1	181.769	-0.126626	0.0813781	-1.55602	0.119704	0.262802
ABTB1	263.63	-0.123631	0.0905162	-1.36584	0.171989	0.331051
ACAA1A	5293.58	-0.0454018	0.141337	-0.32123	0.748036	0.846496
ACAA2	4717.61	-0.191855	0.304389	-0.630293	0.528503	0.683287
ACACA	186.917	-0.492288	0.404689	-1.21646	0.223809	0.393719
ACACB	1653.19	-0.8706	0.254301	-3.4235	0.00061821	0.0088743
ACAD10	752.532	0.505014	0.258219	1.95576	0.050494	0.14952
ACAD11	677.681	0.211411	0.193641	1.09177	0.274936	0.448813
ACAD8	194.213	0.0496055	0.0935514	0.530248	0.59594	0.735178
ACAD9	566.339	-0.0534628	0.0494194	-1.08182	0.279333	0.453227
ACADL	1095.3	-0.0283115	0.152062	-0.186184	0.8523	0.915919
ACADM	656.333	-0.0471506	0.15458	-0.305024	0.760348	0.854863
ACADSB	1575.15	-0.100912	0.141258	-0.71438	0.474992	0.638182
ACADVL	4034.03	-0.166463	0.149494	-1.11351	0.265489	0.439191
ACAP1	62.3715	0.343128	0.226447	1.51527	0.129704	0.276547
ACAP2	128.37	-0.126495	0.1003	-1.26117	0.207248	0.374109
ACAP3	535.234	0.0111139	0.142951	0.0777464	0.93803	0.965096
ACAT1	6387.6	0.0658846	0.157529	0.418237	0.675774	0.793873
ACAT2	2448.44	-0.105158	0.152264	-0.690631	0.489797	0.649928
ACBD3	312.718	0.0235682	0.0787079	0.299438	0.764606	0.857215
ACBD4	364.762	-0.436674	0.156403	-2.79199	0.00523855	0.0351972
ACBD5	427.049	-0.0222644	0.0762152	-0.292125	0.770191	0.860883
ACBD6	78	-0.26086	0.0935411	-2.78872	0.00529173	0.0354002
ACCS	73.8514	0.292176	0.208831	1.39911	0.161781	0.318495
ACE	43.6779	1.16014	0.339515	3.41705	0.00063303	0.00900064
ACE2	7.94171	-0.376899	0.570978	-0.660093	0.509194	0.666795
ACER2	51.6086	-0.553582	0.196323	-2.81976	0.00480596	0.0333539
ACER3	44.9788	0.41728	0.180779	2.30823	0.0209862	0.0846833
ACHE	33.62	0.707261	0.21846	3.23748	0.0012059	0.0133726
ACIN1	794.564	-0.0032775	0.0661531	-0.0495434	0.960486	0.977244
ACKR2	23.8285	0.422047	0.347126	1.21583	0.224048	0.39389
ACLY	3012.72	-0.714727	0.491614	-1.45384	0.145991	0.298283
ACMSD	365.404	-1.05428	0.34213	-3.08151	0.00205955	0.0189203
ACNAT2	7327.43	-0.0044233	0.170128	-0.026	0.979257	0.98805
ACO1	3955.99	0.174895	0.195729	0.893561	0.371557	0.547638
ACO2	3708.8	-0.574693	0.146395	-3.92564	8.65e-05	0.00252577
ACOT12	1354.61	-0.484986	0.138575	-3.4998	0.0004656	0.00738962
ACOT13	725.259	0.320288	0.182088	1.75898	0.0785813	0.198866
ACOT2	289.837	0.0851936	0.560291	0.152052	0.879146	0.932698
ACOT6	364.962	0.141032	0.163301	0.863629	0.387792	0.562989
ACOT7	217.739	-0.375021	0.200833	-1.86733	0.0618562	0.170926
ACOT8	293.516	-0.214286	0.308294	-0.695071	0.487011	0.648241
ACOT9	28.4262	0.122945	0.189805	0.647743	0.517151	0.673768
ACOX1	1114.3	-0.049157	0.184379	-0.266608	0.789771	0.873727
ACOX2	9778.71	0.399263	0.18656	2.14013	0.0323446	0.112624
ACOX3	971.087	0.658134	0.242043	2.71908	0.00654637	0.0405277
ACP1	192.788	-0.0051952	0.0921749	-0.0563619	0.955054	0.973322
ACP2	487.392	0.0573724	0.0818114	0.701276	0.483131	0.644918
ACP3	49.2682	-0.0565735	0.50329	-0.112407	0.9105	0.950383
ACP5	159.668	0.488738	0.227527	2.14805	0.03171	0.11125
ACP6	498.909	-0.338075	0.113679	-2.97394	0.00293998	0.0238739
ACRBP	73.3915	-0.230898	0.167907	-1.37515	0.169083	0.327538
ACSF2	238.066	0.704741	0.314784	2.23881	0.0251683	0.0953995
ACSF3	203.867	0.162133	0.131115	1.23657	0.216246	0.384856
ACSL1	15764.5	0.286131	0.187874	1.52299	0.12776	0.273807
ACSL3	172.546	-0.0970872	0.125309	-0.774782	0.438468	0.606485
ACSL4	566.029	-0.72385	0.191702	-3.77591	0.00015942	0.00371007
ACSL5	3940.41	0.0654871	0.266882	0.245379	0.806163	0.884474
ACSL6	357.394	-0.420326	0.733937	-0.572701	0.566847	0.714743
ACSM1	2270.28	0.158867	0.177973	0.892647	0.372047	0.547929
ACSM2	4867.09	-0.218725	0.125459	-1.7434	0.081263	0.203466
ACSM3	705.415	-0.0944525	0.233073	-0.405249	0.685294	0.801099
ACSM5	5991.61	-0.400387	0.125713	-3.18492	0.00144796	0.0151396
ACSS2	6025.9	-0.289096	0.510175	-0.56666	0.570945	0.717876
ACSS3	82.0362	-0.319963	0.626819	-0.510455	0.609733	0.746746
ACTA2	11990.3	0.184615	0.148628	1.24213	0.21419	0.38245
ACTL6A	205.166	-0.15536	0.075948	-2.04561	0.0407947	0.130527
ACTL6B	16.7396	-0.449848	0.28952	-1.55377	0.12024	0.263372
ACTN1	303.994	0.199848	0.136172	1.46761	0.142209	0.293249
ACTN3	85.2914	-0.0225158	0.151127	-0.148986	0.881565	0.934026
ACTN4	2368.42	-0.0345484	0.078443	-0.440427	0.659628	0.781924
ACTR10	166.68	-0.125679	0.0838323	-1.49917	0.13383	0.282249
ACTR1A	1722.06	-0.215079	0.0602596	-3.5692	0.00035808	0.00625367
ACTR2	946.964	0.0922286	0.083159	1.10906	0.267403	0.441156
ACTR3	1268.12	0.118886	0.0792984	1.49923	0.133815	0.282249
ACTR5	72.7683	0.0055609	0.114225	0.0486836	0.961171	0.977372
ACTR6	104.075	-0.423015	0.11925	-3.5473	0.00038919	0.00660843
ACTR8	285.643	-0.192547	0.0728541	-2.6429	0.00821982	0.046325
ACVR1	226.648	-0.0894325	0.0885446	-1.01003	0.312482	0.488182
ACVR1B	274.799	-0.0353395	0.130638	-0.270514	0.786765	0.871789
ACVR2A	208.377	-0.0926161	0.126497	-0.732162	0.46407	0.629294
ACVR2B	9.36461	-0.576103	0.242693	-2.37379	0.0176066	0.0750512
ACY1	376.125	-0.318417	0.163588	-1.94645	0.0516004	0.151308
ACY1A	712.267	-0.252823	0.158574	-1.59435	0.110858	0.248547
ACY3	544.486	0.215217	0.149478	1.43979	0.149926	0.303778
ACYP1	37.5154	-0.180203	0.170629	-1.05611	0.290918	0.465343
ACYP2	12.0556	0.391722	0.23178	1.69006	0.0910171	0.217943
ADAL	369.99	-0.25299	0.101187	-2.50022	0.0124115	0.060534
ADAM10	121.729	0.139011	0.0999136	1.39131	0.164132	0.321303
ADAM11	68.2085	1.09978	0.337346	3.2601	0.00111374	0.0127211
ADAM15	36.1259	-0.0836179	0.185751	-0.45016	0.652595	0.777598
ADAM17	99.7099	0.205397	0.103683	1.981	0.0475913	0.143572
ADAM19	12.1234	0.835528	0.278477	3.00034	0.00269676	0.0226085
ADAM23	86.5015	0.39722	0.279176	1.42283	0.154786	0.3096
ADAM33	18.251	0.360688	0.215148	1.67647	0.093647	0.221806
ADAM9	401.414	-0.121826	0.082503	-1.47663	0.139775	0.289679
ADAMTS1	69.1719	-0.387192	0.201389	-1.92261	0.0545295	0.156755
ADAMTS10	435.111	0.88239	0.285402	3.09175	0.00198981	0.018571
ADAMTS12	20.5489	0.361834	0.221292	1.6351	0.102028	0.235067
ADAMTS13	427.355	0.508108	0.157762	3.22073	0.00127864	0.0138644
ADAMTS2	53.1473	0.278198	0.146818	1.89484	0.0581132	0.163711
ADAMTS4	51.5429	-0.976673	0.25866	-3.77589	0.00015944	0.00371007
ADAMTS7	92.4497	0.306906	0.155858	1.96914	0.0489374	0.146312
ADAMTS9	9.94378	0.240627	0.345723	0.696011	0.486422	0.647612
ADAMTSL3	33.3339	0.344451	0.257835	1.33593	0.181571	0.342128
ADAMTSL4	129.429	-0.412402	0.222318	-1.85501	0.0635953	0.17379
ADAP1	27.6317	0.528866	0.219201	2.4127	0.0158348	0.0709094
ADAP2	59.8235	1.05585	0.218241	4.83798	1.31e-06	0.00025963
ADAR	218.925	0.483746	0.138067	3.50371	0.00045883	0.00732912
ADARB1	100.664	0.0868486	0.134529	0.645573	0.518556	0.675045
ADAT1	53.734	0.106513	0.0960286	1.10918	0.26735	0.441156
ADAT2	25.1803	0.113829	0.148829	0.764833	0.444371	0.612365
ADAT3	56.3085	-0.284643	0.155317	-1.83266	0.0668534	0.179215
ADCK1	71.7958	-0.0624443	0.106031	-0.588925	0.555912	0.704922
ADCK2	137.389	-0.2226	0.0768432	-2.89681	0.00376983	0.0282703
ADCK5	99.4897	0.142	0.0911225	1.55835	0.119151	0.26202
ADCY1	42.9371	-0.27531	0.532226	-0.51728	0.604961	0.743092
ADCY10	51.1082	-0.292464	0.193211	-1.51371	0.1301	0.277189
ADCY3	23.6706	0.40674	0.176628	2.3028	0.02129	0.0854441
ADCY4	503.759	0.170315	0.131938	1.29087	0.196749	0.362272
ADCY5	24.4394	-0.036193	0.165969	-0.218071	0.827374	0.899495
ADCY6	92.5792	0.0672543	0.151621	0.443568	0.657355	0.781061
ADCY7	13.4837	0.710404	0.206545	3.43946	0.00058288	0.00858069
ADCY9	229.32	-0.126832	0.122262	-1.03738	0.299559	0.474053
ADD1	435.466	0.179399	0.0693043	2.58857	0.00963743	0.0513735
ADD3	174.781	0.176093	0.156713	1.12366	0.261157	0.434805
ADGB	131.115	0.995058	0.260026	3.82677	0.00012984	0.00321703
ADGRA2	7.48733	0.461033	0.255295	1.80588	0.0709365	0.18607
ADGRA3	248.433	0.130906	0.146733	0.89214	0.372318	0.548033
ADGRB2	97.201	0.353476	0.200085	1.76663	0.0772906	0.196819
ADGRE1	84.7757	1.05534	0.273431	3.85963	0.00011356	0.00296366
ADGRE4	61.1937	1.41219	0.246302	5.73356	9.83e-09	1.37e-05
ADGRF5	610.654	-0.140681	0.0915108	-1.53731	0.124217	0.268646
ADGRG6	22.6539	0.746022	0.282002	2.64545	0.00815824	0.046187
ADGRL1	1227.43	0.396754	0.159732	2.48387	0.0129964	0.0624825
ADGRL2	118.114	-0.0340114	0.151659	-0.224263	0.822553	0.895742
ADGRL3	16.257	0.358806	0.225092	1.59404	0.110926	0.248581
ADGRL4	98.9389	-0.114837	0.108528	-1.05813	0.289994	0.464267
ADGRV1	19.7318	0.0105997	0.217928	0.0486385	0.961207	0.977372
ADH1	26406.2	-0.105581	0.152738	-0.691255	0.489405	0.649873
ADH2-1	68.3013	-0.016212	0.104345	-0.155369	0.876531	0.931099
ADH4	1801.84	0.579096	0.285849	2.02589	0.0427765	0.134318
ADH5	4743.88	0.0920669	0.10314	0.89264	0.37205	0.547929
ADH6	6150.6	0.558529	0.209221	2.66956	0.00759512	0.044077
ADH7	86.8203	-1.45667	0.356975	-4.08059	4.49e-05	0.00166446
ADHFE1	912.245	0.506311	0.196681	2.57427	0.0100452	0.0528758
ADI1	1009	0.0349055	0.107938	0.323386	0.746403	0.845836
ADIPOR1	315.573	-0.23011	0.0881519	-2.61038	0.00904429	0.0492983
ADIPOR2	1435.5	0.311163	0.11525	2.69991	0.00693588	0.0416865
ADM	47.9407	-0.0600616	0.144901	-0.4145	0.678508	0.795741
ADM2	20.3814	-0.862736	0.46135	-1.87002	0.0614805	0.170184
ADNP	487.861	-0.023036	0.0728925	-0.316027	0.751982	0.849838
ADNP2	215.808	-0.144913	0.101002	-1.43476	0.151357	0.30532
ADO	114.804	-0.186693	0.121571	-1.53567	0.124618	0.269304
ADORA1	301.5	-0.59707	0.145864	-4.09333	4.25e-05	0.00162564
ADORA2A	21.7349	0.506267	0.271879	1.86211	0.0625883	0.172052
ADORA2B	10.4125	0.187176	0.297876	0.628369	0.529762	0.684269
ADPGK	375.302	-0.0989556	0.103742	-0.95386	0.340155	0.515772
ADPRH	421.868	-0.175025	0.080228	-2.1816	0.0291392	0.104617
ADPRM	68.7478	-0.0688001	0.110821	-0.620824	0.534715	0.688986
ADRA1B	922.872	0.145684	0.152246	0.956901	0.338617	0.514588
ADRA2B	31.8904	0.729982	0.262248	2.78356	0.00537659	0.0356464
ADRB2	14.5012	-0.230011	0.335204	-0.686182	0.492598	0.652244
ADSL	167.756	0.18065	0.127292	1.41917	0.155849	0.311167
ADSS1	317.926	0.0837107	0.154646	0.541305	0.588298	0.72935
ADSS2	762.43	-0.156957	0.0882645	-1.77826	0.0753619	0.193063
ADTRP	571.748	0.295176	0.21864	1.35006	0.176998	0.337059
AEBP1	39.6278	0.931735	0.333404	2.79461	0.00519618	0.0350847
AEBP2	205.542	0.025188	0.0857352	0.293788	0.76892	0.860243
AEN	102.107	-0.272115	0.196555	-1.38442	0.16623	0.323872
AFAP1	40.763	0.215172	0.175891	1.22332	0.221208	0.390626
AFAP1L1	195.987	0.135493	0.117808	1.15012	0.250096	0.42407
AFAP1L2	31.068	0.417453	0.205656	2.02986	0.0423705	0.133507
AFDN	563.767	-0.226554	0.118345	-1.91435	0.055575	0.158964
AFF3	9.94524	-0.0575342	0.306743	-0.187565	0.851218	0.915575
AFF4	304.604	-0.717681	0.220792	-3.25049	0.00115208	0.0130253
AFG1L	24.3544	0.228186	0.146803	1.55436	0.120098	0.263113
AFG3L1	199.601	-0.0346324	0.0772744	-0.448174	0.654027	0.778687
AFG3L2	698.647	-0.277823	0.088047	-3.15539	0.00160282	0.0161315
AFMID	1044.63	0.0482305	0.102849	0.468947	0.639108	0.766774
AFTPH	404.785	-0.15504	0.0897832	-1.72683	0.084199	0.207835
AGA	582.801	-0.0305875	0.0695993	-0.439479	0.660314	0.782373
AGAP1	55.3284	0.0229139	0.150883	0.151866	0.879293	0.932698
AGAP2	17.2611	0.847975	0.342409	2.4765	0.0132678	0.0632411
AGAP3	235.842	-0.262341	0.136577	-1.92082	0.0547538	0.157124
AGBL5	80.3457	0.255514	0.154574	1.65301	0.0983281	0.229415
AGFG1	212.522	-0.0270808	0.106706	-0.253788	0.799659	0.880192
AGFG2	533.631	0.0157155	0.0989332	0.15885	0.873787	0.929465
AGGF1	417.958	0.0941878	0.0730428	1.28949	0.197229	0.362852
AGK	110.003	-0.189841	0.109503	-1.73365	0.0829794	0.206147
AGL	540.963	0.0184029	0.085674	0.214801	0.829922	0.901297
AGMAT	1562.48	0.32807	0.200983	1.63233	0.10261	0.235903
AGMO	643.466	0.249826	0.149278	1.67356	0.0942166	0.222539
AGO1	509.97	0.394553	0.124489	3.16938	0.00152766	0.0156493
AGO2	35.3951	-1.05137	0.257294	-4.08628	4.38e-05	0.0016531
AGO3	26.6896	-0.379494	0.147917	-2.56559	0.0103001	0.0536005
AGO4	138.972	0.0777974	0.142342	0.546553	0.584686	0.726936
AGPAT1	88.9304	-0.0807925	0.0947062	-0.853086	0.393612	0.567647
AGPAT2	1026.43	0.0764051	0.130539	0.585305	0.558343	0.707064
AGPAT3	1222.6	-0.16111	0.183236	-0.879247	0.379267	0.555031
AGPAT5	66.7648	-0.259298	0.137885	-1.88054	0.0600349	0.167517
AGPS	154.623	-0.0545498	0.0773213	-0.705496	0.480502	0.642717
AGT	22722.9	-0.727512	0.233227	-3.11932	0.00181266	0.0175508
AGTPBP1	186.225	0.279941	0.13374	2.09317	0.0363344	0.121205
AGTR1	910.237	0.142596	0.0809706	1.76109	0.0782233	0.198412
AGTRAP	25.4381	0.355518	0.235278	1.51105	0.130775	0.278178
AGXT	5880.29	0.229044	0.169644	1.35014	0.17697	0.337059
AGXT2	1471.94	0.419729	0.226049	1.8568	0.0633396	0.173474
AHCTF1	233.302	-0.574445	0.176426	-3.256	0.00112992	0.0128795
AHCY	23431.2	-0.822578	0.196859	-4.17852	2.93e-05	0.00129534
AHCYL1	991.733	-0.0918649	0.0592486	-1.5505	0.121022	0.264302
AHCYL2	34.4833	-0.356313	0.183055	-1.94648	0.0515971	0.151308
AHDC1	129.051	0.275006	0.16523	1.66438	0.0960362	0.225639
AHNAK	687.168	-0.555384	0.211763	-2.62267	0.00872439	0.048264
AHR	1652.49	0.310029	0.180979	1.71306	0.0867007	0.211923
AHSA1	896.579	-0.109176	0.12268	-0.889922	0.373508	0.549421
AHSA2	682.408	-0.121251	0.0834756	-1.45253	0.146354	0.298641
AHSG	70936.1	-0.0449275	0.135794	-0.330851	0.740757	0.841532
AIDA	90.9811	0.1975	0.143968	1.37183	0.170116	0.328966
AIF1	72.5184	1.17433	0.320444	3.6647	0.00024763	0.00478957
AIFM1	1402.19	-0.0325609	0.0781428	-0.416684	0.676909	0.79462
AIFM3	8.81783	1.09005	0.352866	3.08912	0.00200747	0.0186732
AIG1	152.357	-0.132041	0.119645	-1.1036	0.269766	0.443563
AIMP1	185.856	-0.133533	0.104082	-1.28296	0.199506	0.36535
AIMP2	222.35	-0.237115	0.0870448	-2.72406	0.00644844	0.0401641
AIP	362.797	-0.200437	0.077169	-2.59737	0.00939403	0.0504385
AJUBA	13.1443	0.475013	0.253249	1.87567	0.0607004	0.168664
AK1	8.49343	0.311181	0.322165	0.965906	0.334091	0.509768
AK2	1926.62	-0.0199417	0.124322	-0.160404	0.872563	0.928925
AK3	1170.2	0.0932493	0.107999	0.863425	0.387904	0.563078
AK4	398.62	-0.317265	0.186572	-1.70049	0.0890385	0.215367
AK6	157.834	-0.395363	0.10251	-3.85683	0.00011487	0.00297884
AK7	245.062	0.40254	0.201069	2.002	0.0452849	0.139133
AKAP1	1366.02	-0.0643349	0.0565422	-1.13782	0.255196	0.428848
AKAP10	60.654	-0.114601	0.0903185	-1.26886	0.204491	0.371302
AKAP11	247.374	-0.521025	0.172475	-3.02088	0.00252043	0.0215918
AKAP12	151.092	-0.0484342	0.177903	-0.27225	0.78543	0.870483
AKAP13	193.801	-0.318639	0.188335	-1.69188	0.0906696	0.217439
AKAP14	11.1825	-1.68843	0.373789	-4.51708	6.27e-06	0.00051513
AKAP17B	14.3053	0.351415	0.186759	1.88165	0.0598833	0.167303
AKAP2	347.227	-0.0322155	0.111869	-0.287975	0.773366	0.862804
AKAP3	16.9651	0.308304	0.192426	1.60219	0.109113	0.245875
AKAP7	16.469	0.116529	0.198456	0.587181	0.557082	0.70595
AKAP8	492.11	-0.193556	0.089556	-2.16128	0.0306736	0.108263
AKAP8L	375.089	-0.191781	0.0975645	-1.96568	0.0493355	0.147186
AKAP9	65.2305	-0.160849	0.139983	-1.14906	0.250532	0.424432
AKIP1	76.7758	0.316578	0.192079	1.64817	0.0993184	0.230961
AKIRIN1	166.991	-0.343184	0.136846	-2.50782	0.0121479	0.0596709
AKIRIN2	84.7876	-0.170866	0.113381	-1.50701	0.131807	0.279785
AKNA	36.0183	1.2705	0.283495	4.48155	7.41e-06	0.00056221
AKNAD1	19.9148	0.508108	0.404636	1.25572	0.209218	0.37648
AKR1A1	5864.22	0.0801376	0.0851848	0.94075	0.346833	0.522662
AKR1B1	111.399	0.396856	0.188353	2.10699	0.0351188	0.118681
AKR1B10	8084.18	0.265351	0.186396	1.42359	0.154565	0.309437
AKR1B7	93.0569	-0.122307	0.298334	-0.409966	0.681831	0.798376
AKR1B8	291.641	0.249704	0.187991	1.32828	0.184086	0.345238
AKR1C13	2897.55	0.609865	0.271229	2.24852	0.0245428	0.093957
AKR1C18	125.786	0.765183	0.289464	2.64344	0.00820672	0.0463027
AKR1C21	3268.32	0.542855	0.295945	1.83431	0.0666081	0.178816
AKR1C23	423.03	-0.288916	0.253437	-1.13999	0.254289	0.427983
AKR1C5	313.4	0.447956	0.509844	0.878614	0.37961	0.555314
AKR1C9	4782.55	0.0832171	0.16389	0.507763	0.61162	0.748297
AKR1D1	3026.46	0.545716	0.293676	1.85823	0.0631367	0.173229
AKR1E2	247.701	0.194193	0.151234	1.28405	0.199123	0.36501
AKR7A2	1263.23	0.00381277	0.122483	0.0311289	0.975167	0.985711
AKR7A3	564.28	-0.0815761	0.285627	-0.285603	0.775182	0.863845
AKT1S1	392.429	-0.220797	0.114192	-1.93356	0.0531676	0.154154
AKT2	812.068	-0.0829309	0.105676	-0.784764	0.432592	0.601827
AKTIP	344.303	0.0801137	0.0990996	0.808416	0.418851	0.589913
ALAD	1067.06	0.249336	0.140344	1.7766	0.0756339	0.193518
ALAS1	2556.07	-1.80093	0.376903	-4.77823	1.77e-06	0.00030387
ALAS2	95.6953	-0.121435	0.211536	-0.574064	0.565924	0.714172
ALB	1.40383e+06	-0.394108	0.139142	-2.83241	0.00461983	0.0324926
ALCAM	679.393	-0.256243	0.107504	-2.38357	0.0171458	0.074019
ALDH16A1	1191.28	0.0190215	0.0973892	0.195314	0.845147	0.911867
ALDH1A1	5206.72	0.468044	0.233696	2.00279	0.0451994	0.138945
ALDH1A2	21.4092	0.396923	0.398787	0.995325	0.319578	0.494961
ALDH1A7	7123.49	0.450402	0.247995	1.81617	0.0693436	0.18346
ALDH1B1	4338.26	0.334482	0.267901	1.24853	0.211838	0.379868
ALDH1L1	15979.7	-0.0096777	0.127629	-0.0758267	0.939557	0.965613
ALDH1L2	10.4821	-0.428619	0.387222	-1.10691	0.268334	0.442057
ALDH2	10766.9	0.0420439	0.084231	0.49915	0.617674	0.7523
ALDH3A2	1285.2	-0.0719125	0.0636573	-1.12968	0.25861	0.432442
ALDH3B1	38.9404	0.628175	0.184662	3.40175	0.00066956	0.00920745
ALDH4A1	2992.3	0.235063	0.169698	1.38519	0.165996	0.323529
ALDH5A1	891.258	0.325802	0.129382	2.51814	0.0117976	0.0583684
ALDH6A1	1811.43	0.0720597	0.153529	0.469356	0.638815	0.766565
ALDH7A1	4714.46	0.184616	0.170593	1.0822	0.279163	0.453121
ALDH8A1	1786.19	0.482133	0.144909	3.32715	0.0008774	0.0110545
ALDH9A1	29.6973	0.504245	0.264894	1.90357	0.0569659	0.161587
ALDOA	1848.59	-0.624105	0.189521	-3.29306	0.00099103	0.0119579
ALDOB	38194.1	-0.0545379	0.123948	-0.440007	0.659932	0.782034
ALDOC	29.6437	-0.0335015	0.39632	-0.0845316	0.932634	0.962441
ALG1	110.752	-0.134769	0.0974815	-1.38251	0.166815	0.324387
ALG10B	33.4278	-0.470293	0.171654	-2.73978	0.006148	0.0388175
ALG11	72.6095	-0.118185	0.11902	-0.992989	0.320715	0.496101
ALG12	264.113	-0.237955	0.12945	-1.83819	0.0660338	0.177819
ALG13	117.639	-0.0136264	0.103183	-0.13206	0.894936	0.940948
ALG2	212.306	-0.252509	0.141417	-1.78556	0.0741706	0.191051
ALG3	417.984	-0.112377	0.112496	-0.998937	0.317825	0.493307
ALG5	137.019	0.14022	0.145937	0.960828	0.336639	0.512747
ALG6	119.597	-0.071763	0.102171	-0.702383	0.48244	0.64435
ALG8	233.998	-0.175423	0.0763582	-2.29736	0.021598	0.0862201
ALG9	318.604	0.00158721	0.0650655	0.0243941	0.980538	0.988656
ALKBH1	55.7636	-0.318809	0.131144	-2.43097	0.0150583	0.0688549
ALKBH2	99.1541	-0.143532	0.134981	-1.06335	0.287622	0.461597
ALKBH3	356.666	-0.219102	0.0776507	-2.82163	0.00477796	0.0332192
ALKBH4	8.70572	-0.0720158	0.257306	-0.279884	0.779567	0.866661
ALKBH5	1106.58	-0.236204	0.0965122	-2.4474	0.0143892	0.0666724
ALKBH6	42.3768	-0.176457	0.168408	-1.04779	0.294735	0.469022
ALKBH7	176.009	-0.139952	0.109785	-1.27478	0.202388	0.368653
ALKBH8	73.5992	0.390184	0.112903	3.45591	0.00054843	0.00830987
ALMS1	45.7171	0.190283	0.122072	1.55877	0.11905	0.261952
ALOX12	30.4758	0.0991895	0.17935	0.55305	0.580229	0.723954
ALOX5	20.6854	0.815444	0.229898	3.54698	0.00038967	0.00660843
ALOX5AP	18.5006	0.1829	0.331516	0.551709	0.581148	0.724318
ALPHA-1-ANTITRYPSIN (MESOCRICETUS AURATUS)	94956.4	0.00742064	0.180659	0.0410754	0.967236	0.980596
ALPK1	63.5653	1.0371	0.261165	3.97106	7.16e-05	0.00219896
ALPL	160.432	-0.384243	0.193487	-1.98589	0.0470457	0.142573
ALS2	408.961	-0.085742	0.11046	-0.776226	0.437616	0.605758
ALS2CL	19.7887	-0.0638137	0.230561	-0.276775	0.781953	0.868099
ALYREF	92.5287	-0.116798	0.117036	-0.99797	0.318294	0.493672
AMACR	2162.76	-0.0741705	0.151571	-0.489346	0.624597	0.757015
AMBP	47730.4	0.682479	0.184553	3.698	0.0002173	0.00444388
AMBRA1	246.752	0.0133508	0.116612	0.114489	0.90885	0.949505
AMD1	211.977	0.309986	0.113206	2.73823	0.00617702	0.0389124
AMDHD1	1376.91	0.407194	0.182169	2.23526	0.0254005	0.095725
AMDHD2	205.627	0.0496633	0.135289	0.367091	0.713551	0.821596
AMER1	82.6324	0.299876	0.20306	1.47679	0.139733	0.289662
AMER3	73.5797	-0.179455	0.0925492	-1.93903	0.0524983	0.152771
AMFR	2637.16	-0.363339	0.178011	-2.0411	0.0412405	0.131311
AMIGO1	26.9107	-0.208703	0.219556	-0.950569	0.341823	0.517315
AMIGO2	23.1285	0.819635	0.281828	2.90829	0.00363415	0.0276349
AMIGO3	22.1069	0.00964972	0.16627	0.0580365	0.95372	0.973043
AMMECR1L	248.949	0.017202	0.0919745	0.18703	0.851637	0.915657
AMN1	13.7161	-0.0072976	0.2001	-0.0364699	0.970908	0.982986
AMOT	20.8197	0.484829	0.294001	1.64907	0.099133	0.230771
AMOTL1	145.728	-0.0563064	0.225194	-0.250035	0.802561	0.882424
AMOTL2	169.096	0.281146	0.179743	1.56415	0.117782	0.259727
AMPD2	585.062	-0.383163	0.169045	-2.26664	0.0234124	0.0909549
AMPD3	10.991	0.399194	0.267353	1.49313	0.135402	0.284109
AMT	57.1621	0.152596	0.153109	0.99665	0.318934	0.494263
AMY1	1775.48	-0.233973	0.132533	-1.76539	0.0774984	0.197178
AMZ2	223.063	0.644956	0.14948	4.31466	1.6e-05	0.00086362
ANAPC1	734.609	-0.0454529	0.0886695	-0.51261	0.608224	0.745701
ANAPC10	14.1135	0.414153	0.23384	1.77109	0.0765451	0.195358
ANAPC11	309.99	0.0374745	0.124077	0.302026	0.762632	0.856566
ANAPC13	239.69	0.181131	0.214998	0.842479	0.39952	0.572839
ANAPC15	60.2192	0.0293768	0.149523	0.196471	0.844242	0.911509
ANAPC16	82.6516	-0.682293	0.277848	-2.45564	0.0140635	0.0657964
ANAPC2	668.42	0.135132	0.0617099	2.1898	0.0285386	0.103317
ANAPC4	223.971	0.096447	0.153619	0.627834	0.530113	0.684642
ANAPC5	1716.19	0.0807617	0.0588863	1.37148	0.170224	0.32906
ANAPC7	515.195	-0.0345137	0.0636263	-0.542445	0.587512	0.728578
ANG	33441.2	0.528697	0.134192	3.93985	8.15e-05	0.00244483
ANGEL1	120.266	0.451637	0.1103	4.09462	4.23e-05	0.00162219
ANGEL2	239.802	0.0242217	0.0611626	0.396021	0.69209	0.805601
ANGPT2	8.80274	0.916506	0.373227	2.45563	0.0140638	0.0657964
ANGPTL2	76.2298	1.17786	0.358991	3.28103	0.0010343	0.0122697
ANGPTL3	23886.6	-0.283708	0.137142	-2.06872	0.0385725	0.126063
ANGPTL4	75.7565	-0.343909	0.820813	-0.418986	0.675227	0.793465
ANGPTL6	212.653	0.209866	0.158084	1.32756	0.184323	0.345562
ANGPTL8	554.931	0.725282	0.516558	1.40407	0.160299	0.316979
ANHX	33.8746	0.628596	0.235051	2.6743	0.00748856	0.0436865
ANK3	564.659	0.193175	0.173395	1.11407	0.265247	0.438922
ANKFY1	267.434	0.279807	0.117772	2.37583	0.0175093	0.0747578
ANKH	197.433	0.418352	0.182109	2.29726	0.0216038	0.0862201
ANKHD1	771.088	-0.318445	0.106918	-2.9784	0.00289758	0.0236678
ANKIB1	347.474	-0.133758	0.0739287	-1.80928	0.0704076	0.185569
ANKLE2	224.45	-0.27358	0.0984101	-2.78	0.00543589	0.035826
ANKMY2	161.589	0.0362714	0.087791	0.413157	0.679492	0.796475
ANKRA2	112.983	-0.0194269	0.0893207	-0.217497	0.827821	0.899678
ANKRD10	61.4594	-0.0983823	0.132714	-0.741311	0.458505	0.624877
ANKRD11	825.746	-0.51631	0.163861	-3.1509	0.00162771	0.0162406
ANKRD12	156.509	-0.854448	0.257885	-3.31329	0.00092205	0.0114258
ANKRD13A	447.312	0.148428	0.0759157	1.95517	0.0505636	0.149605
ANKRD13B	59.7014	-0.239017	0.192604	-1.24097	0.214616	0.382959
ANKRD13C	132.99	-0.270429	0.131756	-2.0525	0.0401215	0.12919
ANKRD13D	12.686	0.701442	0.275321	2.54772	0.0108428	0.0553198
ANKRD16	75.985	0.0784363	0.127284	0.616233	0.537741	0.691296
ANKRD17	1020.65	-0.255618	0.0996893	-2.56414	0.0103431	0.0537444
ANKRD26	46.2864	-0.310284	0.148311	-2.09212	0.0364281	0.121372
ANKRD27	342.314	0.00973298	0.107383	0.0906383	0.92778	0.96008
ANKRD28	516.537	0.167262	0.141466	1.18235	0.237068	0.409149
ANKRD33B	56.0317	-0.168938	0.130193	-1.2976	0.194426	0.35936
ANKRD37	10.0493	-0.485439	0.406883	-1.19307	0.232842	0.404008
ANKRD39	54.3158	0.0268056	0.124431	0.215425	0.829436	0.900946
ANKRD40	447.357	0.00541503	0.0611074	0.088615	0.929388	0.961093
ANKRD42	18.4367	0.516832	0.201147	2.56943	0.0101867	0.0533301
ANKRD44	128.726	-0.118996	0.141376	-0.841697	0.399958	0.573245
ANKRD46	131.057	0.209034	0.11752	1.7787	0.0752882	0.192947
ANKRD49	31.012	0.185154	0.127223	1.45535	0.145573	0.297755
ANKRD50	189.471	0.0202235	0.101888	0.198487	0.842664	0.910651
ANKRD52	719.437	-0.219344	0.112364	-1.9521	0.0509268	0.150242
ANKRD54	67.1928	-0.323486	0.118526	-2.72925	0.00634783	0.0396739
ANKS1A	126.073	-0.217856	0.119678	-1.82035	0.0687057	0.182423
ANKS3	165.318	-0.171184	0.0819759	-2.08823	0.0367774	0.122061
ANKS4B	587.162	0.00498929	0.11741	0.0424946	0.966104	0.98047
ANKZF1	527.304	-0.283732	0.080868	-3.50858	0.0004505	0.00726354
ANO1	17.5449	0.183416	0.176552	1.03888	0.298862	0.473288
ANO10	204.085	0.115916	0.117334	0.987911	0.323196	0.498483
ANO6	42.5881	0.391164	0.193824	2.01815	0.0435762	0.135694
ANO8	126.059	-0.134502	0.116916	-1.15042	0.24997	0.423985
ANP32A	535.935	0.0947196	0.114397	0.827988	0.407677	0.579827
ANP32B	569.228	-0.047772	0.09153	-0.521927	0.601721	0.740176
ANP32E	184.899	-0.0182623	0.0734206	-0.248735	0.803565	0.882756
ANPEP	1441.4	0.715816	0.182963	3.91235	9.14e-05	0.00260143
ANTXR2	151.911	0.539012	0.162391	3.31923	0.00090267	0.0112708
ANXA1	70.7818	0.797691	0.225588	3.53605	0.00040616	0.00680066
ANXA11	590.737	0.0938262	0.0746611	1.25669	0.208865	0.376112
ANXA13	19.6079	0.761258	0.463449	1.64259	0.100467	0.232418
ANXA2	204.927	0.484443	0.361816	1.33892	0.180596	0.341166
ANXA3	42.5689	-0.0480645	0.188574	-0.254883	0.798813	0.879619
ANXA4	881.527	0.0175819	0.121093	0.145193	0.884558	0.935227
ANXA5	722.055	0.146858	0.181692	0.808278	0.418931	0.58995
ANXA6	1693.7	0.0250755	0.108256	0.231632	0.816824	0.892007
ANXA7	1328.46	-0.377264	0.151354	-2.4926	0.0126812	0.0613651
ANXA8L1	8.58036	0.273206	0.380431	0.718148	0.472666	0.636381
AOC2	37.956	-0.127023	0.235468	-0.539451	0.589576	0.730242
AOPEP	10.5131	0.0461092	0.219442	0.21012	0.833574	0.904115
AOX1	9894.03	1.19922	0.391938	3.05971	0.00221551	0.0198132
AOX3	208.984	0.869197	0.508053	1.71084	0.0871109	0.212191
AOX4	42.2682	0.706529	0.308324	2.29151	0.0219338	0.0871532
AP1AR	142.001	-0.134771	0.0800126	-1.68437	0.0921094	0.219755
AP1B1	1228.69	0.186321	0.0951665	1.95784	0.0502486	0.148991
AP1G1	298.841	-0.0405852	0.0911588	-0.445215	0.656165	0.780397
AP1G2	68.3042	0.670049	0.172414	3.88629	0.00010179	0.00276869
AP1M1	497.489	0.0237268	0.0920344	0.257804	0.796558	0.878179
AP1S1	198.787	0.228003	0.134481	1.69542	0.0899951	0.216615
AP1S2	22.7522	0.392997	0.174265	2.25516	0.024123	0.0927647
AP1S3	9.88058	0.509401	0.239314	2.12859	0.0332884	0.114516
AP2A1	650.229	-0.083402	0.0839431	-0.993553	0.32044	0.495813
AP2A2	1060.43	0.030514	0.100886	0.30246	0.762301	0.85654
AP2B1	631.414	0.214436	0.0959197	2.23557	0.0253797	0.0957054
AP2M1	2203.24	-0.046678	0.0626188	-0.745431	0.456011	0.622361
AP2S1	496.606	0.0276758	0.110367	0.250763	0.801997	0.882078
AP3B1	320.872	-0.115732	0.0908264	-1.27421	0.202591	0.368935
AP3D1	646.839	-0.153961	0.0895209	-1.71984	0.0854622	0.210013
AP3M1	606.904	0.393657	0.154328	2.55078	0.0107484	0.0549951
AP3M2	35.7995	0.101658	0.162098	0.627136	0.53057	0.685073
AP3S1	346.089	-0.0830629	0.0821965	-1.01054	0.312237	0.48787
AP3S2	240.796	0.00189937	0.0698842	0.0271788	0.978317	0.987639
AP4B1	204.216	-0.233832	0.0959204	-2.43777	0.0147783	0.0678253
AP4E1	48.2387	-0.159448	0.132456	-1.20378	0.228674	0.399349
AP4M1	47.1385	0.0189954	0.112201	0.169298	0.865562	0.924036
AP4S1	44.1998	-0.288917	0.144829	-1.99489	0.046055	0.140836
AP5B1	113.924	0.0977122	0.135863	0.719196	0.47202	0.636059
AP5M1	59.5069	-0.132563	0.0934989	-1.4178	0.156248	0.311735
AP5S1	26.5891	0.110901	0.159584	0.694938	0.487094	0.648274
AP5Z1	311.195	0.0467301	0.0935084	0.499743	0.617256	0.752086
APBA2	14.4673	1.35286	0.514984	2.627	0.00861418	0.0478843
APBA3	417.28	0.0101391	0.192224	0.0527461	0.957934	0.975471
APBB1	18.7784	0.707515	0.295285	2.39604	0.0165734	0.0725047
APBB1IP	14.2481	0.501507	0.349294	1.43577	0.151067	0.305085
APBB2	41.4676	0.0640982	0.115338	0.555742	0.578387	0.722903
APBB3	763.548	-0.0502952	0.101805	-0.494033	0.621283	0.754423
APC	327.441	-0.370815	0.126001	-2.94295	0.00325104	0.0255965
APCDD1	8.77294	0.30898	0.277132	1.11492	0.264884	0.438451
APCS	1572.93	0.635719	0.283623	2.24142	0.024999	0.0951022
APEH	1041.82	-0.0397879	0.0687663	-0.578596	0.562862	0.711347
APEX1	303.376	-0.213357	0.0856828	-2.49008	0.0127716	0.0616684
APEX2	861.39	-1.47159	0.392855	-3.74589	0.00017975	0.00401559
APH1A	810.921	0.178333	0.0668099	2.66925	0.00760199	0.0440939
APH1C	84.5791	-0.063312	0.121769	-0.519934	0.603109	0.741391
API5	544.212	-0.167623	0.104056	-1.6109	0.107201	0.242648
APIP	64.7639	-0.0312584	0.155914	-0.200485	0.841102	0.909708
APLF	67.3515	-0.317242	0.100518	-3.15608	0.00159906	0.0161284
APLNR	19.8668	0.857113	0.239472	3.57918	0.00034468	0.00607697
APLP1	28.1362	-0.283016	0.314451	-0.900031	0.368104	0.544279
APLP2	2995.6	0.124752	0.08661	1.44038	0.149759	0.303583
APMAP	690.383	0.0725804	0.154389	0.470113	0.638274	0.76608
APOA2	61989	0.00871088	0.181111	0.048097	0.961639	0.977543
APOA4	2407.67	-0.538054	0.635901	-0.846128	0.397481	0.57102
APOA5	13070.7	0.125992	0.139444	0.903531	0.366244	0.542322
APOAI	108341	-0.0360423	0.183431	-0.19649	0.844227	0.911509
APOB	85562.6	0.062794	0.125391	0.500784	0.616523	0.751871
APOBR	46.4908	1.09644	0.240236	4.56403	5.02e-06	0.00047836
APOC1	32072.6	0.106313	0.167474	0.634803	0.525557	0.680893
APOC2	9801.11	-0.160993	0.203618	-0.790663	0.429141	0.59887
APOC3	12540.5	0.385544	0.351167	1.09789	0.272251	0.446275
APOE	164495	0.046091	0.113962	0.40444	0.685889	0.801203
APOF	14485.3	-0.0013043	0.119012	-0.0109593	0.991256	0.995192
APOH	46583.1	-0.368048	0.120037	-3.06613	0.0021685	0.019534
APOL3	25.3796	1.21194	0.427111	2.83752	0.00454659	0.0321352
APOM	4427.56	0.123412	0.145822	0.84632	0.397374	0.571014
APOO	151.188	-0.103422	0.106307	-0.972863	0.330622	0.506021
APOOL	233.614	0.146724	0.129957	1.12902	0.258889	0.432598
APP	282.006	-0.01925	0.0777724	-0.247517	0.804508	0.883268
APPBP2	116.749	-0.0187444	0.0846947	-0.221317	0.824845	0.897272
APPL1	104.346	0.20786	0.115498	1.79969	0.0719098	0.187667
APPL2	157.937	-0.129248	0.0970571	-1.33167	0.182968	0.344063
APRT	835.755	-0.167594	0.0913295	-1.83505	0.0664986	0.178565
APTX	36.791	0.227066	0.158476	1.43281	0.151913	0.306123
AQP1	24.5001	0.506946	0.186719	2.71502	0.00662722	0.0408861
AQP11	297.884	0.128923	0.148826	0.866266	0.386344	0.561895
AQP8	521.713	0.753038	0.378756	1.98819	0.046791	0.142149
AQP9	1525.07	-0.137526	0.119799	-1.14798	0.250979	0.424694
AQR	150.806	-0.0038534	0.10271	-0.0375174	0.970072	0.982346
AR	20.6597	0.298478	0.333576	0.894782	0.370904	0.547183
ARAF	515.912	0.0765708	0.0539227	1.42001	0.155604	0.310734
ARAP1	649.502	0.378894	0.101515	3.73239	0.00018967	0.00417846
ARAP2	166.144	-0.267916	0.15117	-1.77229	0.0763465	0.194947
ARAP3	119.067	0.228219	0.0959788	2.37781	0.0174159	0.0745836
ARCN1	2393.03	-0.175831	0.101279	-1.7361	0.0825458	0.205441
AREL1	76.3074	0.100298	0.104971	0.955482	0.339334	0.515301
ARF1	3735.57	-0.125972	0.0940822	-1.33896	0.180584	0.341166
ARF4	804.247	-0.0009389	0.176913	-0.0053072	0.995765	0.997632
ARF5	1853.44	0.306933	0.187719	1.63507	0.102035	0.235067
ARF6	361.415	-0.272012	0.131763	-2.0644	0.0389797	0.127058
ARFGAP1	786.725	-0.0527142	0.0971095	-0.542833	0.587245	0.728481
ARFGAP2	2470.43	-0.10509	0.0531013	-1.97904	0.0478116	0.143837
ARFGAP3	99.3549	-0.271924	0.193842	-1.40281	0.160673	0.31728
ARFGEF1	811.409	-0.186157	0.0903688	-2.05997	0.0394018	0.127768
ARFGEF2	570.345	-0.221368	0.11735	-1.88639	0.0592418	0.165928
ARFIP1	248.111	-0.0690216	0.112227	-0.615015	0.538545	0.691951
ARFIP2	227.916	-0.236925	0.13353	-1.77432	0.0760103	0.194305
ARFRP1	173.759	0.0234006	0.0676517	0.345898	0.72942	0.833141
ARGLU1	415.322	-0.140746	0.0779276	-1.80611	0.0709018	0.18607
ARHGAP1	104.539	0.173644	0.0775987	2.23772	0.0252393	0.0955385
ARHGAP12	278.676	-0.407789	0.148314	-2.7495	0.00596856	0.0380517
ARHGAP17	181.415	-0.0584071	0.0846973	-0.689597	0.490447	0.650635
ARHGAP18	41.1838	0.543321	0.291825	1.8618	0.0626307	0.172126
ARHGAP19	8.41433	0.0238618	0.226136	0.10552	0.915963	0.95295
ARHGAP21	617.621	-0.170094	0.0962781	-1.7667	0.0772785	0.196819
ARHGAP22	17.8566	0.748585	0.310114	2.4139	0.0157826	0.0709094
ARHGAP23	137.905	0.493995	0.153948	3.20885	0.00133267	0.0142692
ARHGAP24	89.5205	0.410716	0.236567	1.73615	0.0825375	0.205441
ARHGAP25	52.4469	0.808336	0.222896	3.62651	0.00028728	0.0053177
ARHGAP26	59.0722	0.224563	0.133609	1.68075	0.0928116	0.220848
ARHGAP27	35.0862	0.708131	0.199439	3.55061	0.00038434	0.00658828
ARHGAP29	817.4	0.0154149	0.0829499	0.185834	0.852575	0.915919
ARHGAP30	29.1226	0.677069	0.207422	3.26421	0.00109769	0.012662
ARHGAP31	82.5318	0.424973	0.145684	2.91708	0.00353326	0.0270341
ARHGAP32	32.1598	-0.0820368	0.166819	-0.491772	0.622881	0.755715
ARHGAP33	15.5725	0.265601	0.243166	1.09226	0.274718	0.448589
ARHGAP35	1238.01	0.125688	0.119327	1.05331	0.292201	0.466725
ARHGAP4	95.0309	0.446618	0.155965	2.86358	0.00418878	0.030459
ARHGAP42	161.556	-0.0899681	0.128609	-0.699549	0.484209	0.645825
ARHGAP44	11.2427	-0.0289362	0.252277	-0.1147	0.908683	0.949505
ARHGAP5	917.643	-0.153514	0.121574	-1.26272	0.20669	0.373708
ARHGAP8	219.004	0.37532	0.171285	2.1912	0.028437	0.103096
ARHGAP9	32.7625	1.28209	0.304041	4.21684	2.48e-05	0.00116298
ARHGDIA	1843.18	0.00929215	0.101126	0.0918869	0.926788	0.959743
ARHGDIB	76.3744	1.10664	0.242991	4.55423	5.26e-06	0.00047945
ARHGEF1	394.339	-0.0786634	0.0862938	-0.911577	0.361992	0.537729
ARHGEF10	11.5793	-0.264747	0.196943	-1.34428	0.178857	0.339264
ARHGEF10L	680.804	0.178079	0.121877	1.46114	0.143978	0.295635
ARHGEF11	457.514	-0.150062	0.124807	-1.20235	0.229229	0.399901
ARHGEF12	1354.65	-0.0998547	0.127397	-0.783806	0.433154	0.602122
ARHGEF15	35.0973	0.114931	0.147918	0.776996	0.437161	0.605505
ARHGEF17	22.5225	0.242538	0.161896	1.49811	0.134105	0.282451
ARHGEF18	438.765	0.091938	0.0737731	1.24623	0.212681	0.380945
ARHGEF2	58.2724	0.626534	0.177053	3.53867	0.00040214	0.0067581
ARHGEF25	107.699	-0.228773	0.150593	-1.51914	0.128726	0.275241
ARHGEF26	253.003	-1.10115	0.285789	-3.85301	0.00011668	0.00299505
ARHGEF28	37.9003	0.278492	0.19494	1.42861	0.153118	0.307479
ARHGEF3	345.552	-0.475789	0.156146	-3.04708	0.00231076	0.0202847
ARHGEF37	111.079	0.0582495	0.259515	0.224455	0.822403	0.895742
ARHGEF4	32.23	-0.12142	0.149977	-0.809592	0.418174	0.58937
ARHGEF40	43.4539	0.366774	0.210352	1.74362	0.0812254	0.203464
ARHGEF5	238.87	-0.227961	0.127609	-1.7864	0.0740345	0.190833
ARHGEF6	25.8231	0.813434	0.264371	3.07687	0.00209186	0.0190797
ARHGEF7	184.334	0.0107052	0.0849492	0.126019	0.899717	0.943566
ARHGEF9	12.5132	0.381909	0.301736	1.26571	0.205617	0.372738
ARID1A	1039.98	0.0298599	0.114046	0.261824	0.793457	0.876061
ARID1B	342.493	-0.199174	0.160057	-1.24439	0.213355	0.381578
ARID2	334.513	-0.167037	0.119881	-1.39335	0.163513	0.320487
ARID3B	29.1705	-0.175431	0.162677	-1.0784	0.280855	0.45454
ARID4A	211.902	-0.36728	0.138837	-2.64541	0.00815928	0.046187
ARID4B	227.925	-0.170251	0.105483	-1.61402	0.106524	0.241704
ARID5B	84.0849	0.123948	0.163332	0.758869	0.447931	0.615518
ARIH1	204.801	-0.45791	0.140343	-3.26278	0.00110323	0.0126841
ARIH2	492.232	-0.229869	0.0662127	-3.47167	0.00051723	0.00795878
ARL1	91.4629	-0.155269	0.112147	-1.38451	0.166201	0.323872
ARL10	177.397	-0.167303	0.11185	-1.49578	0.13471	0.282963
ARL11	13.2181	0.572832	0.306723	1.86759	0.0618191	0.170866
ARL13B	52.8993	-0.063378	0.102349	-0.619237	0.53576	0.689759
ARL16	234.04	-0.24216	0.0754934	-3.2077	0.00133803	0.0142856
ARL2	185.965	-0.103103	0.0992396	-1.03893	0.298838	0.473288
ARL2BP	57.9888	0.264378	0.11397	2.31971	0.0203565	0.0828634
ARL4A	482.005	-1.18503	0.237583	-4.98788	6.1e-07	0.00016358
ARL4C	8.77041	0.870433	0.293938	2.96128	0.00306363	0.0244828
ARL5A	287.044	0.141879	0.114331	1.24095	0.214623	0.382959
ARL5B	185.495	-0.986393	0.242204	-4.07257	4.65e-05	0.00169049
ARL6	62.9501	0.114155	0.143759	0.794074	0.427152	0.596768
ARL6IP1	570.58	-0.0832674	0.0750801	-1.10905	0.26741	0.441156
ARL6IP4	526.252	-0.144167	0.0834448	-1.72769	0.0840435	0.207544
ARL6IP5	154.541	-0.134684	0.10071	-1.33734	0.18111	0.341732
ARL6IP6	40.0545	-0.49281	0.167412	-2.94369	0.00324327	0.0255534
ARL8A	883.618	0.102863	0.0760049	1.35337	0.175937	0.336305
ARMC1	249.537	0.0600018	0.0707847	0.847666	0.396624	0.570525
ARMC10	83.1921	0.182459	0.0995201	1.83339	0.066745	0.179097
ARMC2	10.4275	1.63742	0.492314	3.32597	0.0008811	0.011076
ARMC5	233.816	0.348653	0.118646	2.93861	0.00329685	0.0257928
ARMC7	16.567	0.304586	0.177263	1.71827	0.0857467	0.210534
ARMC8	116.627	0.0515601	0.0750383	0.687117	0.492009	0.651851
ARMC9	64.9265	-0.0876409	0.101392	-0.864376	0.387381	0.56276
ARMCX1	50.498	0.23799	0.129042	1.84429	0.0651411	0.176239
ARMCX3	87.2879	-0.243449	0.183013	-1.33023	0.183442	0.344496
ARMCX5	70.126	0.11444	0.109184	1.04814	0.294575	0.468968
ARMH1	81.5114	0.712947	0.367373	1.94066	0.0522994	0.152551
ARMH3	38.5828	0.135534	0.114312	1.18566	0.235758	0.407395
ARMT1	243.615	-0.683893	0.149375	-4.57836	4.69e-06	0.00047452
ARNT	449.732	-0.0493405	0.0687454	-0.717729	0.472924	0.636574
ARNT2	35.8095	-0.0487129	0.252124	-0.19321	0.846794	0.913113
ARNTL	427.401	-0.0706806	0.163158	-0.433202	0.664868	0.78608
ARPC1A	34.475	0.115506	0.113987	1.01333	0.310903	0.48647
ARPC1B	582.219	0.206388	0.117254	1.76017	0.078379	0.19849
ARPC2	1095.37	0.0304298	0.0734377	0.414362	0.678609	0.795776
ARPC3	551.361	0.175792	0.129589	1.35654	0.174928	0.334952
ARPC4	350.509	0.197554	0.0790078	2.50043	0.0124041	0.0605246
ARPC5	364.992	0.266882	0.132184	2.01902	0.0434847	0.135664
ARPC5L	160.54	-0.193519	0.107707	-1.79671	0.0723812	0.188404
ARPIN	70.8347	0.700701	0.184113	3.80581	0.00014134	0.00341825
ARPP19	464.96	0.116427	0.0841738	1.38317	0.166611	0.324274
ARRB1	38.638	0.442112	0.176802	2.5006	0.0123982	0.0605246
ARRB2	97.692	0.206581	0.105688	1.95463	0.050627	0.149635
ARRDC1	108.148	0.239307	0.172125	1.39031	0.164435	0.321615
ARRDC3	697.837	1.07713	0.418494	2.57383	0.010058	0.0528778
ARRDC4	111.855	0.17209	0.318229	0.540774	0.588664	0.729356
ARSB	24.656	0.528409	0.249264	2.11988	0.0340161	0.116028
ARSG	31.0691	0.203335	0.169149	1.20211	0.229322	0.399915
ARSK	132.456	0.0344094	0.0683772	0.50323	0.614803	0.750624
ART1	40.8977	-0.679688	0.387151	-1.75561	0.0791542	0.199998
ART3	25.3909	0.366863	0.281015	1.30549	0.191726	0.35573
ART4	15.3591	0.711022	0.311154	2.28511	0.0223063	0.0882494
ART5	31.9024	-0.606338	0.370014	-1.63869	0.101278	0.233663
ARTN	12.6558	0.29446	0.27256	1.08035	0.279987	0.453598
ARV1	92.1109	-0.203944	0.110719	-1.84199	0.0654771	0.176807
ARVCF	172.231	0.602391	0.175226	3.43779	0.00058649	0.00860957
AS3MT	344.256	0.512403	0.206847	2.47721	0.0132414	0.0632232
ASAH1	1236.1	0.0984183	0.159304	0.6178	0.536707	0.690433
ASAP1	140.764	-0.0033011	0.13301	-0.0248186	0.9802	0.988552
ASAP2	239.479	-0.203845	0.170129	-1.19818	0.230847	0.401842
ASAP3	370.051	0.39246	0.151901	2.58366	0.00977589	0.0519126
ASB1	47.4988	-0.387246	0.169042	-2.29082	0.0219737	0.0872751
ASB13	287.75	0.0964294	0.173595	0.555485	0.578563	0.723007
ASB3	83.0322	-0.0256968	0.0923943	-0.278121	0.780919	0.867731
ASB6	85.1322	-0.204276	0.10161	-2.01039	0.0443897	0.137271
ASB7	34.1609	0.0274911	0.130336	0.210926	0.832945	0.903795
ASB8	301.973	-0.0457685	0.060184	-0.760476	0.44697	0.614729
ASCC1	461.671	-1.24784	0.206605	-6.03972	1.54e-09	3.43e-06
ASCC2	220.942	-0.116284	0.0781913	-1.48718	0.136968	0.286423
ASCC3	306.512	-0.141584	0.0912187	-1.55214	0.120628	0.26386
ASF1A	101.297	-0.214883	0.084288	-2.54939	0.0107912	0.0551458
ASGR1	3856.52	-0.103777	0.0894275	-1.16046	0.245862	0.419318
ASGR2	3026.98	0.0677218	0.132098	0.512664	0.608186	0.745701
ASH1L	440.368	-0.375482	0.157692	-2.3811	0.0172608	0.0741701
ASH2L	305.378	0.218698	0.107159	2.04088	0.0412626	0.131344
ASHWIN (MUS MUSCULUS)	212.303	-0.0548201	0.0827719	-0.662304	0.507776	0.665608
ASIC5	22.8808	-1.38508	0.365748	-3.78698	0.00015249	0.00362492
ASL	7896.98	-0.98804	0.207677	-4.75758	1.96e-06	0.00030387
ASNSD1	126.021	-0.109316	0.113082	-0.96669	0.333699	0.509455
ASPA	9.2271	0.347881	0.520913	0.66783	0.504242	0.662693
ASPDH	858.549	0.104129	0.116562	0.893334	0.371679	0.547745
ASPG	1445.36	-0.0344972	0.123037	-0.280379	0.779186	0.866412
ASPH	49.1949	-0.244381	0.142485	-1.71513	0.0863214	0.21137
ASPM	10.055	-0.479585	0.31117	-1.54123	0.123261	0.267514
ASPSCR1	645.523	-0.0458345	0.0537215	-0.853187	0.393556	0.567647
ASRGL1	307.127	-0.124048	0.109947	-1.12826	0.259211	0.432598
ASS1	23847.6	-0.866873	0.19596	-4.42372	9.7e-06	0.00065018
ASTE1	104.802	0.0941236	0.10121	0.929985	0.352379	0.528402
ASTL	114.34	-0.473542	0.282291	-1.6775	0.0934452	0.221611
ASXL1	412.118	-0.0627403	0.0908041	-0.690942	0.489602	0.649901
ASXL2	247.718	-0.0341478	0.145657	-0.23444	0.814643	0.890694
ATAD1	506.826	-0.257397	0.0894641	-2.8771	0.00401346	0.0295693
ATAD2	84.6583	-0.258227	0.181711	-1.42108	0.155293	0.310352
ATAD2B	70.3514	-0.368265	0.139181	-2.64594	0.00814644	0.046187
ATAD3	395.063	-0.274206	0.0668546	-4.10152	4.1e-05	0.00159452
ATAD5	10.1152	0.241032	0.262992	0.9165	0.359404	0.535258
ATAT1	75.9303	0.498081	0.158882	3.13492	0.00171901	0.0169178
ATE1	151.765	-0.470264	0.147788	-3.18201	0.00146255	0.0152349
ATF1	389.65	-0.120959	0.0632723	-1.91173	0.0559114	0.159579
ATF2	145.294	-0.238335	0.116846	-2.03973	0.0413769	0.131595
ATF3	21.584	-0.401842	0.495331	-0.811259	0.417217	0.588701
ATF4	2035.71	-0.830453	0.206648	-4.01868	5.85e-05	0.00195521
ATF5	1081.47	-0.967288	0.387595	-2.49561	0.0125739	0.0611118
ATF6	318.734	-0.398145	0.161398	-2.46686	0.0136304	0.0644104
ATF6B	493.956	-0.0272031	0.101339	-0.268437	0.788363	0.87269
ATF7	72.6049	-0.0370372	0.159009	-0.232925	0.81582	0.891464
ATF7IP	277.549	-0.1283	0.136619	-0.939112	0.347673	0.523589
ATG10	14.6401	0.378624	0.246081	1.53862	0.123898	0.26823
ATG101	253.552	-0.170948	0.102373	-1.66985	0.0949495	0.22389
ATG12	92.1025	-0.0039433	0.0885614	-0.0445261	0.964485	0.979211
ATG13	515.688	-0.333134	0.120577	-2.76283	0.00573032	0.0371143
ATG14	122.719	0.271173	0.0997037	2.71979	0.00653226	0.0404629
ATG16L1	418.387	-0.26468	0.0886575	-2.98542	0.00283185	0.0232927
ATG16L2	55.1599	-0.147485	0.136081	-1.0838	0.278453	0.452183
ATG2A	485.724	-0.26585	0.143013	-1.85892	0.0630382	0.173032
ATG2B	473.946	-0.560757	0.164317	-3.41266	0.00064333	0.00902754
ATG3	880.981	0.022668	0.0683405	0.331692	0.740122	0.841133
ATG4A	146.265	0.153393	0.107118	1.432	0.152144	0.306409
ATG4B	230.006	-0.0298363	0.0614136	-0.485826	0.627091	0.758467
ATG4C	81.0509	-0.190947	0.119755	-1.59448	0.110828	0.248547
ATG4D	346.434	-0.446794	0.137293	-3.25432	0.00113666	0.0129298
ATG5	106.256	-0.113855	0.0828769	-1.37379	0.169507	0.328073
ATG7	217.712	0.0883213	0.113182	0.78035	0.435185	0.603821
ATG9A	777.75	-0.127192	0.0989773	-1.28507	0.198769	0.364839
ATIC	265.072	0.115372	0.0865145	1.33355	0.18235	0.343257
ATL1	61.5167	0.471902	0.285267	1.65425	0.098077	0.229032
ATL2	3354.84	-0.304473	0.126563	-2.40571	0.0161411	0.0714278
ATL3	317.969	-0.0409002	0.13364	-0.306047	0.759569	0.854557
ATM	107.821	-0.212224	0.122178	-1.73701	0.0823852	0.205268
ATMIN	96.3421	-0.0986146	0.100399	-0.982229	0.325987	0.501512
ATN1	781.498	-0.187661	0.158888	-1.18109	0.237567	0.409566
ATOX1	717.045	0.0365677	0.131015	0.27911	0.78016	0.867061
ATP10A	10.8761	0.831102	0.395178	2.10311	0.0354561	0.119313
ATP10D	922.037	-0.177647	0.127014	-1.39864	0.161921	0.318497
ATP11A	69.1648	0.941325	0.402535	2.33849	0.0193618	0.0803134
ATP11B	639.757	-0.167141	0.100302	-1.66637	0.0956391	0.224992
ATP11C	930.134	0.512417	0.17474	2.93245	0.00336303	0.0261817
ATP13A1	1196.38	-0.134408	0.100726	-1.33439	0.182075	0.342855
ATP13A2	638.224	0.274821	0.107298	2.56129	0.0104284	0.0540615
ATP13A3	505.825	-0.396599	0.190451	-2.08242	0.0373045	0.123369
ATP1A1	6249.9	-0.326954	0.138759	-2.35628	0.018459	0.0773762
ATP1A2	9.91959	0.532567	0.496171	1.07335	0.283112	0.456997
ATP1A4	9.40222	0.440499	0.322154	1.36735	0.171515	0.330636
ATP1B1	1046.07	-0.827534	0.291921	-2.83478	0.00458568	0.0323088
ATP1B3	312.472	0.0095422	0.0768883	0.124105	0.901232	0.944358
ATP23	55.2112	-0.0229006	0.144769	-0.158188	0.874309	0.929659
ATP2A2	4671.66	-0.566989	0.170233	-3.33066	0.00086641	0.0110043
ATP2A3	35.5256	0.82339	0.245058	3.35998	0.00077947	0.0101877
ATP2B1	205.351	-0.0993424	0.10208	-0.973185	0.330461	0.50597
ATP2B2	130.834	1.341	0.499609	2.6841	0.00727257	0.0428857
ATP2B4	61.95	0.485722	0.203388	2.38815	0.0169334	0.0735877
ATP2C1	352.863	0.0766672	0.101054	0.758677	0.448046	0.615582
ATP5F1A	10691.5	-0.176621	0.0577748	-3.05707	0.00223514	0.0199072
ATP5F1B	13387	-0.303257	0.0775167	-3.91216	9.15e-05	0.00260143
ATP5F1C	2385.24	-0.254755	0.0672847	-3.78622	0.00015296	0.00362821
ATP5F1D	1303.78	-0.116792	0.104054	-1.12241	0.261688	0.434973
ATP5F1E	1253.16	0.0258371	0.131624	0.196295	0.84438	0.911569
ATP5IF1	784.097	-0.311276	0.100601	-3.09416	0.0019737	0.0184672
ATP5MC1	1776.05	-0.160842	0.0999756	-1.60881	0.107657	0.243408
ATP5MC2	2251.31	-0.158585	0.0897681	-1.7666	0.0772947	0.196819
ATP5MC3	2653.35	-0.153933	0.11392	-1.35124	0.176617	0.336748
ATP5MD	339.475	-0.220865	0.13007	-1.69805	0.0894984	0.216045
ATP5ME	370.03	0.0189022	0.138291	0.136684	0.89128	0.939056
ATP5MF	16.8122	0.184128	0.363854	0.50605	0.612822	0.749109
ATP5MG	696.431	-0.231333	0.119042	-1.9433	0.0519805	0.15186
ATP5MPL	783.605	-0.076772	0.10135	-0.757494	0.448754	0.616192
ATP5PB	2404.91	-0.237745	0.0691997	-3.43564	0.00059115	0.00865335
ATP5PD	1963.9	-0.23933	0.0921051	-2.59844	0.0093648	0.0503788
ATP5PF	812.797	-0.0442305	0.101964	-0.433784	0.664445	0.785905
ATP5PO	2466.5	-0.19101	0.081245	-2.35103	0.0187215	0.0781819
ATP6AP1	1746.07	-0.347158	0.0748599	-4.63744	3.53e-06	0.00041309
ATP6AP2	444.088	-0.155408	0.0882075	-1.76185	0.0780955	0.19823
ATP6V0A1	668.952	-0.0505941	0.111357	-0.454343	0.649582	0.775054
ATP6V0A2	517.996	0.0658827	0.0711751	0.925641	0.354632	0.530708
ATP6V0B	663.452	-0.285375	0.107537	-2.65374	0.00796059	0.0454862
ATP6V0C	199.51	0.171823	0.0891005	1.92842	0.053803	0.155389
ATP6V0D1	732.784	-0.0717014	0.0551476	-1.30017	0.193542	0.358119
ATP6V0D2	13.1998	0.870895	0.539859	1.61319	0.106704	0.241961
ATP6V0E1	378.617	-0.308138	0.126459	-2.43666	0.0148234	0.0679763
ATP6V0E2	11.1417	0.478987	0.23445	2.04302	0.0410501	0.131059
ATP6V1A	369.316	-0.0377189	0.0740447	-0.509407	0.610467	0.747298
ATP6V1B2	586.456	-0.0543811	0.0676596	-0.803746	0.421544	0.591932
ATP6V1C1	224.036	-0.205856	0.0919639	-2.23844	0.0251922	0.0954577
ATP6V1D	530.633	-0.0388262	0.0772718	-0.502463	0.615342	0.750918
ATP6V1E1	624.749	-0.0356095	0.0817529	-0.435575	0.663145	0.78509
ATP6V1F	616.216	-0.196497	0.12202	-1.61037	0.107317	0.242861
ATP6V1G1	966.911	-0.0522738	0.0774015	-0.675359	0.499448	0.658258
ATP6V1H	343.629	0.072199	0.0807246	0.894387	0.371115	0.547276
ATP7A	56.1634	-0.0834757	0.166037	-0.502754	0.615137	0.750881
ATP7B	370.108	0.374101	0.14583	2.56532	0.0103082	0.053613
ATP8A1	138.602	-0.0010169	0.103545	-0.009821	0.992164	0.995385
ATP8B1	211.413	0.126372	0.117294	1.07739	0.281304	0.455092
ATP8B2	86.5148	0.378267	0.150872	2.50721	0.0121688	0.0597432
ATP8B4	29.9081	0.191454	0.157092	1.21874	0.222943	0.392815
ATP9A	881.714	-0.163122	0.115247	-1.41542	0.156946	0.31246
ATP9B	120.748	-0.0317293	0.0760941	-0.416974	0.676697	0.794539
ATPAF1	140.841	0.0251829	0.108934	0.231176	0.817178	0.89216
ATPAF2	231.84	-0.195664	0.0714997	-2.73657	0.00620836	0.0390214
ATPSCKMT	35.8878	0.04621	0.132129	0.349735	0.726537	0.830873
ATR	36.6031	-0.152359	0.245557	-0.620463	0.534953	0.689212
ATRIP	91.1429	0.162137	0.0994339	1.6306	0.102975	0.236499
ATRN	306.054	-0.137875	0.124227	-1.10987	0.267055	0.440865
ATRNL1	52.53	0.118138	0.127871	0.923888	0.355545	0.531634
ATRX	499.664	-0.255646	0.136318	-1.87537	0.0607425	0.168729
ATXN1	270.587	0.283994	0.196183	1.4476	0.14773	0.300731
ATXN10	129.84	0.333215	0.140053	2.37921	0.01735	0.0744097
ATXN1L	149.019	-0.258615	0.150379	-1.71975	0.0854778	0.210013
ATXN2	628.142	-0.153646	0.0926156	-1.65896	0.0971233	0.227569
ATXN2L	1533.02	-0.115488	0.090173	-1.28074	0.200284	0.366173
ATXN3	27.9332	-0.160739	0.149236	-1.07708	0.281446	0.455166
ATXN7	127.31	-0.243633	0.142019	-1.71549	0.0862551	0.211316
ATXN7L1	189.494	0.224306	0.133204	1.68393	0.0921959	0.219867
ATXN7L2	38.7441	0.269421	0.141357	1.90597	0.0566544	0.161039
ATXN7L3	125.569	-0.112627	0.0954455	-1.18001	0.237996	0.410116
ATXN7L3B	143.407	-0.0964036	0.11497	-0.838514	0.401742	0.574766
AUH	397.487	-0.0743127	0.110841	-0.670445	0.502574	0.661345
AUP1	867.529	-0.338172	0.0862176	-3.9223	8.77e-05	0.00254098
AURKA	19.6126	0.329255	0.189422	1.73821	0.082173	0.205018
AURKAIP1	873.447	-0.133698	0.0938434	-1.42469	0.154247	0.309115
AUTS2	21.4061	-0.639177	0.276958	-2.30784	0.0210078	0.0847396
AVEN	35.1187	-0.266219	0.201015	-1.32438	0.185378	0.346961
AVL9	77.8995	-0.141042	0.135347	-1.04208	0.297377	0.47186
AVPI1	45.2882	-0.0765263	0.177512	-0.431104	0.666393	0.78751
AWAT1	138.958	0.0075375	0.352663	0.0213731	0.982948	0.990075
AXIN1	378.343	-0.382108	0.110339	-3.46304	0.00053411	0.00817322
AXIN2	322.956	0.374139	0.151767	2.46521	0.0136932	0.0646041
AXL	71.5499	1.01539	0.210545	4.82265	1.42e-06	0.00026267
AZGP1	6398.5	-0.512793	0.13932	-3.68067	0.00023262	0.0046212
AZI2	273.271	-0.02053	0.0664135	-0.309124	0.757227	0.852992
AZIN1	753.861	-0.102657	0.124619	-0.823767	0.410072	0.582112
B2M	3657.05	0.377769	0.1794	2.10573	0.0352276	0.118811
B3GALNT2	673.12	-0.364633	0.0952769	-3.82709	0.00012967	0.00321703
B3GALT1	123.331	0.0103102	0.149501	0.068964	0.945018	0.968018
B3GALT2	44.7989	1.6017	0.496692	3.22473	0.00126093	0.0137663
B3GALT4	150.537	-0.0626261	0.0820597	-0.763177	0.445358	0.613346
B3GALT6	33.8377	-0.214701	0.137551	-1.56088	0.118551	0.261113
B3GAT1	15.2705	0.857897	0.570012	1.50505	0.132311	0.28048
B3GAT3	446.797	-0.252042	0.0851406	-2.96031	0.00307331	0.0245269
B3GNT2	90.5123	-0.0172346	0.123043	-0.140069	0.888605	0.937836
B3GNTL1	45.3094	0.384813	0.200832	1.91609	0.0553536	0.158615
B4GALNT1	1351	0.969679	0.335298	2.89199	0.00382811	0.02864
B4GALT1	333.116	0.097614	0.0842118	1.15915	0.246395	0.420099
B4GALT3	235.392	-0.237718	0.0996742	-2.38495	0.0170815	0.0739272
B4GALT4	9.00444	0.0552576	0.288129	0.191781	0.847914	0.913642
B4GALT5	104.967	-0.0220546	0.192942	-0.114307	0.908994	0.949536
B4GALT6	31.9377	0.104025	0.16245	0.640353	0.521943	0.677868
B4GALT7	163.141	-0.0800798	0.0814023	-0.983753	0.325237	0.500659
B4GAT1	163.255	0.144461	0.108732	1.32859	0.183982	0.345218
B9D1	59.8872	0.121892	0.276196	0.441326	0.658977	0.781736
B9D2	15.0288	-0.106941	0.240902	-0.44392	0.6571	0.780867
BABAM1	314.381	-0.133483	0.0617764	-2.16074	0.0307156	0.108377
BACE1	286.723	0.00854397	0.0999028	0.0855228	0.931846	0.962441
BACE2	66.0281	0.373959	0.14763	2.53308	0.0113065	0.0568907
BACH1	302.306	-1.37012	0.287733	-4.76179	1.92e-06	0.00030387
BACH2	41.9764	0.714124	0.202558	3.52553	0.00042263	0.00702304
BAD	155.302	-0.263629	0.113186	-2.32917	0.0198499	0.0816537
BAG1	1063.38	-0.268923	0.0867022	-3.10169	0.00192421	0.0181808
BAG3	351.363	-0.228164	0.147907	-1.54262	0.122923	0.267094
BAG4	63.1897	-0.0127664	0.101794	-0.125414	0.900196	0.943801
BAG5	127.121	-0.331347	0.102413	-3.2354	0.00121472	0.0134065
BAG6	1798.74	-0.0929701	0.0987681	-0.941297	0.346553	0.522477
BAHCC1	59.8324	0.208523	0.140471	1.48445	0.13769	0.287099
BAHD1	201.03	0.0313414	0.116246	0.269613	0.787458	0.872016
BAIAP2	30.2914	-0.380693	0.218222	-1.74452	0.0810685	0.203419
BAIAP2L1	512.366	-1.13796	0.26351	-4.31847	1.57e-05	0.0008568
BAMBI	48.4406	-0.0214711	0.18079	-0.118763	0.905463	0.947182
BANF1	165.065	0.106923	0.097824	1.09301	0.274388	0.448459
BANK1	12.43	1.17642	0.340337	3.45664	0.00054695	0.00830987
BANP	66.3978	-0.471496	0.176816	-2.6666	0.0076623	0.0443282
BAP1	1231.75	-0.22824	0.0838145	-2.72315	0.00646618	0.0401654
BAP18	154.76	0.0523398	0.134666	0.388664	0.697525	0.809932
BARGIN	18.2887	-0.0176358	0.192183	-0.0917657	0.926884	0.959753
BATF2	10.8037	1.05097	0.290023	3.62373	0.00029039	0.00536637
BAX	57.17	-0.177461	0.206836	-0.857977	0.390905	0.565824
BAZ1A	438.564	-0.544905	0.150606	-3.61809	0.00029679	0.00544843
BAZ1B	540.741	-0.544599	0.190209	-2.86316	0.00419445	0.030459
BAZ2A	661.169	-0.262805	0.13713	-1.91646	0.0553059	0.158536
BAZ2B	314.504	-0.458295	0.146845	-3.12094	0.00180274	0.0175004
BBC3	16.9517	-0.224899	0.269897	-0.833276	0.404689	0.577275
BBIP1	89.4967	-0.218135	0.130107	-1.67658	0.093625	0.221801
BBOF1	14.7416	-0.244574	0.191383	-1.27793	0.201275	0.367562
BBS1	51.6808	0.168069	0.121328	1.38524	0.165979	0.323529
BBS10	44.7278	-0.482766	0.210164	-2.29709	0.0216139	0.0862201
BBS12	25.9311	-0.0886888	0.198684	-0.446381	0.655322	0.779895
BBS2	151.365	0.271154	0.132904	2.04023	0.0413278	0.131476
BBS4	93.1115	-0.0579863	0.0832014	-0.696939	0.485841	0.647011
BBS5	16.5241	0.00368176	0.166416	0.0221239	0.982349	0.989644
BBS7	41.5494	0.145702	0.141452	1.03004	0.302991	0.477852
BBS9	37.6193	0.117197	0.14472	0.809815	0.418046	0.58937
BBX	42.6978	0.0980055	0.169851	0.577007	0.563935	0.7122
BCAP29	225.575	0.290057	0.103139	2.8123	0.00491884	0.0338688
BCAP31	1342.86	-0.208647	0.0708239	-2.946	0.00321915	0.0254348
BCAR1	378.054	-0.0150432	0.122263	-0.123039	0.902076	0.944705
BCAR3	344.112	0.0211652	0.10587	0.199917	0.841546	0.909834
BCAS1	31.6105	0.35183	0.670071	0.525064	0.599539	0.738144
BCAS2	644.436	-0.476361	0.114541	-4.15887	3.2e-05	0.00137377
BCAS3	224.636	-0.0894563	0.0956953	-0.934804	0.34989	0.525874
BCCIP	246.169	-0.0475539	0.0779339	-0.610183	0.541741	0.694592
BCDIN3D	41.5509	-0.342456	0.110086	-3.11081	0.00186572	0.0178513
BCHE	353.223	-1.46209	0.682341	-2.14275	0.032133	0.112138
BCKDHA	1682.62	-0.310217	0.0916746	-3.38389	0.00071467	0.0095801
BCKDHB	424.749	-0.359927	0.159578	-2.25549	0.0241028	0.0927192
BCKDK	444.833	0.330857	0.17962	1.84198	0.0654781	0.176807
BCL10	165.325	0.0731199	0.0735522	0.994123	0.320163	0.495646
BCL2L1	214.979	-0.649503	0.20024	-3.24363	0.00118018	0.0132042
BCL2L11	19.502	-0.0104433	0.17561	-0.0594688	0.952579	0.972753
BCL2L12	40.5129	0.220444	0.131872	1.67166	0.0945922	0.223379
BCL2L13	284.413	-0.241878	0.0815542	-2.96586	0.00301835	0.02428
BCL3	170.416	0.606505	0.193434	3.13546	0.00171587	0.0169079
BCL6	176.931	0.157049	0.247122	0.635513	0.525094	0.680609
BCL6B	21.5724	-0.251723	0.22676	-1.11009	0.266962	0.440776
BCL7A	30.1943	-0.147319	0.154088	-0.956068	0.339038	0.515061
BCL7B	129.122	-0.333311	0.114133	-2.92037	0.0034962	0.0269104
BCL7C	70.8385	-0.04974	0.119424	-0.416498	0.677046	0.794697
BCL9	126.694	0.354605	0.115697	3.06495	0.00217709	0.0195639
BCL9L	740.997	-0.12739	0.168136	-0.757659	0.448655	0.616132
BCLAF1	581.936	-0.195615	0.106754	-1.83239	0.0668932	0.179279
BCLAF3	74.1401	0.206645	0.124084	1.66536	0.0958417	0.225271
BCO1	228.759	-0.16164	0.172546	-0.936791	0.348866	0.524833
BCO2	1813.67	0.333311	0.129508	2.57368	0.0100622	0.0528778
BCOR	272.32	0.254247	0.125255	2.02982	0.0423744	0.133507
BCORL1	21.5818	-0.0724595	0.204986	-0.353485	0.723725	0.829532
BCR	294.614	0.261733	0.109937	2.38074	0.0172777	0.0742125
BCS1L	224.816	0.0966197	0.0754249	1.28101	0.200192	0.366124
BDH1	703.986	0.526078	0.339386	1.55009	0.121121	0.264365
BDH2	417.933	-0.0751043	0.232992	-0.322348	0.747189	0.846138
BDP1	30.2247	-0.322306	0.172098	-1.8728	0.0610954	0.16951
BECN1	612.653	0.158106	0.0777459	2.03363	0.0419891	0.132783
BEND3	7.84282	0.350641	0.253617	1.38256	0.166799	0.324387
BEND7	108.276	-0.0697083	0.121933	-0.571691	0.567531	0.71524
BET1	147.498	0.130787	0.123982	1.05489	0.291477	0.46597
BET1L	16.2031	-0.0606066	0.231781	-0.261482	0.793721	0.87618
BEX2	29.4484	-2.55617	0.467596	-5.46661	4.59e-08	3.19e-05
BFAR	408.717	0.0288615	0.0591431	0.487994	0.625554	0.75735
BGN	262.976	0.758834	0.189654	4.00114	6.3e-05	0.00203863
BHLHB9	7.63893	0.301021	0.309424	0.972845	0.330631	0.506021
BHLHE22	114.293	0.111558	0.164208	0.679373	0.496901	0.656068
BHLHE40	777.249	0.432456	0.302699	1.42867	0.153101	0.307479
BHMT	35970	0.69401	0.385313	1.80116	0.0716778	0.187326
BHMT2	1972.27	0.218726	0.169936	1.28711	0.198055	0.363892
BICC1	30.5192	0.156207	0.186463	0.837735	0.40218	0.574875
BICD1	76.4323	-0.247127	0.16308	-1.51537	0.129679	0.276547
BICD2	110.23	-0.1409	0.110418	-1.27606	0.201935	0.368391
BICDL1	10.2404	0.491845	0.30646	1.60492	0.108511	0.244864
BICRA	63.0925	-0.39231	0.158413	-2.4765	0.0132677	0.0632411
BICRAL	191.028	-0.0965419	0.114422	-0.843737	0.398816	0.572239
BID	69.8362	0.0764311	0.159922	0.477927	0.632702	0.762256
BIN1	91.303	0.105214	0.0868936	1.21083	0.225959	0.396248
BIN2	195.449	0.729675	0.222391	3.28105	0.00103421	0.0122697
BIN3	128.823	-0.0075824	0.0903647	-0.0839093	0.933129	0.962758
BIRC2	183.37	-0.147205	0.0742555	-1.98241	0.0474334	0.143318
BIRC3	71.4372	-0.191702	0.123163	-1.55648	0.119593	0.262679
BIVM	115.146	-0.0414239	0.080861	-0.512285	0.608452	0.745766
BLCAP	88.8763	-0.0193524	0.0865807	-0.223518	0.823132	0.896197
BLES03	237.142	0.0449735	0.0823504	0.546124	0.584981	0.726987
BLM	39.4443	0.391394	0.208182	1.88006	0.0601	0.167628
BLMH	838.16	0.330248	0.12342	2.67581	0.00745498	0.0435363
BLNK	86.2815	0.613897	0.262675	2.3371	0.0194341	0.0804631
BLOC1S1	242.58	0.0644215	0.171379	0.375901	0.70699	0.816763
BLOC1S2	22.8089	0.103316	0.172707	0.598217	0.549695	0.700339
BLOC1S3	21.5049	0.0172857	0.173305	0.0997418	0.920549	0.955773
BLOC1S5	93.009	0.176143	0.140163	1.2567	0.208862	0.376112
BLOC1S6	80.8669	0.0201336	0.0906197	0.222177	0.824176	0.896719
BLVRA	376.791	-0.024241	0.116024	-0.208932	0.834502	0.904959
BLVRB	780.829	-0.287996	0.15113	-1.90562	0.0567001	0.161121
BLZF1	100.91	0.220734	0.121534	1.81622	0.069336	0.18346
BMF	45.6415	0.453805	0.253519	1.79002	0.0734501	0.190252
BMI1	270.339	-0.165663	0.133654	-1.23949	0.215164	0.383728
BMP1	889.404	0.0269651	0.135784	0.198588	0.842585	0.910651
BMP10	28.4791	-0.36033	0.221717	-1.62518	0.104124	0.2383
BMP2	129.563	0.141749	0.163669	0.866071	0.386451	0.561895
BMP2K	41.9588	-0.0592566	0.153702	-0.38553	0.699845	0.811525
BMP4	13.928	-0.468892	0.217537	-2.15546	0.0311255	0.109441
BMP5	18.7026	-0.168751	0.180248	-0.936215	0.349162	0.525136
BMP6	33.2361	0.00401555	0.171983	0.0233485	0.981372	0.989175
BMP7	31.5253	0.217725	0.219815	0.990492	0.321933	0.497018
BMPER	27.2089	0.519778	0.2715	1.91447	0.0555603	0.158964
BMPR1A	83.2882	-0.105483	0.108627	-0.971059	0.331519	0.507101
BMPR2	53.3673	-0.812652	0.309766	-2.62344	0.00870467	0.0481789
BMS1	580.117	-0.0973348	0.0592671	-1.64231	0.100526	0.232506
BMT2	36.9237	-0.0646123	0.145311	-0.444647	0.656575	0.780717
BMX	209.891	0.232546	0.225703	1.03032	0.30286	0.477793
BNIP1	94.5933	0.0262715	0.117755	0.223104	0.823455	0.896373
BNIP2	125.665	0.0575676	0.130135	0.442369	0.658222	0.781257
BNIP3	1220.11	-0.489305	0.143994	-3.39809	0.00067859	0.00926994
BNIP3L	503.164	-0.156724	0.0868216	-1.80513	0.0710546	0.186215
BOC	6.99236	0.351503	0.369916	0.950223	0.341999	0.51751
BOD1	45.9631	0.0799332	0.173883	0.459694	0.645736	0.772453
BOD1L	102.45	-0.182369	0.106898	-1.706	0.0880078	0.213914
BOK	21.5992	0.611754	0.362434	1.6879	0.0914295	0.218602
BOLA CLASS I HISTOCOMPATIBILITY ANTIGEN%2C ALPHA CHAIN BL3-7 (BOS TAURUS)	76.9126	0.282743	0.161312	1.75277	0.0796419	0.200911
BOLA1	180.37	-0.0378004	0.191861	-0.19702	0.843812	0.911311
BOMBESIN RECEPTOR-ACTIVATED PROTEIN C6ORF89 HOMOLOG (RATTUS NORVEGICUS)	2447.61	-0.0355086	0.0836814	-0.424331	0.671325	0.790651
BOP1	57.2372	-0.0840817	0.137969	-0.609426	0.542242	0.694691
BORA	36.2961	-0.0122593	0.155845	-0.078663	0.937301	0.964737
BORCS5	24.9256	-0.143727	0.145333	-0.988954	0.322685	0.497833
BORCS8	141.524	0.0755902	0.136765	0.552702	0.580467	0.723954
BPGM	95.7364	0.153708	0.118134	1.30113	0.193216	0.357777
BPHL	1822.54	0.265247	0.173412	1.52958	0.126121	0.271497
BPIFB6	7.42047	-0.159449	0.603746	-0.2641	0.791703	0.874907
BPNT1	446.353	-0.0576985	0.113856	-0.506769	0.612317	0.748702
BPNT2	17.7588	-0.394042	0.17583	-2.24104	0.0250233	0.0951417
BPTF	308.085	-0.101626	0.102516	-0.991319	0.32153	0.496613
BRAF	21.6433	-0.48261	0.210398	-2.2938	0.0218022	0.086829
BRAP	544.737	-0.116959	0.102157	-1.14489	0.252254	0.425652
BRAT1	227.323	0.11334	0.0778617	1.45566	0.145487	0.297746
BRCA2	21.2628	0.131058	0.179639	0.729564	0.465657	0.630453
BRCC3	190.437	-0.113819	0.0880989	-1.29195	0.196376	0.361882
BRD1	304.747	-0.358781	0.139826	-2.56592	0.0102903	0.0536005
BRD2	1872.09	-0.416036	0.147599	-2.81869	0.00482195	0.033444
BRD3	555.939	-0.134577	0.0995082	-1.35242	0.176241	0.336713
BRD4	752.801	-0.443112	0.17743	-2.49739	0.012511	0.060915
BRD7	494.542	0.0598913	0.0610897	0.980383	0.326897	0.502172
BRD8	265.351	-0.0004103	0.0651251	-0.0062999	0.994973	0.997304
BRD9	127.34	0.216176	0.107741	2.00643	0.0448103	0.138207
BRDT	16.3163	-0.411797	0.184707	-2.22946	0.0257835	0.0967099
BRF2	67.7402	0.093862	0.107521	0.872962	0.382684	0.557976
BRI3BP	69.808	-0.360003	0.291812	-1.23368	0.217321	0.386023
BRICD5	89.0076	0.187495	0.103455	1.81233	0.0699347	0.184716
BRIX1	122.667	-0.314	0.139959	-2.24351	0.0248641	0.0948278
BRK1	447.49	-0.291766	0.0978107	-2.98297	0.00285467	0.023386
BRMS1	304.39	-0.0553143	0.0845027	-0.654587	0.512734	0.670526
BRMS1L	16.3348	-0.334234	0.173406	-1.92747	0.0539215	0.15561
BROX	148.187	-0.0406196	0.0902539	-0.45006	0.652667	0.777598
BRPF1	204.163	0.00625326	0.108597	0.0575821	0.954082	0.973043
BRPF3	265.924	-0.852693	0.215464	-3.95747	7.57e-05	0.00229617
BRSK1	11.5038	0.565389	0.380703	1.48512	0.137512	0.286967
BRWD1	247.281	-0.226188	0.11359	-1.99127	0.0464509	0.141658
BRWD3	118.488	-0.120059	0.136031	-0.882584	0.377461	0.553189
BSDC1	534.368	-0.0863864	0.0769483	-1.12265	0.261584	0.434942
BSG	2660.75	0.0264163	0.10307	0.256294	0.797724	0.879029
BSN	76.7247	0.219479	0.525325	0.417796	0.676096	0.794085
BSPH2	9.47411	0.361512	0.332628	1.08684	0.27711	0.450774
BTAF1	404.032	-0.379927	0.133206	-2.85217	0.00434225	0.0312468
BTBD1	225.82	0.0337303	0.0791894	0.425944	0.670149	0.790119
BTBD10	59.7587	0.113903	0.111214	1.02417	0.305754	0.480711
BTBD11	11.0687	0.873846	0.528133	1.65459	0.0980068	0.229012
BTBD17	9.99144	-0.967768	0.470606	-2.05643	0.039741	0.128448
BTBD19	8.3425	-0.0184584	0.304544	-0.0606102	0.95167	0.972206
BTBD2	17.0801	0.438051	0.183792	2.38341	0.017153	0.0740215
BTBD3	117.467	0.208766	0.145924	1.43065	0.152529	0.306907
BTBD6	160.846	-0.118358	0.0844768	-1.40107	0.161193	0.317843
BTBD7	92.1838	-0.184019	0.163224	-1.1274	0.259573	0.432816
BTBD9	53.9405	-0.0838989	0.15721	-0.533675	0.593566	0.733378
BTD	237.402	0.198418	0.105115	1.88763	0.0590755	0.16559
BTF3	1320.72	-0.0199658	0.0609337	-0.327664	0.743166	0.843576
BTF3L4	161.664	-0.246409	0.104071	-2.36769	0.0178995	0.0760238
BTG1	324.193	0.0868039	0.128661	0.674671	0.499885	0.6586
BTG2	202.765	-0.375989	0.21622	-1.73892	0.0820494	0.204939
BTG3	69.6849	-0.613326	0.189827	-3.23097	0.00123372	0.0135624
BTK	40.4779	1.12925	0.259026	4.35959	1.3e-05	0.00078218
BTNL2	88.3972	0.65585	0.217902	3.00984	0.00261381	0.0221467
BTRC	57.1506	0.295516	0.10912	2.70819	0.00676519	0.0411722
BUB1B	24.1807	0.567762	0.36391	1.56017	0.118719	0.261431
BUB3	357.484	-0.282081	0.0915354	-3.08166	0.00205847	0.0189203
BUD13	147.486	-0.353437	0.124494	-2.83899	0.00452562	0.0320685
BUD31	377.845	-0.102856	0.0979203	-1.0504	0.293533	0.46806
BYSL	41.2566	0.0343834	0.163138	0.210763	0.833072	0.903795
BZW1	1624.32	-0.101353	0.0568022	-1.78432	0.0743715	0.191335
BZW2	153.825	-0.125934	0.108737	-1.15815	0.246801	0.420276
C14ORF28	13.0444	0.407424	0.247926	1.64333	0.100315	0.23221
C15ORF40	28.6035	0.147473	0.200925	0.733972	0.462966	0.628262
C16ORF72	392.704	-0.293352	0.132279	-2.21767	0.0265771	0.0984566
C16ORF87	16.3981	-0.135458	0.181681	-0.745584	0.455919	0.622361
C18ORF25	126.759	-0.326297	0.116728	-2.79537	0.00518404	0.0350457
C1D	104.251	0.208137	0.143651	1.44891	0.147363	0.300259
C1GALT1	122.828	-0.147738	0.105491	-1.40048	0.16137	0.318022
C1GALT1C1	236.236	-0.140447	0.0663951	-2.11532	0.0344029	0.116901
C1ORF109	60.9497	-0.0936963	0.101681	-0.921475	0.356803	0.532523
C1ORF159	107.766	-0.023048	0.149571	-0.154094	0.877536	0.931633
C1ORF167	80.9319	0.239594	0.216117	1.10863	0.26759	0.441289
C1ORF210	112.362	0.449083	0.19395	2.31546	0.020588	0.0834091
C1ORF226	29.4942	0.358355	0.182251	1.96627	0.0492673	0.147062
C1ORF54	21.6204	0.791425	0.321175	2.46415	0.0137337	0.0647234
C1QBP	879.031	-0.262866	0.0789613	-3.32905	0.00087144	0.0110043
C1QC	551.549	0.927472	0.197996	4.6843	2.81e-06	0.00035708
C1QTNF1	117.53	0.164706	0.115193	1.42983	0.152766	0.307118
C1QTNF12	85.2817	-0.276905	0.121741	-2.27454	0.0229336	0.0898222
C1QTNF3	10.7537	-0.732361	0.353472	-2.07191	0.0382742	0.125309
C1QTNF5	16.7627	0.509158	0.22767	2.23639	0.0253264	0.0955752
C1RA	8971.04	0.477378	0.106347	4.48889	7.16e-06	0.00056221
C1RL	213.563	0.247918	0.154614	1.60347	0.108832	0.24544
C1S	23.8048	0.282017	0.161623	1.74491	0.0810009	0.203371
C20ORF27	11.9359	0.441153	0.240051	1.83775	0.0660999	0.177819
C2CD2	294.387	0.331508	0.179686	1.84493	0.0650483	0.176116
C2CD2L	839.882	-0.345235	0.123941	-2.78548	0.00534485	0.0355655
C2CD3	86.5242	-0.280852	0.153412	-1.83071	0.0671437	0.179864
C2CD5	131.732	-0.0303124	0.113232	-0.267701	0.788929	0.873057
C2ORF16	236.867	-0.286917	0.155081	-1.85011	0.0642974	0.174783
C3	45834.7	0.351157	0.126798	2.76942	0.00561568	0.0366104
C3ORF70	11.4263	0.472511	0.241779	1.95431	0.0506643	0.149666
C3ORF84	49.3409	-0.0257865	0.149711	-0.172242	0.863248	0.92245
C4	14876.8	0.893452	0.245164	3.6443	0.00026812	0.00510754
C4BPA	3479.33	0.337147	0.123523	2.72944	0.00634422	0.0396736
C4BPB	637.184	1.06355	0.22348	4.75906	1.94e-06	0.00030387
C4ORF17	218.277	-1.27709	0.50164	-2.54583	0.0109018	0.0554561
C5	3200.81	0.235172	0.138684	1.69574	0.089936	0.216567
C5AR1	12.2324	0.689753	0.312836	2.20484	0.0274653	0.100809
C5ORF24	288.628	-0.115071	0.0775089	-1.48462	0.137645	0.287099
C6	4679.8	-0.220272	0.218282	-1.00912	0.312918	0.48866
C6ORF136	279.714	-0.0861201	0.0847672	-1.01596	0.309648	0.485225
C6ORF62	859.774	0.198784	0.095749	2.0761	0.0378848	0.124547
C7	21.1694	1.68732	0.357655	4.71773	2.38e-06	0.00033165
C7ORF25	145.514	-0.302364	0.0981404	-3.08094	0.00206351	0.0189411
C7ORF26	321.357	-0.0754157	0.10379	-0.726617	0.467461	0.631972
C8A	5500.7	0.507742	0.126964	3.99911	6.36e-05	0.002043
C8B	2712.56	0.739758	0.174164	4.24749	2.16e-05	0.00106416
C8G	1685.36	-0.195658	0.0973167	-2.01053	0.0443752	0.137271
C9	9542.84	0.196368	0.117818	1.66672	0.095571	0.224879
C9ORF152	158.139	0.382579	0.101172	3.78147	0.0001559	0.00367467
C9ORF43	53.0326	-0.275927	0.151745	-1.81836	0.0690086	0.182977
CA12	846.132	-1.90111	0.472853	-4.02051	5.81e-05	0.00195521
CA14	73.1615	0.274598	0.251904	1.09009	0.275673	0.449489
CA2	36.9605	0.645598	0.304507	2.12014	0.0339941	0.11602
CA3	7205.15	1.61915	0.796106	2.03384	0.0419678	0.132753
CA5A	540.036	0.495513	0.204431	2.42387	0.0153561	0.0697008
CA5B	17.0885	0.490377	0.238233	2.0584	0.0395522	0.128092
CAAP1	48.0832	-0.0492685	0.117045	-0.420938	0.673801	0.792727
CAB39	380.66	-0.219666	0.0867545	-2.53205	0.0113399	0.0570068
CAB39L	157.207	0.0648167	0.0880515	0.736122	0.461656	0.627267
CABIN1	262.949	0.0712302	0.100894	0.70599	0.480194	0.64255
CABLES1	43.7861	-0.659747	0.339956	-1.94069	0.0522964	0.152551
CABLES2	136.992	-0.0575162	0.105621	-0.544552	0.586062	0.727834
CABP1	47.4855	1.21888	0.380944	3.19963	0.00137602	0.014649
CABP2	15.5123	0.583391	0.429203	1.35924	0.174069	0.333883
CABYR	10.2957	0.300224	0.212364	1.41373	0.157442	0.313223
CACFD1	60.3597	0.00295323	0.110397	0.026751	0.978658	0.987804
CACNA1C	22.0659	0.0314962	0.318752	0.0988111	0.921288	0.95627
CACNA1D	64.2508	-0.68698	0.275463	-2.49391	0.0126346	0.0612459
CACNA1G	10.9953	0.567751	0.371562	1.52801	0.12651	0.272151
CACTIN	67.0113	-0.268427	0.114918	-2.33581	0.0195011	0.0805637
CACUL1	76.2827	-0.0590717	0.110582	-0.534191	0.593209	0.733267
CACYBP	109.487	-0.0077135	0.0878094	-0.0878436	0.930001	0.96128
CAD	159.806	0.00424674	0.182543	0.0232644	0.981439	0.989175
CADM1	395.698	0.247276	0.20561	1.20265	0.229112	0.39976
CADPS2	35.3303	0.482266	0.185829	2.59522	0.00945305	0.050682
CAGE1	7.29774	-0.0218719	0.290117	-0.0753899	0.939904	0.965628
CALCIUM-DEPENDENT SERINE PROTEINASE (MESOCRICETUS AURATUS)	7987.52	0.670756	0.154917	4.32977	1.49e-05	0.00082945
CALCOCO1	719.825	-0.305331	0.136185	-2.24202	0.02496	0.0950306
CALCOCO2	1003.26	-0.0390508	0.0674783	-0.578716	0.562781	0.711347
CALCRL	74.6859	-0.0516334	0.124307	-0.415371	0.67787	0.795209
CALD1	3472.46	-0.420621	0.118526	-3.54878	0.00038703	0.00659938
CALHM2	8.67969	0.498922	0.335247	1.48822	0.136692	0.286061
CALHM5	8.6495	0.578416	0.312927	1.84841	0.0645435	0.175219
CALHM6	27.0255	0.856851	0.258245	3.31798	0.00090672	0.0112833
CALM2	3405.74	0.116154	0.0861545	1.34821	0.177591	0.337788
CALR	10652.8	0.0763121	0.137084	0.556682	0.577744	0.722505
CALR3	119.291	-0.0968907	0.160796	-0.602571	0.546794	0.698082
CALU	890.431	-0.157328	0.0971445	-1.61952	0.105335	0.240133
CAMK1	186.143	0.23699	0.104714	2.26321	0.0236229	0.0914423
CAMK2D	132.727	-0.0350133	0.117121	-0.29895	0.764978	0.857469
CAMK2G	128.226	0.233923	0.105199	2.22362	0.0261737	0.0976493
CAMK2N2	7.47557	0.161441	0.326803	0.494001	0.621306	0.754423
CAMKK1	14.5645	0.68141	0.213557	3.19076	0.00141898	0.0149632
CAMKK2	69.9057	0.205109	0.268738	0.763231	0.445326	0.613346
CAMKMT	35.3472	0.332887	0.186039	1.78934	0.0735594	0.190364
CAMLG	82.97	-0.139238	0.106178	-1.31137	0.189733	0.353123
CAMSAP1	187.057	-0.419696	0.14943	-2.80865	0.00497492	0.0341221
CAMSAP2	202.213	-0.26257	0.116526	-2.25332	0.024239	0.0930822
CAMSAP3	401.895	-0.322142	0.108314	-2.97416	0.00293794	0.0238739
CAMTA2	394.023	0.132646	0.0985916	1.34541	0.178492	0.338802
CAND1	560.215	-0.0441625	0.0803428	-0.549675	0.582542	0.725488
CAND2	61.009	0.513833	0.172702	2.97526	0.00292744	0.0238245
CANT1	206.099	-0.0948282	0.0603673	-1.57085	0.116217	0.257398
CANX	3937.51	-0.260083	0.111257	-2.33768	0.0194037	0.0804153
CAP1	1068.51	0.226251	0.0710877	3.1827	0.00145907	0.0152349
CAP2	7.39887	0.606928	0.383137	1.5841	0.113171	0.252007
CAPG	42.8984	0.676833	0.169719	3.98797	6.66e-05	0.00209432
CAPN1	203.723	0.153395	0.123275	1.24434	0.213375	0.381578
CAPN10	81.3152	-0.184246	0.103713	-1.7765	0.0756503	0.193518
CAPN11	43.3188	0.531582	0.237072	2.24228	0.0249431	0.0950132
CAPN15	129.35	-0.162821	0.11382	-1.43052	0.152568	0.306929
CAPN2	294.905	0.347348	0.122037	2.84625	0.00442373	0.0316158
CAPN5	20.2905	0.680704	0.203471	3.34545	0.00082148	0.010585
CAPN7	163.606	-0.0747179	0.0915512	-0.816133	0.414424	0.586183
CAPNS1	597.888	-0.164715	0.133845	-1.23064	0.218457	0.387323
CAPRIN2	40.0162	0.5023	0.292992	1.71438	0.0864592	0.211491
CAPZA1	166.543	0.330286	0.122813	2.68933	0.00715952	0.042582
CAPZA2	570.138	-0.0070086	0.0870399	-0.0805222	0.935822	0.964251
CAPZA3	72.0144	-0.409889	0.196178	-2.08937	0.0366741	0.121827
CAPZB	810.316	0.0890585	0.0640721	1.38997	0.164537	0.321694
CARD10	120.58	-0.268068	0.159017	-1.68578	0.0918375	0.219341
CARD11	32.2571	1.18267	0.26664	4.43544	9.19e-06	0.00064145
CARD14	6.94461	0.420928	0.451944	0.931371	0.351662	0.52766
CARD19	101.327	-0.273755	0.134829	-2.03039	0.0423168	0.133477
CARD6	72.7328	0.148299	0.131645	1.1265	0.259952	0.433188
CARD9	13.2743	0.481091	0.235493	2.04291	0.0410611	0.131059
CARF	23.0438	0.0300938	0.183653	0.163862	0.86984	0.92709
CARHSP1	73.0969	0.0254448	0.159589	0.15944	0.873322	0.929288
CARM1	412.623	0.0492481	0.0795386	0.619173	0.535802	0.689759
CARMIL2	12.1311	0.725746	0.391673	1.85294	0.0638914	0.174169
CARMIL3	21.0292	0.518417	0.383974	1.35014	0.176972	0.337059
CARNMT1	121.902	0.0572918	0.0811253	0.706214	0.480055	0.642518
CARS1	298.611	0.0827006	0.121621	0.679984	0.496515	0.655668
CARS2	158.241	0.132237	0.135322	0.977201	0.32847	0.503684
CASC3	370.825	-0.145722	0.107151	-1.35998	0.173837	0.333668
CASD1	260.915	0.114015	0.119591	0.953375	0.3404	0.515921
CASK	72.9515	-0.0537471	0.124588	-0.4314	0.666177	0.787339
CASKIN2	202.647	0.13701	0.143121	0.957302	0.338415	0.514396
CASP1	85.1429	0.810073	0.265905	3.04647	0.00231545	0.0202989
CASP12	21.7968	1.04565	0.337983	3.09378	0.00197624	0.0184754
CASP2	57.1994	0.0401101	0.10397	0.385785	0.699656	0.811476
CASP3	76.9984	0.312997	0.295427	1.05947	0.289384	0.463583
CASP6	274.263	0.298363	0.236432	1.26194	0.206969	0.373942
CASP7	414.724	0.450856	0.146154	3.08479	0.00203695	0.0188633
CASP8	127.567	0.050038	0.0704533	0.710229	0.477562	0.640337
CASP8AP2	152.496	-0.082112	0.119232	-0.688676	0.491027	0.651033
CASP9	44.7916	0.0919324	0.128235	0.716904	0.473433	0.636932
CAST	309.731	-0.0599513	0.0561131	-1.0684	0.285339	0.459259
CASTOR2	19.6929	0.812805	0.286435	2.83766	0.00454459	0.0321352
CASZ1	8.93468	0.499769	0.345996	1.44444	0.148616	0.302092
CAT	22.0156	0.124642	0.172148	0.72404	0.469041	0.633109
CATSPER2	40.3599	-0.0252007	0.159776	-0.157725	0.874673	0.929659
CATSPERZ	10.2565	-0.76791	0.256919	-2.98892	0.00279969	0.0231313
CAV1	17.3331	0.432289	0.222837	1.93993	0.0523878	0.152609
CAV2	18.2771	0.458455	0.169355	2.70706	0.00678819	0.041216
CAVIN1	88.6195	0.24085	0.141084	1.70714	0.0877961	0.213493
CAVIN2	137.356	0.010609	0.121643	0.0872143	0.930501	0.961529
CAVIN3	11.0695	0.610085	0.208405	2.9274	0.00341812	0.0264625
CBARP	8.54785	0.326939	0.362295	0.902411	0.366839	0.542985
CBFA2T3	17.6428	0.0132799	0.256217	0.0518306	0.958664	0.975953
CBFB	224.784	-0.0582477	0.0898697	-0.648135	0.516898	0.673584
CBL	33.9488	-0.145748	0.266878	-0.546124	0.584981	0.726987
CBLB	52.9357	-0.642482	0.199034	-3.228	0.00124657	0.0136497
CBLC	8.35408	-0.193462	0.31861	-0.607207	0.543714	0.695826
CBLL1	20.1509	-0.0805324	0.168471	-0.478018	0.632637	0.762256
CBR1	2194.93	-0.326031	0.151437	-2.15292	0.0313252	0.110073
CBR2	9.7654	0.62622	0.425624	1.4713	0.14121	0.291945
CBR3	671.899	-0.0540014	0.184077	-0.293364	0.769244	0.860369
CBR4	150.125	-0.0610646	0.123121	-0.495973	0.619913	0.753802
CBS	3640.87	-0.376126	0.153919	-2.44366	0.0145392	0.067125
CBWD1	80.5699	0.13388	0.09203	1.45474	0.145741	0.297882
CBX1	294.86	0.110353	0.0735063	1.50127	0.133286	0.281528
CBX2	21.4695	-0.120367	0.228553	-0.526649	0.598437	0.737414
CBX3	396.066	-0.160704	0.11456	-1.40279	0.160679	0.31728
CBX4	149.495	0.154329	0.229975	0.671067	0.502178	0.661073
CBX5	38.2933	-0.0615268	0.138884	-0.44301	0.657758	0.781233
CBX7	37.3435	-0.655863	0.237382	-2.7629	0.00572912	0.0371143
CBX8	133.126	0.270352	0.182181	1.48397	0.137817	0.287225
CBY1	85.6219	0.150292	0.103502	1.45206	0.146484	0.298851
CC2D1A	323.168	0.0620849	0.0904681	0.686263	0.492547	0.652244
CC2D1B	566.436	-0.216363	0.0928616	-2.32996	0.0198085	0.0815579
CC2D2A	16.6607	0.154471	0.218983	0.705402	0.48056	0.642717
CC2D2B	68.0765	-0.0630379	0.155037	-0.406599	0.684302	0.800091
CCAR1	554.752	-0.474652	0.126222	-3.76046	0.0001696	0.00385464
CCAR2	335.522	0.0756877	0.0558751	1.35459	0.175549	0.335796
CCBE1	22.1007	-0.176395	0.209676	-0.841275	0.400194	0.57339
CCDC106	7.50328	0.0297906	0.248484	0.119889	0.904571	0.946693
CCDC115	41.5461	0.0304901	0.144556	0.210922	0.832948	0.903795
CCDC117	131.417	-0.199108	0.159949	-1.24482	0.213198	0.381445
CCDC12	90.4171	0.104613	0.106812	0.979411	0.327377	0.502631
CCDC120	62.4198	-0.277382	0.167238	-1.6586	0.0971961	0.227643
CCDC122	24.4606	-0.298576	0.22873	-1.30536	0.191769	0.35575
CCDC125	627.357	-0.145766	0.0916997	-1.5896	0.111925	0.250234
CCDC126	38.4331	-0.194486	0.121615	-1.5992	0.109777	0.24687
CCDC127	154.572	-0.186078	0.152295	-1.22182	0.221775	0.391192
CCDC130	52.7026	0.0389511	0.127659	0.305117	0.760277	0.854863
CCDC134	38.5666	-0.343975	0.267093	-1.28785	0.197799	0.3636
CCDC137	101.8	0.0893477	0.112205	0.796287	0.425865	0.595606
CCDC14	13.8744	0.120643	0.241912	0.498705	0.617987	0.752447
CCDC141	633.029	0.00980218	0.0999468	0.098074	0.921874	0.956335
CCDC142	48.3825	-0.0539945	0.127479	-0.423556	0.67189	0.791115
CCDC146	42.3756	0.0956775	0.263506	0.363094	0.716534	0.824007
CCDC151	23.6725	-0.140766	0.17847	-0.788738	0.430265	0.599837
CCDC154	10.7057	0.0374353	0.279522	0.133926	0.893461	0.940117
CCDC157	18.0782	-0.155625	0.192954	-0.806543	0.41993	0.590983
CCDC158	27.8715	-0.257788	0.158809	-1.62326	0.104535	0.238856
CCDC159	52.0113	-0.0661192	0.161813	-0.408615	0.682822	0.798948
CCDC167	72.925	-0.0074657	0.117497	-0.0635391	0.949337	0.970563
CCDC17	64.8588	0.0129071	0.152621	0.0845695	0.932604	0.962441
CCDC170	11.5379	0.462368	0.310213	1.49049	0.136096	0.285243
CCDC173	31.152	0.0768346	0.239076	0.321381	0.747922	0.846496
CCDC174	137.992	0.143096	0.11471	1.24746	0.212227	0.38032
CCDC178	381.583	0.215009	0.149013	1.44289	0.149051	0.302701
CCDC18	12.9713	-0.459821	0.264077	-1.74124	0.0816421	0.204105
CCDC180	33.5496	0.629721	0.225112	2.79737	0.00515211	0.0349283
CCDC183	17.7931	0.0974739	0.172952	0.563589	0.573034	0.719282
CCDC186	201.775	-0.295573	0.128929	-2.29252	0.0218756	0.0870095
CCDC189	10.826	-0.541569	0.254948	-2.12423	0.0336506	0.115295
CCDC190	36.4682	-0.126789	0.188993	-0.670866	0.502306	0.661096
CCDC191	36.3749	0.104393	0.12131	0.860546	0.389488	0.564347
CCDC198	18.1642	0.444976	0.340789	1.30573	0.191646	0.35564
CCDC22	245.511	-0.0364399	0.0780374	-0.466954	0.640533	0.76783
CCDC25	92.215	0.188507	0.108754	1.73333	0.0830362	0.206147
CCDC28A	101.16	-0.0425655	0.0991609	-0.429257	0.667736	0.788778
CCDC3	23.9787	1.50796	0.402036	3.75079	0.00017628	0.00396174
CCDC32	125.637	0.0235439	0.128114	0.183773	0.854191	0.917017
CCDC39	17.6506	-0.0371269	0.182647	-0.203271	0.838923	0.907881
CCDC43	58.3398	0.0261219	0.100049	0.26109	0.794023	0.876317
CCDC47	902.078	-0.0612952	0.0691664	-0.8862	0.37551	0.551564
CCDC50	551.013	-0.637893	0.155972	-4.08979	4.32e-05	0.00164232
CCDC54	103.907	-0.360796	0.178684	-2.01919	0.0434675	0.135664
CCDC57	43.0972	0.406559	0.299898	1.35566	0.175209	0.335375
CCDC58	248.729	-0.195911	0.140538	-1.39401	0.163315	0.320264
CCDC59	108.767	-0.0892092	0.11745	-0.759551	0.447523	0.615261
CCDC6	27.6509	-0.234152	0.243361	-0.962158	0.33597	0.512131
CCDC61	115.368	0.317421	0.166106	1.91096	0.0560098	0.159731
CCDC66	189.136	0.0924992	0.100035	0.924665	0.35514	0.531325
CCDC68	11.3715	0.448563	0.362316	1.23805	0.215699	0.384314
CCDC71	151.107	-0.0195473	0.0729493	-0.267958	0.788732	0.873001
CCDC71L	67.4959	-0.255001	0.170309	-1.49728	0.13432	0.282745
CCDC80	82.5673	0.636056	0.277119	2.29524	0.0217193	0.0865739
CCDC82	42.8152	0.0721226	0.144668	0.498537	0.618105	0.752454
CCDC84	58.2953	-0.245244	0.152888	-1.60407	0.108698	0.245187
CCDC85A	10.9187	0.415799	0.250412	1.66046	0.0968214	0.227148
CCDC85C	47.5722	0.161996	0.135886	1.19215	0.233204	0.404363
CCDC86	164.367	-0.144938	0.134217	-1.07988	0.280195	0.45367
CCDC87	41.2488	0.478331	0.498075	0.96036	0.336874	0.512841
CCDC88A	96.042	-0.172092	0.145099	-1.18603	0.235609	0.407308
CCDC88B	12.3436	1.41927	0.306811	4.62586	3.73e-06	0.00042154
CCDC88C	73.7261	0.371166	0.142142	2.61123	0.00902172	0.0492539
CCDC9	186.481	-0.0134715	0.0756439	-0.178091	0.858652	0.919571
CCDC90B	70.0582	0.213585	0.161127	1.32556	0.184984	0.34649
CCDC91	171.074	0.0990189	0.101304	0.977439	0.328352	0.503573
CCDC93	74.9302	-0.207831	0.144025	-1.44303	0.149013	0.302679
CCDC97	115.684	0.162799	0.116945	1.3921	0.163892	0.320985
CCDC9B	11.0754	-0.34772	0.312444	-1.1129	0.26575	0.439492
CCHCR1	139.267	0.229045	0.130021	1.7616	0.0781365	0.198237
CCL16	1754.86	0.183588	0.157014	1.16924	0.242305	0.415034
CCL19	10.3809	1.53902	0.472977	3.2539	0.00113831	0.0129354
CCL21B	15.7891	0.412575	0.313494	1.31605	0.188156	0.351038
CCL24	8.89149	0.82343	0.407887	2.01877	0.0435111	0.135664
CCL27	76.713	0.0719532	0.205164	0.35071	0.725806	0.830377
CCL5	10.0128	0.313905	0.324236	0.968136	0.332976	0.508771
CCM2	255.575	-0.0768323	0.114278	-0.672329	0.501374	0.660093
CCM2L	25.159	-0.0880429	0.130897	-0.672612	0.501194	0.660012
CCN1	69.328	0.390117	0.275183	1.41766	0.156289	0.311735
CCN2	125.997	0.283722	0.270442	1.04911	0.294129	0.468593
CCNB1	15.5445	0.41938	0.233772	1.79397	0.0728178	0.189143
CCNC	140.608	-0.0839776	0.101041	-0.831121	0.405905	0.578342
CCND1	100.041	1.0081	0.65977	1.52796	0.126523	0.272151
CCND2	18.15	0.87172	0.318512	2.73686	0.00620294	0.0390214
CCND3	225.666	0.0301418	0.0904968	0.33307	0.739082	0.840295
CCNDBP1	160.742	-0.0794104	0.0869069	-0.913741	0.360853	0.536572
CCNE2	9.18989	-0.759095	0.295676	-2.56732	0.0102488	0.0535545
CCNF	65.2966	-0.0533954	0.126833	-0.42099	0.673763	0.792727
CCNG1	115.742	-0.0982795	0.142155	-0.691354	0.489343	0.649868
CCNG2	64.5517	0.347861	0.203682	1.70786	0.0876622	0.213214
CCNH	268.273	-0.363038	0.0974409	-3.72573	0.00019475	0.00419953
CCNI	1420.31	0.134493	0.113842	1.18141	0.237441	0.409547
CCNJ	18.8606	0.0977181	0.162513	0.601293	0.547645	0.698847
CCNK	157.27	-0.146956	0.116738	-1.25885	0.208085	0.375272
CCNL1	333.241	-0.0576024	0.114921	-0.501233	0.616207	0.751596
CCNL2	540.141	-0.286404	0.119457	-2.39756	0.0165048	0.0723754
CCNQ	82.7222	-0.18181	0.100502	-1.80901	0.0704488	0.185633
CCNT1	124.711	-0.394095	0.148039	-2.66209	0.0077656	0.0447861
CCNT2	241.443	-0.31644	0.117767	-2.68701	0.00720952	0.04268
CCNY	350.175	-0.076075	0.0538843	-1.41182	0.158003	0.313826
CCNYL1	31.3733	-0.0798597	0.162857	-0.490367	0.623874	0.756469
CCP110	51.7885	-0.551886	0.175925	-3.13704	0.00170661	0.0168765
CCPG1	808.131	-0.245626	0.0786431	-3.12331	0.00178832	0.017406
CCR2	13.9857	2.45479	0.520153	4.71935	2.37e-06	0.00033165
CCR7	8.24556	0.889781	0.435742	2.04199	0.0411523	0.13118
CCRL2	10.5967	-0.0789355	0.29752	-0.265311	0.79077	0.874465
CCS	1207.86	0.193088	0.0963135	2.00479	0.0449857	0.138418
CCSER2	82.7674	-0.0262999	0.138494	-0.189898	0.849389	0.914457
CCSMST1	38.5487	-0.0154823	0.16927	-0.0914652	0.927123	0.959911
CCT2	423.245	-0.197632	0.102326	-1.93139	0.0534347	0.154734
CCT3	1139.67	-0.0874792	0.088663	-0.986648	0.323815	0.499092
CCT4	382.938	-0.170774	0.0982912	-1.73744	0.0823104	0.205177
CCT5	1237.95	-0.0864451	0.0574495	-1.50472	0.132397	0.280556
CCT6A	1119.15	-0.295009	0.112576	-2.62053	0.00877929	0.0483565
CCT7	1155.23	-0.127543	0.0499475	-2.55353	0.0106636	0.0547958
CCT8	505.335	-0.116059	0.0819789	-1.41572	0.156859	0.312413
CCZ1B	476.122	0.0421431	0.0762018	0.553045	0.580233	0.723954
CD109	33.4638	0.222603	0.167491	1.32905	0.183833	0.345054
CD14	176.411	-0.0947687	0.362094	-0.261724	0.793534	0.876061
CD151	483.91	0.0825373	0.0974514	0.846958	0.397019	0.570659
CD160	10.4086	-0.346092	0.249056	-1.38961	0.164646	0.321783
CD163	10.471	-0.631455	0.49151	-1.28472	0.198889	0.364881
CD180	27.2355	1.4453	0.326552	4.42595	9.6e-06	0.00065018
CD1D	1039.75	0.126014	0.149361	0.843688	0.398844	0.572239
CD200	10.0135	-0.0384832	0.259724	-0.14817	0.882209	0.93408
CD200R5	7.58416	1.13494	0.423962	2.67698	0.00742882	0.0434548
CD209A	57.2157	0.85488	0.206455	4.14076	3.46e-05	0.00142325
CD209B	214.661	0.165381	0.26273	0.62947	0.529041	0.683575
CD209L2	90.1246	1.43099	0.466309	3.06876	0.0021495	0.01941
CD22	23.1996	1.77668	0.404726	4.38983	1.13e-05	0.0007148
CD24	109.331	-3.37534	0.7072	-4.77282	1.82e-06	0.00030387
CD274	67.8368	-0.212192	0.140038	-1.51525	0.12971	0.276547
CD276	86.4413	0.541589	0.162101	3.34106	0.00083458	0.0106891
CD2AP	297.938	-0.206057	0.11313	-1.82141	0.0685445	0.182245
CD2BP2	353.075	0.0701602	0.055596	1.26196	0.206962	0.373942
CD300C2	42.2522	1.14958	0.277698	4.1397	3.48e-05	0.00142325
CD302	1265.02	-0.0536176	0.133924	-0.400358	0.688893	0.803095
CD320	98.1717	-0.235021	0.111484	-2.1081	0.0350222	0.118498
CD34	11.973	0.257101	0.217741	1.18076	0.237698	0.409728
CD36	1054.24	0.352598	0.197792	1.78267	0.0746398	0.191771
CD37	18.4891	0.603487	0.230173	2.62188	0.0087447	0.0482803
CD38	50.1062	0.527086	0.1758	2.99822	0.00271566	0.0226475
CD40	13.5741	0.21035	0.185858	1.13178	0.257727	0.431419
CD44	10.7542	1.36542	0.414797	3.29179	0.00099554	0.0119655
CD46	7.41382	-0.93448	0.315908	-2.95807	0.00309567	0.0246171
CD47	981.77	0.324618	0.112012	2.89805	0.00375486	0.0282058
CD48	22.2039	1.14224	0.331542	3.44523	0.00057057	0.00847521
CD53	39.005	1.23701	0.265033	4.66736	3.05e-06	0.00037299
CD5L	506.427	0.71034	0.151397	4.69191	2.71e-06	0.00035425
CD6	9.70503	-0.359226	0.311382	-1.15365	0.248643	0.422507
CD63	2250.46	-0.119981	0.10646	-1.127	0.259742	0.432962
CD68	130.627	0.779897	0.234669	3.32339	0.0008893	0.0111413
CD7	9.70019	1.69194	0.417171	4.05575	5e-05	0.00176496
CD74	1146.41	1.46167	0.32636	4.4787	7.51e-06	0.00056221
CD79A	11.2465	0.701721	0.344169	2.03889	0.0414611	0.131787
CD81	1731.36	0.115671	0.0785719	1.47216	0.140977	0.291573
CD82	968.457	-0.155401	0.125433	-1.23892	0.215376	0.384046
CD83	12.214	1.50969	0.409978	3.68236	0.00023108	0.00460104
CD84	34.7314	0.942151	0.242835	3.8798	0.00010454	0.00280925
CD86	8.57001	1.35477	0.410799	3.29788	0.00097417	0.0118357
CD8A	21.2202	1.50872	0.4374	3.4493	0.00056204	0.00839283
CD9	108.932	0.00529333	0.118994	0.0444842	0.964518	0.979211
CD93	80.4399	0.131451	0.133172	0.987076	0.323606	0.498907
CDA	1909.44	0.429658	0.187356	2.29327	0.0218324	0.0868999
CDADC1	173.124	0.00910921	0.078012	0.116767	0.907045	0.948366
CDAN1	231.421	-0.116887	0.0839439	-1.39245	0.163788	0.320855
CDC123	279.83	-0.193733	0.0554894	-3.49134	0.0004806	0.007558
CDC14B	266.191	0.0620426	0.0757474	0.819073	0.412745	0.584867
CDC16	239.377	-0.0487323	0.110709	-0.440186	0.659802	0.781999
CDC20	13.097	0.672621	0.315045	2.135	0.0327608	0.113646
CDC23	146.586	0.159216	0.0851596	1.86962	0.0615363	0.170296
CDC25A	31.0189	-0.31539	0.153885	-2.04953	0.0404108	0.129634
CDC25B	33.0154	0.642056	0.244734	2.62348	0.00870363	0.0481789
CDC26	202.596	0.22675	0.104217	2.17575	0.0295742	0.105622
CDC27	328.921	-0.181604	0.117168	-1.54994	0.121156	0.264391
CDC34	626.065	-0.111423	0.0966794	-1.1525	0.249115	0.422921
CDC37	1015.7	-0.226117	0.0666207	-3.39409	0.00068856	0.00934176
CDC37L1	157.667	-0.934979	0.181467	-5.15234	2.57e-07	8.9e-05
CDC40	139.172	-0.16519	0.0858697	-1.92372	0.0543891	0.156513
CDC42	766.961	0.128781	0.0799191	1.61139	0.107095	0.242456
CDC42BPA	447.658	-0.237422	0.116477	-2.03837	0.0415134	0.131878
CDC42BPB	577.339	-0.266325	0.125272	-2.12597	0.0335058	0.115014
CDC42BPG	58.8755	-0.390463	0.225552	-1.73114	0.0834263	0.206616
CDC42EP1	121.231	-0.0424927	0.161673	-0.262832	0.79268	0.875637
CDC42EP2	39.8006	0.203897	0.157983	1.29063	0.196832	0.362303
CDC42EP3	25.0278	0.150665	0.189449	0.795282	0.426449	0.596236
CDC42EP4	223.873	0.034102	0.0935807	0.364413	0.71555	0.823385
CDC42EP5	19.9584	-0.312721	0.245214	-1.2753	0.202203	0.368608
CDC42SE1	139.22	-0.086841	0.112384	-0.77272	0.439688	0.607719
CDC42SE2	33.2468	0.18979	0.165988	1.1434	0.252874	0.426375
CDC5L	682.644	-0.0606243	0.0589389	-1.0286	0.303669	0.478651
CDC73	63.2328	-0.47522	0.153307	-3.09979	0.0019366	0.0182161
CDCA3	11.5293	0.654829	0.293228	2.23318	0.0255372	0.0959924
CDCA4	28.4268	0.0374851	0.16518	0.226935	0.820474	0.894663
CDCA8	15.9238	0.0533156	0.227647	0.234203	0.814827	0.890694
CDH1	680.705	0.332751	0.20237	1.64427	0.100121	0.231954
CDH2	1128.97	0.512659	0.133326	3.84516	0.00012047	0.00305303
CDH23	41.3635	-0.703627	0.228226	-3.08303	0.00204903	0.0188858
CDH24	8.86176	0.41359	0.282724	1.46288	0.143502	0.295149
CDH5	185.871	0.528626	0.145293	3.63834	0.0002744	0.00519167
CDH6	44.969	-0.0521435	0.253143	-0.205985	0.836803	0.906727
CDIP1	529.553	-0.178029	0.103421	-1.7214	0.0851787	0.209742
CDIPT	393.118	-0.0627995	0.0795242	-0.78969	0.429709	0.599512
CDK10	197.114	0.0985081	0.105513	0.93361	0.350505	0.526444
CDK11B	653.874	-0.234308	0.0865497	-2.7072	0.00678526	0.041216
CDK12	102.593	-0.0202475	0.102093	-0.198324	0.842792	0.910651
CDK13	540.913	-0.112299	0.0878473	-1.27835	0.201127	0.367412
CDK16	1063.02	-0.0153213	0.0567166	-0.270137	0.787055	0.871936
CDK17	122.911	0.0122529	0.117157	0.104585	0.916705	0.953274
CDK18	388.278	-0.210768	0.0894701	-2.35573	0.0184862	0.0774319
CDK19	44.1186	0.0641213	0.133012	0.482071	0.629756	0.760023
CDK2	83.7254	-0.0716928	0.146805	-0.488354	0.625299	0.757288
CDK20	34.9794	0.232623	0.142625	1.63101	0.102888	0.236346
CDK2AP1	97.9358	-0.405797	0.158377	-2.56223	0.0104003	0.0539412
CDK2AP2	370.781	-0.290943	0.157951	-1.84198	0.0654778	0.176807
CDK4	373.527	0.0700899	0.0724552	0.967356	0.333366	0.509227
CDK5	130.908	-0.128611	0.091793	-1.4011	0.161186	0.317843
CDK5RAP2	198.259	0.097776	0.0847953	1.15308	0.248877	0.422657
CDK5RAP3	519.935	0.079436	0.1393	0.570251	0.568508	0.715863
CDK7	159.289	-0.128901	0.100217	-1.28621	0.198368	0.364347
CDK8	282.319	-0.233956	0.100684	-2.32366	0.0201436	0.0823586
CDK9	593.297	-0.117726	0.0582133	-2.02231	0.043144	0.134955
CDKAL1	31.4489	0.234726	0.136634	1.71792	0.0858109	0.210578
CDKL2	9.04222	0.00444566	0.220324	0.0201779	0.983901	0.99058
CDKL3	32.6078	-1.12218	0.261886	-4.28499	1.83e-05	0.00095449
CDKL4	55.4641	0.225848	0.154941	1.45764	0.144939	0.296951
CDKL5	70.3977	0.0300085	0.101556	0.295487	0.767622	0.859528
CDKN1A	412.149	-1.57226	0.457998	-3.43289	0.00059718	0.00869589
CDKN1B	226.099	-0.1657	0.116663	-1.42033	0.155513	0.310663
CDKN2AIP	288.318	-0.227542	0.0874155	-2.60299	0.00924135	0.0500049
CDKN2AIPNL	93.7609	0.0550458	0.0839234	0.655905	0.511885	0.669573
CDKN2C	12.8726	-0.564943	0.243358	-2.32145	0.0202628	0.082631
CDKN2D	25.6094	-0.348142	0.181197	-1.92135	0.0546878	0.157023
CDKN3	37.3582	0.164745	0.393363	0.41881	0.675355	0.793465
CDO1	8898.04	-0.320711	0.126443	-2.53642	0.0111992	0.0565554
CDON	13.8645	0.347161	0.195149	1.77895	0.0752474	0.192886
CDPF1	17.0073	-0.358083	0.206833	-1.73126	0.0834053	0.206616
CDR2	8.13538	0.062457	0.416419	0.149986	0.880776	0.934026
CDR2L	64.7162	-0.187046	0.212248	-0.881262	0.378176	0.554018
CDRT4	17.0832	-0.0324048	0.437088	-0.0741379	0.940901	0.966243
CDS1	94.9561	-0.108806	0.134551	-0.80866	0.418711	0.589913
CDS2	369.301	-0.24329	0.0887591	-2.74102	0.00612496	0.038716
CDT1	10.9233	0.0531299	0.254897	0.208437	0.834888	0.905187
CDV3	328.991	-0.276211	0.116694	-2.36697	0.0179342	0.0760357
CDX4	10.2746	0.255218	0.345276	0.739172	0.459802	0.626108
CDYL	41.7674	-0.178988	0.125129	-1.43042	0.152595	0.306929
CEACAM1	676.074	0.200916	0.0969362	2.07266	0.0382042	0.125227
CEACAM16	7.32957	2.19389	0.479732	4.57316	4.8e-06	0.00047452
CEACAM21	8.4222	0.492812	0.446038	1.10487	0.269217	0.442988
CEBPB	1078.34	-1.11088	0.278468	-3.98926	6.63e-05	0.00208883
CEBPE	15.0462	0.277983	0.262912	1.05732	0.290364	0.464724
CEBPG	332.866	-0.616511	0.144911	-4.2544	2.1e-05	0.00104569
CEBPZ	454.129	-0.167745	0.0896898	-1.87028	0.0614449	0.17017
CEBPZOS	38.6432	0.035767	0.191235	0.187032	0.851636	0.915657
CECR2	74.9688	-0.0774519	0.169365	-0.457307	0.647451	0.773682
CEFIP	14.816	1.11784	0.270778	4.12827	3.66e-05	0.00146796
CELA1	22.1403	-0.0555585	0.332013	-0.167338	0.867104	0.925061
CELF1	1092.35	-0.0707091	0.0668126	-1.05832	0.28991	0.464198
CELF2	56.2428	0.0549562	0.126526	0.434346	0.664037	0.785644
CELSR1	7.72163	-0.0875586	0.358025	-0.24456	0.806797	0.88482
CELSR2	80.083	0.567194	0.235153	2.41202	0.0158646	0.0709094
CELSR3	10.3161	0.476264	0.348552	1.36641	0.171811	0.331035
CEMIP2	121.217	-0.0837314	0.148871	-0.562444	0.573813	0.719487
CENPA	7.64028	0.562176	0.337589	1.66527	0.0958593	0.225271
CENPB	392.261	0.206658	0.0907992	2.27599	0.0228468	0.0895913
CENPC	50.7218	-0.342184	0.158545	-2.15828	0.0309063	0.108811
CENPJ	16.7107	0.159902	0.187544	0.852613	0.393874	0.567744
CENPL	29.3531	-0.0787728	0.208107	-0.378521	0.705044	0.815582
CENPM	73.1986	0.683838	0.245792	2.78219	0.00539942	0.0356913
CENPN	16.0638	-0.309883	0.210754	-1.47035	0.141467	0.29226
CENPO	19.1808	0.290036	0.204874	1.41568	0.156868	0.312413
CENPQ	77.8046	-0.195852	0.121523	-1.61164	0.10704	0.242382
CENPV	329.445	-0.0779202	0.109457	-0.711879	0.476539	0.639274
CENPX	114.594	0.325861	0.230549	1.41341	0.157534	0.31335
CEP104	353.024	-0.0526236	0.0906668	-0.580406	0.561641	0.710191
CEP120	129.451	-0.428188	0.157498	-2.71869	0.0065542	0.0405536
CEP126	24.6603	-0.155554	0.199083	-0.781354	0.434595	0.603378
CEP131	163.94	-0.29213	0.127874	-2.28452	0.022341	0.0883241
CEP135	58.4804	-0.168617	0.13266	-1.27104	0.203713	0.370493
CEP152	17.2074	-0.111933	0.182257	-0.61415	0.539116	0.692092
CEP162	14.4593	0.40458	0.238258	1.69808	0.0894928	0.216045
CEP164	105.902	-0.220893	0.132436	-1.66792	0.0953319	0.224491
CEP170	137.952	-0.319502	0.170342	-1.87565	0.0607038	0.168664
CEP170B	534.458	-0.0784528	0.133001	-0.589864	0.555282	0.704401
CEP19	49.187	0.186663	0.127208	1.46738	0.142272	0.293323
CEP192	87.6934	0.00024528	0.120488	0.00203569	0.998376	0.998825
CEP250	242.871	0.0742966	0.0962731	0.771728	0.440276	0.608078
CEP290	40.2812	-0.0722855	0.135858	-0.532066	0.59468	0.734193
CEP295	31.8072	-0.362453	0.154852	-2.34064	0.0192509	0.0799725
CEP350	172.932	-0.371725	0.145612	-2.55284	0.0106847	0.0548535
CEP41	8.73551	0.607304	0.261692	2.32069	0.0203038	0.0826793
CEP44	48.4025	-0.152584	0.133624	-1.14189	0.253501	0.426914
CEP57	169.236	-0.379151	0.0965634	-3.92645	8.62e-05	0.00252387
CEP57L1	97.4864	0.185545	0.127135	1.45944	0.144445	0.296322
CEP63	115.21	0.00859577	0.0915332	0.0939087	0.925182	0.958525
CEP68	78.0058	-0.122	0.103911	-1.17409	0.240361	0.41276
CEP70	45.3823	0.282057	0.129773	2.17347	0.0297453	0.106063
CEP76	13.5059	-0.0255556	0.277778	-0.0919999	0.926698	0.959739
CEP78	176.015	-0.0028938	0.108019	-0.0267896	0.978628	0.987804
CEP83	93.509	-0.127231	0.0945538	-1.3456	0.178432	0.338748
CEP85	218.264	-0.215146	0.103006	-2.08867	0.0367373	0.122001
CEP85L	35.9636	-0.128884	0.180823	-0.712762	0.475993	0.63876
CEP89	66.5076	0.0965884	0.145535	0.663676	0.506898	0.664881
CEP95	36.5385	-0.444601	0.195961	-2.26882	0.0232792	0.0907433
CEP97	31.6267	-0.232893	0.186624	-1.24792	0.212059	0.380202
CEPT1	736.618	0.108551	0.121551	0.89305	0.37183	0.547825
CERK	101.806	-0.24889	0.113176	-2.19914	0.0278681	0.101984
CERS2	2671.46	0.0933254	0.0808555	1.15422	0.248408	0.422232
CERS4	59.3913	-0.196436	0.168924	-1.16286	0.244886	0.418231
CERS5	148.952	-0.20172	0.0857577	-2.35221	0.0186623	0.0779639
CES1	1680.09	-0.0331407	0.153931	-0.215295	0.829537	0.900967
CES1C	15.4749	-0.133934	0.355538	-0.376707	0.706391	0.816478
CES1E	1225.71	0.230088	0.18839	1.22134	0.221958	0.39139
CES2C	4587.14	0.219637	0.188625	1.16441	0.244259	0.417449
CES2E	12283.3	0.127868	0.154886	0.825566	0.40905	0.581037
CES3A	776.117	0.0220676	0.174748	0.126283	0.899508	0.943566
CETN2	480.712	-0.108525	0.0880327	-1.23278	0.217659	0.386279
CETN3	127.157	0.190671	0.163547	1.16585	0.243677	0.416869
CETP	183.45	-0.0356682	0.192087	-0.185688	0.852689	0.915919
CFAP100	22.3222	-0.319212	0.34361	-0.928993	0.352893	0.528745
CFAP126	140.762	0.542736	0.197188	2.75239	0.00591628	0.0378609
CFAP157	13.2933	-0.243791	0.213984	-1.13929	0.254582	0.428125
CFAP20	155.303	0.0408134	0.116343	0.350801	0.725737	0.830377
CFAP298	117.735	-0.0647294	0.0808024	-0.801082	0.423084	0.593416
CFAP300	13.7028	0.0894144	0.277208	0.322554	0.747033	0.846138
CFAP36	54.5045	-0.172176	0.128692	-1.33789	0.180933	0.341571
CFAP410	78.3037	-0.084414	0.128991	-0.654418	0.512843	0.670589
CFAP53	7.32085	-0.203785	0.427633	-0.476542	0.633688	0.762821
CFAP70	19.7544	0.485377	0.238731	2.03316	0.0420367	0.132857
CFAP97	54.6242	-0.272351	0.124798	-2.18233	0.029085	0.104479
CFB	16263.5	0.34741	0.109475	3.17341	0.00150658	0.0155294
CFDP1	132.82	0.254635	0.106517	2.39057	0.0168224	0.0732818
CFH	9939.59	0.49091	0.16662	2.9463	0.00321604	0.0254348
CFI	10356.4	0.181647	0.0924621	1.96455	0.0494658	0.147417
CFL1	1876.6	0.123736	0.0780148	1.58606	0.112726	0.25129
CFLAR	248.063	-0.276325	0.153548	-1.7996	0.071924	0.187667
CFP	157.93	0.781254	0.167131	4.6745	2.95e-06	0.00036425
CGAS	134.351	-0.501875	0.257141	-1.95175	0.0509681	0.150324
CGN	535.138	0.3029	0.136582	2.21772	0.0265739	0.0984566
CGNL1	593.16	0.281146	0.16125	1.74354	0.0812394	0.203464
CGREF1	10.2255	0.22843	0.631013	0.362006	0.717348	0.824601
CGRRF1	166.147	-0.208612	0.104676	-1.99293	0.0462688	0.141296
CHAC2	95.6667	-0.124894	0.12689	-0.98427	0.324983	0.500337
CHAD	50.857	0.53864	0.251204	2.14423	0.0320144	0.112
CHAF1A	15.9627	0.528812	0.281479	1.87869	0.0602869	0.167961
CHAMP1	149.722	0.113491	0.0903935	1.25552	0.209291	0.376514
CHCHD1	174.892	-0.0250556	0.138491	-0.180918	0.856432	0.918195
CHCHD10	4207.62	-0.346195	0.146772	-2.35873	0.0183378	0.0771142
CHCHD2	4000.99	-0.242273	0.0863118	-2.80694	0.00500138	0.0342402
CHCHD4	118.005	-0.156854	0.114619	-1.36848	0.171162	0.330189
CHCHD5	258.611	-0.324897	0.115376	-2.81598	0.00486284	0.0336328
CHCHD6	33.4103	0.0935869	0.266305	0.351428	0.725268	0.830338
CHCHD7	62.4442	-0.445659	0.142744	-3.12208	0.00179575	0.0174631
CHD1	389.912	-0.484449	0.158059	-3.06499	0.00217679	0.0195639
CHD1L	210.152	-0.0180104	0.110178	-0.163467	0.870151	0.927333
CHD2	178.229	-0.257172	0.15084	-1.70493	0.0882075	0.21426
CHD3	246.207	0.0874297	0.173549	0.503775	0.614419	0.750334
CHD4	1859.52	-0.130422	0.113847	-1.14558	0.251967	0.425427
CHD5	10.3565	-0.103991	0.308104	-0.337519	0.735726	0.837592
CHD6	67.858	0.0758141	0.160891	0.471213	0.637489	0.765716
CHD7	138.57	-0.0453488	0.0963629	-0.470604	0.637923	0.765932
CHD8	668.7	0.0340865	0.0764616	0.445799	0.655743	0.780145
CHD9	344.042	-0.149106	0.0973862	-1.53108	0.12575	0.270856
CHDH	601.373	-0.354129	0.20565	-1.72199	0.0850705	0.209522
CHEK2	37.8739	-0.187052	0.292442	-0.639621	0.522419	0.678328
CHERP	324.09	-0.152938	0.103285	-1.48074	0.138677	0.288262
CHFR	187.824	0.0392425	0.0657458	0.596883	0.550586	0.700831
CHI3L1	116.45	0.923665	0.704478	1.31113	0.189813	0.353123
CHIC1	51.0004	-0.113849	0.114012	-0.998565	0.318005	0.49335
CHIC2	78.683	-0.285207	0.105369	-2.70675	0.00679462	0.041216
CHID1	296.566	0.352182	0.1744	2.01939	0.0434466	0.135656
CHIT1	48.2107	0.901655	0.530123	1.70084	0.0889733	0.215274
CHKA	906.543	-0.235291	0.204208	-1.15221	0.249235	0.42306
CHKB	277.267	-0.365507	0.142196	-2.57043	0.0101571	0.0532004
CHM	20.9584	0.326138	0.176728	1.84543	0.0649749	0.176046
CHML	7.81958	0.0803827	0.264119	0.304343	0.760867	0.85536
CHMP1A	311.524	0.124208	0.0642258	1.93393	0.0531215	0.154061
CHMP1B	37.3848	-0.0843848	0.140408	-0.600996	0.547843	0.698979
CHMP2A	771.349	-0.112481	0.104151	-1.07998	0.28015	0.453664
CHMP2B	79.6969	-0.0318838	0.109888	-0.290148	0.771703	0.862054
CHMP3	424.92	-0.046117	0.0750595	-0.614406	0.538947	0.691955
CHMP4B	822.08	-0.126649	0.0993184	-1.27518	0.202245	0.368608
CHMP4C	44.2379	-0.068416	0.145243	-0.471046	0.637608	0.765777
CHMP5	555.809	0.0661674	0.0803313	0.823681	0.410121	0.582112
CHMP6	158.229	0.072538	0.0849387	0.854004	0.393103	0.567367
CHMP7	580.048	-0.044172	0.0882467	-0.500552	0.616687	0.751933
CHN2	188.666	0.212345	0.113385	1.87277	0.0610999	0.16951
CHODL	6.07661	0.331636	0.462929	0.716386	0.473753	0.637072
CHORDC1	29.0124	-0.296981	0.196371	-1.51235	0.130446	0.277637
CHP1	2988.12	-0.173493	0.0640562	-2.70844	0.00676	0.0411722
CHP2	30.8157	0.191727	0.289587	0.662072	0.507925	0.665645
CHPF	21.7209	-0.0400966	0.223592	-0.179329	0.857679	0.918883
CHPF2	382.327	0.108626	0.12227	0.888415	0.374318	0.550337
CHPT1	198.375	-0.477495	0.154197	-3.09665	0.00195724	0.018344
CHRAC1	64.2068	-0.14241	0.127451	-1.11738	0.263834	0.437378
CHRD	140.71	0.112412	0.127335	0.882808	0.37734	0.553134
CHRM3	9.10011	0.584304	0.439474	1.32955	0.183666	0.344858
CHRNB1	24.7772	-0.226599	0.170611	-1.32816	0.184127	0.345257
CHRNE	13.5067	0.269701	0.448834	0.600892	0.547912	0.698979
CHST1	14.5609	0.112955	0.20321	0.555853	0.578311	0.722889
CHST12	13.8794	0.421448	0.209903	2.00782	0.0446627	0.137943
CHST13	671.641	0.291335	0.159502	1.82653	0.06777	0.18102
CHST14	9.92236	0.122057	0.245778	0.496617	0.619459	0.753579
CHST15	53.6586	0.050663	0.128544	0.394129	0.693486	0.806505
CHST2	42.1515	0.252697	0.211526	1.19464	0.232229	0.40349
CHST7	22.3426	0.589787	0.240503	2.45231	0.0141943	0.0661824
CHSY1	31.0661	0.515895	0.196509	2.6253	0.00865736	0.0480015
CHSY3	30.2716	-0.344279	0.227939	-1.5104	0.130941	0.278426
CHTOP	415.393	-0.180217	0.0924278	-1.94982	0.0511977	0.150801
CHUK	385.325	-0.0122426	0.0880744	-0.139003	0.889448	0.938548
CHURC1	704.51	0.08655	0.13272	0.652127	0.514319	0.67173
CIAO1	245.639	0.0407423	0.0839183	0.4855	0.627321	0.758582
CIAO2A	245.905	0.0256113	0.133279	0.192163	0.847614	0.913642
CIAO2B	96.1321	-0.139489	0.118733	-1.17481	0.240071	0.412413
CIAO3	378.34	0.00655835	0.0813049	0.0806637	0.935709	0.964224
CIAPIN1	365.368	-0.629121	0.191389	-3.28713	0.00101214	0.0121076
CIB1	471.426	0.0610206	0.0957022	0.637609	0.523728	0.679244
CIB2	9.32767	0.453137	0.302469	1.49813	0.1341	0.282451
CIC	769.833	-0.216836	0.140613	-1.54208	0.123055	0.267171
CIDEA	198.931	0.345657	0.233479	1.48046	0.13875	0.28836
CIDEB	680.26	0.0644006	0.124714	0.516385	0.605585	0.743666
CIDEC	773.019	-0.265415	0.387677	-0.684629	0.493578	0.653075
CINP	209.949	-0.534144	0.159637	-3.34598	0.00081991	0.010585
CIPC	131.348	-0.254252	0.111883	-2.27248	0.0230577	0.0901007
CIR1	284.07	-0.0027159	0.0810072	-0.0335272	0.973254	0.984367
CISD1	881.922	-0.0745309	0.131766	-0.56563	0.571645	0.718344
CISD2	17.1511	-0.0899882	0.214679	-0.419176	0.675087	0.793465
CISH	107.517	-1.19877	0.441084	-2.71779	0.00657199	0.0406411
CITED2	276.785	0.474929	0.189856	2.50152	0.0123662	0.0604728
CIZ1	386.062	-0.099818	0.0717169	-1.39183	0.163973	0.321048
CKAP2	18.8556	0.259494	0.25694	1.00994	0.312524	0.488182
CKAP4	25.7332	0.660225	0.233544	2.82699	0.00469881	0.0328976
CKAP5	219.489	0.147881	0.0708633	2.08685	0.0369015	0.122327
CKB	100.853	0.694698	0.249282	2.78679	0.00532328	0.0355258
CKS1B	157.243	-0.239794	0.124658	-1.92361	0.0544037	0.156514
CKS2	43.2714	-0.209836	0.186724	-1.12378	0.261108	0.434789
CLASP1	169.47	-0.0121008	0.0926483	-0.13061	0.896084	0.941923
CLASP2	75.1285	0.226091	0.133619	1.69205	0.090636	0.217435
CLASRP	58.6249	-0.126032	0.113421	-1.11119	0.266488	0.440385
CLASS I HISTOCOMPATIBILITY ANTIGEN%2C GOGO-OKO ALPHA CHAIN (GORILLA GORILLA GORILLA)	297.371	0.137677	0.1388	0.99191	0.321241	0.496613
CLBA1	31.5425	0.016518	0.155948	0.10592	0.915646	0.95295
CLCA4	40.5747	1.25887	0.438798	2.86889	0.00411909	0.0300886
CLCC1	345.96	-0.149441	0.0609297	-2.45268	0.0141798	0.0661824
CLCF1	10.5836	-0.246897	0.36993	-0.667414	0.504507	0.662885
CLCN2	398.834	0.200847	0.203262	0.988119	0.323094	0.498395
CLCN3	333.18	0.112111	0.0971052	1.15453	0.248283	0.422089
CLCN4	628.304	0.238768	0.184976	1.29081	0.196771	0.362272
CLCN6	223.554	-0.318935	0.143492	-2.22267	0.0262379	0.0977243
CLCN7	213.404	-0.0777651	0.103745	-0.74958	0.453508	0.620117
CLDN1	665.225	-0.114139	0.0992235	-1.15032	0.250012	0.423992
CLDN12	228.993	-0.0631568	0.126692	-0.498505	0.618128	0.752454
CLDN15	127.545	0.345993	0.231572	1.49411	0.135147	0.283628
CLDN2	1326.48	0.493611	0.176335	2.79928	0.00512172	0.0347646
CLDN3	298.462	0.476445	0.127506	3.73664	0.00018649	0.00413854
CLDN4	191.674	-0.898326	0.214305	-4.19181	2.77e-05	0.00126174
CLDN7	54.1692	-0.307648	0.434566	-0.707944	0.47898	0.641465
CLDND1	180.822	-0.395878	0.122288	-3.23726	0.00120684	0.0133726
CLEC10A	20.3522	0.376396	0.306312	1.2288	0.219147	0.388218
CLEC11A	7.87721	-0.146018	0.270285	-0.540239	0.589032	0.72965
CLEC16A	127.966	-0.0916901	0.144355	-0.635171	0.525317	0.68074
CLEC1A	15.3459	0.0719802	0.222324	0.323762	0.746118	0.845836
CLEC1B	42.9262	0.444551	0.252545	1.76028	0.0783596	0.198486
CLEC2D11	79.0951	-0.115009	0.182525	-0.630103	0.528627	0.683287
CLEC2H	303.442	-0.0590973	0.164412	-0.359446	0.719261	0.826118
CLEC4A	75.9977	0.899227	0.206802	4.34825	1.37e-05	0.0007993
CLEC4G	60.1297	0.220733	0.220142	1.00269	0.316012	0.491491
CLEC9A	12.8853	0.423748	0.313217	1.35289	0.176091	0.336485
CLIC1	962.189	0.558014	0.2212	2.52266	0.011647	0.0579742
CLIC4	305.242	0.0477244	0.0979817	0.487074	0.626206	0.757583
CLIC6	9.49342	0.743715	0.400677	1.85615	0.0634327	0.173601
CLINT1	918.446	-0.0472293	0.0830782	-0.568492	0.569701	0.716798
CLIP1	629.223	-0.181389	0.121348	-1.49479	0.134969	0.283415
CLIP2	24.0154	0.374103	0.183747	2.03597	0.0417539	0.132224
CLIP3	12.8715	0.0388443	0.285233	0.136184	0.891676	0.939384
CLK1	1300.14	-0.220888	0.110459	-1.99972	0.0455304	0.139597
CLK2	440.782	-0.0660158	0.0557484	-1.18418	0.236344	0.408153
CLK3	679.195	-0.187309	0.0799867	-2.34175	0.0191934	0.0798232
CLK4	661.761	-0.233193	0.112389	-2.07487	0.0379988	0.124848
CLMN	1401.33	-0.0637227	0.151177	-0.42151	0.673383	0.792404
CLN3	349.699	0.108201	0.0799137	1.35397	0.175746	0.336078
CLN5	315.677	-0.179806	0.106215	-1.69285	0.0904833	0.217273
CLN6	43.5231	0.171538	0.114648	1.49621	0.134599	0.282856
CLN8	121.742	0.0143329	0.108488	0.132114	0.894894	0.940948
CLNS1A	56.5509	0.175001	0.122407	1.42966	0.152814	0.307146
CLOCK	294.579	-0.216322	0.151339	-1.42938	0.152895	0.307239
CLP1	130.564	-0.125418	0.111128	-1.12859	0.259069	0.432598
CLPB	185.546	0.00791289	0.0809556	0.0977436	0.922136	0.956439
CLPP	208.585	-0.119484	0.0869629	-1.37396	0.169453	0.328042
CLPTM1	801.962	-0.178606	0.0842414	-2.12017	0.0339919	0.11602
CLPTM1L	1406.95	-0.0888936	0.0710146	-1.25177	0.210655	0.378357
CLPX	2025.97	0.149761	0.0881097	1.69971	0.0891858	0.215647
CLSPN	111.247	-0.341927	0.130818	-2.61376	0.00895516	0.0490286
CLSTN1	591.275	0.276363	0.101275	2.72884	0.00635583	0.0397016
CLTA	1118.42	-0.0938144	0.0717385	-1.30773	0.190966	0.354615
CLTB	524.711	-0.244021	0.128561	-1.89809	0.0576837	0.163083
CLTC	3789.08	0.00445631	0.09194	0.0484697	0.961342	0.97742
CLU	19851.8	0.29937	0.0850617	3.51945	0.00043244	0.00709571
CLUAP1	55.0947	-0.149617	0.133717	-1.1189	0.263182	0.436935
CLUH	5539.19	-0.081873	0.104416	-0.784102	0.43298	0.602113
CLYBL	237.084	-0.221027	0.140714	-1.57075	0.11624	0.257398
CMAH	54.0869	0.142993	0.170722	0.83758	0.402267	0.574925
CMAS	529.155	-0.25766	0.093273	-2.76243	0.0057373	0.0371143
CMBL	1530.64	0.331361	0.306641	1.08062	0.279868	0.453471
CMC1	71.9157	0.087059	0.15756	0.552545	0.580575	0.723954
CMC2	66.6493	-0.262496	0.16699	-1.57193	0.115967	0.256947
CMC4	16.7515	0.0361165	0.191459	0.188639	0.850376	0.915201
CMIP	88.1611	0.115208	0.148012	0.778369	0.436352	0.604855
CMKLR1	13.4967	0.839699	0.302452	2.7763	0.00549808	0.0361288
CMPK1	750.076	-0.201837	0.143976	-1.40188	0.160952	0.317536
CMPK2	26.1499	1.08501	0.330601	3.28194	0.00103097	0.0122697
CMSS1	69.9963	-0.159263	0.139435	-1.1422	0.253371	0.426824
CMTM3	31.374	0.284217	0.132094	2.15163	0.0314263	0.110394
CMTM4	18.5761	-0.140477	0.256471	-0.547729	0.583878	0.726557
CMTM6	250.271	0.242367	0.0798263	3.03617	0.00239601	0.0207922
CMTM7	18.4825	0.718143	0.231109	3.10738	0.00188756	0.0179787
CMTM8	290.904	-0.0719795	0.0978182	-0.73585	0.461822	0.627399
CMTR1	575.897	-0.218503	0.085222	-2.56393	0.0103496	0.053753
CMTR2	131.781	-0.183563	0.0960193	-1.91173	0.0559108	0.159579
CNBP	2854.55	0.0600006	0.0766946	0.782331	0.43402	0.602957
CNDP1	387.195	-0.113468	0.619783	-0.183077	0.854738	0.917233
CNDP2	532.848	0.440268	0.203415	2.16438	0.0304352	0.107719
CNEP1R1	31.8408	0.0578489	0.135773	0.426069	0.670058	0.790119
CNIH1	323.756	0.239708	0.125298	1.91311	0.0557338	0.159311
CNIH2	201.144	0.0266455	0.088731	0.300295	0.763952	0.856837
CNIH4	110.01	-0.113071	0.118478	-0.954363	0.3399	0.515526
CNKSR3	24.3082	0.284157	0.160964	1.76534	0.0775065	0.197178
CNN2	93.9527	0.767633	0.156707	4.89852	9.66e-07	0.00021484
CNN3	1024.19	-0.632006	0.14595	-4.33029	1.49e-05	0.00082945
CNNM2	110.027	-0.2594	0.141102	-1.83839	0.0660055	0.177819
CNNM3	26.2873	0.218665	0.173007	1.26391	0.206263	0.373228
CNNM4	33.709	-0.265212	0.180301	-1.47094	0.141307	0.291983
CNOT1	1296.85	-0.26677	0.0930198	-2.86789	0.00413225	0.0301451
CNOT10	295.938	-0.00063	0.0514742	-0.0122391	0.990235	0.994975
CNOT11	125.807	-0.188756	0.105955	-1.78147	0.0748364	0.19201
CNOT2	315.533	0.0314237	0.058472	0.537415	0.590981	0.731494
CNOT3	372.312	0.0331906	0.0776548	0.427412	0.669079	0.789511
CNOT4	120.006	-0.0366076	0.0981405	-0.373012	0.70914	0.818464
CNOT6	370.627	-0.0105354	0.0998044	-0.105561	0.915931	0.95295
CNOT6L	10.126	-0.101847	0.242505	-0.419977	0.674502	0.792966
CNOT7	589.646	0.0262502	0.109055	0.240705	0.809783	0.887308
CNOT8	240.88	0.0697812	0.0753947	0.925545	0.354683	0.530712
CNOT9	254.441	0.144385	0.0721204	2.00199	0.0452853	0.139133
CNP	144.321	0.60483	0.200222	3.02079	0.00252115	0.0215918
CNPPD1	637.793	-0.288232	0.0909211	-3.17014	0.00152367	0.0156445
CNPY2	616.393	-0.0264865	0.114058	-0.232219	0.816368	0.891713
CNPY3	377.458	0.00276564	0.0582392	0.0474877	0.962125	0.977858
CNPY4	49.8832	0.0968219	0.100172	0.966554	0.333767	0.50949
CNR2	33.1532	0.551975	0.228658	2.41397	0.0157796	0.0709094
CNRIP1	15.4099	0.370139	0.191242	1.93545	0.0529352	0.153681
CNST	199.752	-0.130637	0.106121	-1.23102	0.218315	0.387238
CNTF	42.9031	-0.847191	0.23091	-3.66892	0.00024358	0.00473749
CNTFR	16.6443	-0.205991	0.275161	-0.748619	0.454087	0.62066
CNTNAP2	7.70487	-0.111791	0.44788	-0.2496	0.802897	0.882424
CNTRL	359.398	-0.285971	0.107944	-2.64924	0.00806722	0.0458834
CNTROB	93.7709	-0.0131584	0.097327	-0.135197	0.892456	0.939494
COA3	520.497	-0.0608346	0.110748	-0.549305	0.582796	0.725641
COA4	49.1798	0.428373	0.21306	2.01058	0.0443702	0.137271
COA5	121.677	0.200571	0.127801	1.5694	0.116555	0.257787
COA6	71.8549	-0.470229	0.142388	-3.30244	0.00095848	0.0117515
COA7	45.6185	-0.10868	0.129975	-0.83616	0.403065	0.575622
COASY	1752.47	-0.123221	0.0757314	-1.62708	0.103719	0.23757
COBL	514.354	-0.120383	0.127662	-0.942984	0.345689	0.521629
COBLL1	627.038	0.0318943	0.0859741	0.370975	0.710656	0.81945
COCH	788.926	0.114764	0.227484	0.504494	0.613915	0.749951
COG1	592.793	0.161977	0.0742601	2.18122	0.0291672	0.104617
COG2	388.391	-0.0139234	0.0613709	-0.226874	0.820522	0.894663
COG4	386.613	0.276188	0.122306	2.25817	0.0239353	0.0922344
COG5	242.125	0.401048	0.145431	2.75766	0.00582164	0.0375577
COG6	336.594	-0.71766	0.17916	-4.0057	6.18e-05	0.00200729
COG7	109.664	-0.0425416	0.0862984	-0.49296	0.622041	0.755151
COG8	249.671	-0.0678494	0.0542178	-1.25142	0.21078	0.378373
COIL	49.8787	0.0842524	0.0953493	0.883618	0.376902	0.552912
COL12A1	7.00778	1.02077	0.308154	3.31255	0.0009245	0.0114406
COL14A1	190.432	1.22201	0.331822	3.68272	0.00023076	0.00460104
COL16A1	1465.2	0.361584	0.224968	1.60727	0.107996	0.244098
COL18A1	2233.11	0.281593	0.135769	2.07407	0.0380732	0.125019
COL1A1	16.4381	1.78447	0.480778	3.71163	0.00020593	0.00430897
COL1A2	79.9208	1.32732	0.360404	3.68288	0.00023062	0.00460104
COL20A1	41.3143	0.674188	0.216449	3.11477	0.0018409	0.0176857
COL24A1	31.065	-0.0293479	0.403317	-0.0727663	0.941992	0.966595
COL27A1	79.1564	0.135423	0.19516	0.693907	0.48774	0.648901
COL3A1	349.519	1.5355	0.49766	3.08544	0.00203254	0.0188538
COL4A1	50.5515	0.357344	0.167909	2.1282	0.0333204	0.114587
COL4A2	290.848	0.00358293	0.172081	0.0208211	0.983388	0.990242
COL4A3	7.6373	0.569591	0.349125	1.63148	0.102789	0.236216
COL4A4	11.5412	0.297983	0.323176	0.922046	0.356504	0.532466
COL5A1	61.3064	1.07174	0.305083	3.51295	0.00044316	0.00719729
COL5A2	51.8977	1.05514	0.254286	4.14942	3.33e-05	0.0013915
COL6A1	12.3196	1.18668	0.303566	3.90914	9.26e-05	0.00260876
COL6A2	75.5617	0.81585	0.226193	3.60687	0.00030991	0.00561522
COL6A3	31.2375	0.982085	0.369213	2.65994	0.00781535	0.0449874
COL6A5	652.702	-0.389953	0.169552	-2.2999	0.0214538	0.0857919
COL8A1	13.9	0.302939	0.251828	1.20296	0.228992	0.399613
COLEC10	144.854	0.620376	0.233536	2.65645	0.00789676	0.0452843
COLEC11	341.77	0.175339	0.150699	1.16351	0.244624	0.417975
COLEC12	53.7631	0.0118368	0.206462	0.0573318	0.954281	0.973043
COLGALT1	291.292	-0.0735247	0.101159	-0.726825	0.467333	0.631877
COLGALT2	38.088	-0.235148	0.23061	-1.01967	0.307883	0.483171
COLQ	108.589	0.658199	0.234547	2.80625	0.00501215	0.0342761
COMMD1	93.8929	-0.0340595	0.12715	-0.267869	0.7888	0.873001
COMMD10	187.948	0.0243823	0.136211	0.179004	0.857934	0.918979
COMMD2	91.2663	0.0922538	0.116174	0.794101	0.427137	0.596768
COMMD3	384.609	0.0205533	0.119097	0.172576	0.862985	0.92245
COMMD4	295.63	-0.0468587	0.120096	-0.390178	0.696405	0.808801
COMMD5	81.7033	0.0574143	0.113489	0.5059	0.612927	0.749155
COMMD7	481.564	0.0473739	0.139511	0.339572	0.734179	0.836687
COMMD8	139.65	0.297663	0.140876	2.11294	0.0346056	0.117476
COMMD9	171.355	-0.0672141	0.0765326	-0.878242	0.379812	0.555358
COMP	36.223	1.27437	0.551616	2.31025	0.0208744	0.0842625
COMT	1908.94	0.636443	0.156355	4.07049	4.69e-05	0.00170008
COP1	411.858	-0.0684124	0.0655325	-1.04395	0.29651	0.47098
COPA	2253.55	-0.0761723	0.115409	-0.660022	0.50924	0.666795
COPB1	1079.32	-0.0687779	0.111111	-0.619002	0.535915	0.689813
COPB2	1586.59	0.0573551	0.118409	0.484382	0.628115	0.758884
COPE	740.369	-0.0520452	0.136481	-0.381335	0.702954	0.814186
COPG1	1636.81	-0.0576973	0.135944	-0.424419	0.671261	0.790651
COPG2	255.595	0.273923	0.125386	2.18463	0.0289157	0.104106
COPRS	27.0195	0.0933753	0.199218	0.46871	0.639277	0.766836
COPS2	348.712	0.143343	0.0889376	1.61172	0.107023	0.242382
COPS3	340.537	-0.245657	0.084573	-2.90467	0.00367636	0.0278418
COPS4	536.902	0.148825	0.0725184	2.05224	0.0401465	0.129233
COPS5	587.36	-0.0970534	0.0726578	-1.33576	0.181628	0.342128
COPS6	569.422	-0.0366557	0.0644153	-0.569052	0.569321	0.7164
COPS7A	342.182	0.00934338	0.124179	0.0752413	0.940023	0.965628
COPS7B	62.7772	0.0713378	0.116084	0.614535	0.538862	0.691955
COPS8	268.473	0.0871777	0.0951531	0.916183	0.359571	0.535362
COPS9	61.2415	-7.58e-05	0.232473	-0.0003261	0.99974	0.99974
COPZ1	583.062	0.153193	0.111103	1.37884	0.167943	0.325897
COPZ2	386.37	0.277146	0.15365	1.80375	0.0712703	0.18656
COQ10A	331.66	-0.12819	0.0907099	-1.41319	0.1576	0.313376
COQ10B	114.071	-1.5868	0.328644	-4.82832	1.38e-06	0.00025963
COQ2	601.51	0.117259	0.139074	0.843142	0.399149	0.572515
COQ3	569.195	0.0968309	0.122653	0.789473	0.429836	0.599614
COQ4	276.324	0.263694	0.130616	2.01885	0.0435029	0.135664
COQ5	379.984	0.0090597	0.0604953	0.149759	0.880955	0.934026
COQ6	376.132	-0.0222395	0.0902566	-0.246402	0.805371	0.883883
COQ7	54.6467	-0.0470218	0.131143	-0.358554	0.719929	0.8268
COQ8A	3484.82	0.377883	0.173218	2.18154	0.0291435	0.104617
COQ8B	680.628	-0.184802	0.12702	-1.4549	0.145697	0.297846
COQ9	775.035	-0.0829154	0.0717619	-1.15542	0.247917	0.421643
CORIN	39.047	0.314038	0.405029	0.775347	0.438134	0.606174
CORO1A	94.3811	1.4903	0.339301	4.39226	1.12e-05	0.00071315
CORO1B	680.364	0.00047965	0.0688582	0.00696575	0.994442	0.997045
CORO1C	261.696	0.320117	0.147431	2.1713	0.0299083	0.106561
CORO2A	125.708	0.353545	0.21486	1.64547	0.0998738	0.231671
CORO2B	10.8508	0.460105	0.279428	1.64659	0.0996417	0.231423
CORO6	15.8142	-1.20926	0.415462	-2.91063	0.00360698	0.0274947
CORO7	73.5081	0.368126	0.143324	2.56848	0.0102146	0.0534511
COTL1	105.43	0.872148	0.2176	4.00803	6.12e-05	0.0020051
COX10	140.348	-0.404933	0.128845	-3.1428	0.00167342	0.0166039
COX11	87.703	-0.137436	0.0956014	-1.43759	0.15055	0.304642
COX14	429.96	-0.227212	0.110037	-2.06488	0.0389348	0.126977
COX15	401.501	0.285269	0.133979	2.1292	0.0332376	0.114479
COX16	84.0755	-0.166081	0.124333	-1.33578	0.181622	0.342128
COX17	769.114	-0.269433	0.158552	-1.69934	0.0892553	0.215768
COX18	57.445	-0.0806773	0.0922861	-0.874209	0.382005	0.557205
COX19	62.4805	0.0524763	0.119136	0.440473	0.659594	0.781924
COX20	223.443	0.0216832	0.117803	0.184063	0.853964	0.916934
COX4I1	2761.63	-0.348008	0.10613	-3.27908	0.00104147	0.0122867
COX5A	464.662	-0.288392	0.101395	-2.84423	0.00445189	0.0317482
COX5B	1792.74	-0.248303	0.102502	-2.42243	0.0154169	0.0699197
COX6A1	2063.08	-0.255915	0.113199	-2.26075	0.023775	0.0917754
COX6B1	1401.05	-0.130319	0.0808252	-1.61236	0.106884	0.242177
COX6C	1407.51	-0.149244	0.110528	-1.35027	0.176928	0.337059
COX7A1	13.1208	-0.886014	0.315751	-2.80605	0.0050153	0.0342761
COX7A2	87.7108	-0.290256	0.263978	-1.09955	0.27153	0.4455
COX7A2L	414.396	-0.16771	0.0955626	-1.75497	0.0792643	0.200183
COX7B	943.489	-0.18447	0.0950174	-1.94143	0.0522056	0.152438
COX7C	1337.83	-0.204722	0.125737	-1.62817	0.103488	0.237186
COX8A	1756.79	-0.254955	0.0970698	-2.62651	0.00862651	0.0479131
CP	13706.4	0.351257	0.108378	3.24105	0.0011909	0.0132887
CPA5	51.2387	-0.0962256	0.105735	-0.910063	0.362789	0.53864
CPB2	1100.58	0.0740811	0.118221	0.626633	0.5309	0.68534
CPD	870.876	-0.426822	0.230734	-1.84985	0.0643359	0.174783
CPE	653.009	0.323767	0.111686	2.8989	0.00374473	0.0281868
CPEB1	2517.89	-0.444095	0.134483	-3.30225	0.00095914	0.0117515
CPEB3	99.7169	-0.142537	0.119483	-1.19295	0.23289	0.404008
CPEB4	1356.61	0.147421	0.113845	1.29492	0.195347	0.360545
CPED1	118.561	-0.197388	0.109395	-1.80436	0.0711745	0.186397
CPLANE1	41.3443	-0.382229	0.223798	-1.70792	0.0876513	0.213214
CPM	119.807	1.18271	0.415085	2.84932	0.00438124	0.0315018
CPN1	3056.76	-0.181589	0.0957825	-1.89585	0.0579805	0.16351
CPN2	1513.61	0.297856	0.108191	2.75305	0.00590429	0.0378371
CPNE2	233.769	0.14649	0.139756	1.04818	0.294555	0.468968
CPNE3	343.818	0.0373997	0.112366	0.332838	0.739257	0.840408
CPNE8	13.0564	-0.419157	0.256314	-1.63533	0.10198	0.235038
CPOX	1025.94	-0.966115	0.215345	-4.48636	7.25e-06	0.00056221
CPPED1	48.1182	-0.0062443	0.139127	-0.044882	0.964201	0.979164
[truncated: 9,126 more rows]

## Sheet: DE kid trt
	baseMean	log2FoldChange	lfcSE	stat	pvalue	padj
A1M	18.4816	0.274202	0.351239	0.78067	0.434996	0.620953
A2M	6.74252	-0.599824	0.594533	-1.0089	0.313023	0.507948
A4GALT	167.704	0.641831	0.178979	3.58607	0.0003357	0.00669064
A4GNT	57.7047	0.192849	0.143083	1.34781	0.177721	0.360213
AAAS	142.177	0.0743481	0.0889914	0.835453	0.403463	0.59391
AACS	30.8915	-0.0747109	0.244555	-0.305497	0.759987	0.865088
AADAC	3008.32	0.199352	0.157414	1.26642	0.205363	0.393942
AADAT	2370.92	0.0634308	0.136918	0.463274	0.643168	0.783636
AAGAB	160.765	0.0624818	0.0920802	0.678559	0.497418	0.672842
AAK1	233.36	-0.421537	0.212327	-1.98532	0.0471093	0.153265
AAMDC	220.458	0.515305	0.165566	3.11239	0.0018558	0.0204511
AAMP	963.75	0.0698655	0.0788447	0.886115	0.375555	0.569058
AAR2	375.751	0.046626	0.0556539	0.837786	0.402151	0.592918
AARS2	167.5	0.21821	0.0952676	2.2905	0.0219924	0.0963805
AARSD1	1671.38	0.296178	0.097717	3.03098	0.00243764	0.0242319
AASDH	133.26	0.0741563	0.0804653	0.921593	0.356741	0.550353
AASDHPPT	151.326	0.0447531	0.0954238	0.468993	0.639075	0.780854
AASS	386.789	-0.394273	0.154889	-2.54552	0.0109116	0.0624895
AATF	396.477	-0.151704	0.0701655	-2.16209	0.0306115	0.117972
AATK	70.7931	-0.20457	0.170877	-1.19717	0.231239	0.423488
ABAT	4333.54	-0.155215	0.124686	-1.24485	0.213187	0.403206
ABCA1	603.521	-1.49263	0.405816	-3.67809	0.00023499	0.00542671
ABCA13	990.989	-0.611607	0.213391	-2.86613	0.00415528	0.0342343
ABCA17	126.743	0.572728	0.161127	3.5545	0.00037869	0.00726012
ABCA2	1703.56	-0.0504181	0.159079	-0.316937	0.751291	0.858964
ABCA3	4462.5	0.338257	0.154533	2.1889	0.028604	0.112791
ABCA4	46.7387	-0.328206	0.218814	-1.49993	0.133633	0.301235
ABCA5	210.804	-0.0181963	0.105102	-0.17313	0.862549	0.925621
ABCA6	10.2294	-0.772521	0.336879	-2.29317	0.0218383	0.0959968
ABCA7	50.8318	-0.318383	0.171068	-1.86115	0.0627236	0.183551
ABCA8A	175.117	0.489562	0.22613	2.16496	0.0303907	0.117479
ABCA9	37.5333	0.0655064	0.179224	0.3655	0.714738	0.834956
ABCB1	95.3433	-0.308505	0.15499	-1.99049	0.0465375	0.152426
ABCB10	260.273	0.106293	0.151074	0.703579	0.481695	0.659328
ABCB11	14.023	0.220902	0.406746	0.543096	0.587064	0.744473
ABCB4	10.1792	0.00847258	0.327674	0.0258567	0.979372	0.988433
ABCB6	582.82	0.190602	0.0792363	2.40549	0.0161506	0.0791347
ABCB7	438.166	0.0598066	0.11423	0.523563	0.600583	0.754056
ABCB9	294.546	1.38308	0.273374	5.05929	4.21e-07	9.77e-05
ABCC1	349.632	-0.20974	0.129119	-1.6244	0.104291	0.255197
ABCC10	244.06	0.112905	0.0949344	1.1893	0.234322	0.426934
ABCC2	703.555	0.202995	0.15841	1.28146	0.200034	0.386561
ABCC3	197.528	0.23674	0.175011	1.35272	0.176146	0.358107
ABCC4	1744.57	-0.331277	0.173302	-1.91156	0.0559325	0.171345
ABCC5	207.582	-0.192511	0.11599	-1.65972	0.0969703	0.243108
ABCC6	316.004	0.304809	0.204088	1.49352	0.135301	0.303577
ABCC8	18.9394	-0.458329	0.29904	-1.53267	0.125357	0.288834
ABCC9	15.1459	-0.568749	0.20601	-2.76078	0.0057663	0.0421072
ABCD1	104.402	0.184341	0.119236	1.54602	0.122101	0.284017
ABCD3	2718.54	-0.0520211	0.180576	-0.288085	0.773282	0.872787
ABCD4	538.116	0.124311	0.112061	1.10932	0.267294	0.463556
ABCE1	8800.68	0.205553	0.120827	1.70122	0.0889014	0.230024
ABCF1	1450.96	0.0717164	0.0752651	0.952851	0.340665	0.534883
ABCF2	403.16	-0.150862	0.12199	-1.23667	0.21621	0.406889
ABCF3	1042.71	0.00788616	0.0541005	0.145769	0.884104	0.936562
ABCG1	126.737	-1.04349	0.372202	-2.80356	0.00505423	0.0387833
ABCG2	1080.77	0.203046	0.1327	1.53011	0.125989	0.289515
ABCG3	122.389	0.0296314	0.218424	0.13566	0.89209	0.941101
ABHD1	1472.2	-0.0831922	0.229441	-0.362587	0.716914	0.836409
ABHD10	272.877	0.091068	0.11964	0.761186	0.446546	0.630782
ABHD11	80.802	0.033912	0.0915999	0.370219	0.711219	0.832778
ABHD12	191.061	0.0559885	0.08902	0.628943	0.529387	0.699708
ABHD12B	26.1089	0.0428653	0.213447	0.200824	0.840836	0.913239
ABHD13	199.695	0.00503592	0.0703134	0.071621	0.942904	0.969225
ABHD14A	250.693	0.40182	0.156273	2.57127	0.0101327	0.0596118
ABHD14B	935.845	0.217987	0.157668	1.38257	0.166796	0.346741
ABHD16A	471.647	0.179702	0.110067	1.63266	0.102541	0.252494
ABHD16B	18.0481	-0.422611	0.209683	-2.01548	0.0438544	0.147706
ABHD17A	1116.04	0.236514	0.0878467	2.69234	0.00709519	0.0474243
ABHD17B	77.8309	-0.19562	0.12297	-1.5908	0.111655	0.267362
ABHD17C	432.503	0.119586	0.0919002	1.30126	0.19317	0.379121
ABHD18	144.839	0.0105972	0.102581	0.103306	0.91772	0.956571
ABHD2	468.792	-0.106857	0.180002	-0.593643	0.552751	0.718172
ABHD3	235.437	0.515159	0.166559	3.09294	0.00198182	0.0213337
ABHD4	1303.26	-0.157774	0.0734348	-2.14849	0.0316745	0.120569
ABHD5	222.018	-0.02062	0.0933334	-0.220929	0.825148	0.903712
ABHD6	418.619	0.0811884	0.0667945	1.21549	0.224177	0.415208
ABHD8	82.9377	-0.0692435	0.123033	-0.562803	0.573569	0.733464
ABI1	265.54	-0.134874	0.0873782	-1.54357	0.122693	0.284797
ABI2	39.9904	-0.224878	0.154955	-1.45124	0.146712	0.320084
ABI3	46.0796	-0.45219	0.157648	-2.86836	0.00412605	0.0341548
ABI3BP	105.424	0.0356825	0.158477	0.225159	0.821856	0.900878
ABITRAM	38.7077	-0.0010836	0.144514	-0.0074985	0.994017	0.996823
ABL1	120.75	0.0144156	0.15041	0.0958423	0.923646	0.959886
ABL2	54.9931	-0.522008	0.207623	-2.51422	0.0119297	0.0656733
ABLIM1	446.998	-0.434258	0.147101	-2.95211	0.00315611	0.028853
ABLIM2	9.81779	0.0204804	0.280064	0.0731278	0.941704	0.968404
ABLIM3	147.844	0.805943	0.209477	3.84741	0.00011937	0.00344102
ABO	174.32	0.453328	0.154951	2.92563	0.00343758	0.0302838
ABO2	13.7745	0.908587	0.29594	3.07017	0.00213933	0.022352
ABR	334.08	0.0401456	0.134283	0.298963	0.764968	0.86725
ABRAXAS1	58.3604	-0.24456	0.126728	-1.9298	0.0536321	0.166137
ABRAXAS2	343.185	-0.0479942	0.0735937	-0.652151	0.514304	0.686518
ABT1	202.722	0.1108	0.0915881	1.20976	0.226369	0.417928
ABTB1	309.727	-0.0845135	0.121428	-0.695995	0.486432	0.663107
ACAA1A	5544.17	-0.13207	0.127526	-1.03563	0.300375	0.495957
ACAA2	9251.87	-0.495831	0.254377	-1.94919	0.0512722	0.161373
ACACA	49.2055	-0.204676	0.147007	-1.39229	0.163835	0.342946
ACACB	279.568	-0.326786	0.233825	-1.39756	0.162244	0.340916
ACAD10	1401.57	-0.304559	0.206432	-1.47535	0.140119	0.310317
ACAD11	823.685	-0.244183	0.173457	-1.40774	0.159207	0.336525
ACAD8	814.883	0.121768	0.0936811	1.29981	0.193665	0.379598
ACAD9	754.698	0.175342	0.0865308	2.02635	0.0427287	0.145292
ACADL	2346.11	-0.0502056	0.14153	-0.354734	0.722789	0.840074
ACADM	3472.81	0.147791	0.158197	0.934225	0.350188	0.543941
ACADSB	1146.9	0.0988371	0.096859	1.02042	0.307528	0.502608
ACADVL	4986.23	-0.356865	0.150438	-2.37218	0.0176836	0.0844828
ACAP1	356.874	0.241368	0.142768	1.69062	0.0909088	0.233865
ACAP2	210.946	-0.246323	0.105368	-2.33775	0.0194002	0.0897395
ACAP3	164.839	-0.50561	0.158097	-3.19811	0.00138332	0.0171713
ACAT1	7941.63	0.124472	0.098438	1.26447	0.206063	0.394675
ACAT2	1166.66	0.37175	0.120263	3.09114	0.00199392	0.0213855
ACBD3	333.636	-0.133639	0.0884073	-1.51163	0.130629	0.296512
ACBD4	723.182	-0.0641515	0.0624426	-1.02737	0.304247	0.499077
ACBD5	425.914	-0.0918098	0.0975314	-0.941336	0.346533	0.540054
ACBD6	166.618	0.0584628	0.114149	0.51216	0.608539	0.760076
ACCS	61.6206	0.421918	0.141012	2.99207	0.00277097	0.0264777
ACE	1375.87	0.388761	0.257648	1.50888	0.131329	0.297597
ACE2	5032.26	0.727453	0.17887	4.06693	4.76e-05	0.0019704
ACER2	73.2104	-1.30582	0.275115	-4.74645	2.07e-06	0.0002632
ACER3	27.4837	-0.0202107	0.148666	-0.135947	0.891863	0.940944
ACHE	34.1828	-0.540144	0.215113	-2.51098	0.0120398	0.0660685
ACIN1	1219.34	-0.194199	0.0957348	-2.02851	0.0425078	0.144786
ACKR3	80.8838	-0.0476	0.11269	-0.422399	0.672734	0.804007
ACLY	2434.85	0.238364	0.176212	1.35271	0.176148	0.358107
ACMSD	5727.36	0.0225566	0.0873436	0.258251	0.796213	0.886737
ACNAT2	173.747	-0.734385	0.261027	-2.81344	0.00490146	0.0378515
ACO1	10006.6	-0.0235524	0.0749234	-0.314353	0.753253	0.860392
ACO2	19595.1	-0.112954	0.0508789	-2.22007	0.0264143	0.10749
ACOT11	68.2663	-0.600228	0.294385	-2.03892	0.041458	0.142735
ACOT12	1099.84	0.0743771	0.150551	0.494032	0.621284	0.769627
ACOT13	7350.35	0.415142	0.151563	2.73907	0.00616141	0.0442171
ACOT2	422.635	-0.993554	0.438358	-2.26653	0.0234187	0.100195
ACOT6	379.382	-0.0678214	0.143436	-0.472834	0.636332	0.779374
ACOT7	243.261	-0.431671	0.160952	-2.68199	0.0073185	0.0485408
ACOT8	774.197	0.170187	0.387124	0.439619	0.660213	0.795655
ACOT9	195.855	0.188221	0.136043	1.38354	0.166499	0.346484
ACOX1	2218.59	-0.561253	0.212308	-2.64358	0.00820343	0.0521205
ACOX2	4358.65	0.164251	0.185049	0.887608	0.374752	0.568268
ACOX3	1238.32	-0.0903156	0.110857	-0.814701	0.415244	0.604198
ACOXL	11.9707	-2.88008	0.77795	-3.70214	0.00021379	0.00513633
ACP1	233.846	0.117305	0.0945211	1.24105	0.214588	0.405284
ACP2	567.439	0.179425	0.0855889	2.09636	0.0360499	0.130676
ACP3	9.11527	-0.0754747	0.30849	-0.244658	0.806721	0.891616
ACP5	31.5021	0.235158	0.174594	1.34688	0.178018	0.360472
ACP6	410.312	0.067348	0.101304	0.664813	0.50617	0.680793
ACRBP	86.2674	0.404092	0.128285	3.14996	0.00163293	0.0187299
ACSF2	596.999	0.266541	0.135739	1.96363	0.0495731	0.158105
ACSF3	650.829	0.0550953	0.125216	0.440001	0.659937	0.795518
ACSL1	6991.07	-0.466576	0.140725	-3.31553	0.0009147	0.0131822
ACSL3	948.519	0.14437	0.129936	1.11109	0.266529	0.462585
ACSL4	688.701	-0.0259274	0.0942319	-0.275144	0.783206	0.878896
ACSL5	1617.82	0.0281476	0.104592	0.269117	0.787839	0.882129
ACSM1	21838.9	0.281101	0.10861	2.58817	0.00964862	0.0578342
ACSM2	13132.7	-0.274632	0.0902088	-3.04441	0.00233141	0.0235907
ACSM3	24678.8	-0.27829	0.12067	-2.3062	0.0210994	0.0941059
ACSM5	3372.69	-1.1119	0.335982	-3.30941	0.00093494	0.0133478
ACSS1	3562.6	0.1943	0.0980798	1.98104	0.0475869	0.154131
ACSS2	3523.86	0.676523	0.135796	4.98191	6.3e-07	0.00011888
ACSS3	109.404	0.336694	0.70365	0.478496	0.632297	0.776928
ACTA2	18901.3	-0.171709	0.0829376	-2.07034	0.0384201	0.136321
ACTL6A	346.002	0.0876872	0.0696744	1.25853	0.208201	0.397197
ACTN1	280.418	-0.229208	0.13674	-1.67623	0.093694	0.238289
ACTN2	9.25766	-0.229359	0.404864	-0.566508	0.571049	0.731911
ACTN3	38.2614	-0.136169	0.164801	-0.826261	0.408656	0.598457
ACTN4	3187.33	-0.25152	0.0910669	-2.76193	0.00574608	0.0420359
ACTR10	262.541	0.242953	0.122551	1.98247	0.0474266	0.153942
ACTR1A	2903.81	-0.0346178	0.0446094	-0.77602	0.437737	0.623172
ACTR2	1535.21	0.0657239	0.0741469	0.886401	0.375402	0.568973
ACTR3	1961.53	0.047675	0.0702277	0.678863	0.497225	0.672657
ACTR5	96.9662	0.0264945	0.0950107	0.278859	0.780353	0.877283
ACTR6	132.921	-0.0633535	0.133371	-0.475019	0.634774	0.77856
ACTR8	359.847	-0.234989	0.0953581	-2.46428	0.013729	0.0710144
ACTRT3	14.0615	0.391025	0.255689	1.5293	0.12619	0.289758
ACVR1	182.215	-0.218738	0.0836557	-2.61473	0.0089297	0.0550832
ACVR1B	1032.72	-0.17207	0.11223	-1.53319	0.12523	0.288677
ACVR2A	236.101	-0.0966282	0.127038	-0.760624	0.446882	0.630837
ACVR2B	23.7412	-0.561262	0.238126	-2.357	0.0184234	0.0867177
ACY1	2260.86	0.213847	0.144998	1.47483	0.140259	0.31038
ACY1A	4681.23	0.263455	0.154293	1.7075	0.0877297	0.228067
ACY3	8063.74	0.452582	0.160665	2.81692	0.0048486	0.0376358
ACYP1	76.732	0.162793	0.131702	1.23607	0.216432	0.407122
ACYP2	18.2859	0.483972	0.277718	1.74267	0.0813913	0.217532
ADAL	396.336	-0.0251175	0.0876846	-0.286453	0.774531	0.873672
ADAM10	304.752	0.0160906	0.0769735	0.20904	0.834417	0.908858
ADAM15	342.519	-0.154468	0.0876291	-1.76275	0.0779431	0.21136
ADAM17	151.256	0.00534865	0.103747	0.051555	0.958883	0.97758
ADAM19	11.8488	0.529122	0.268993	1.96705	0.0491779	0.15751
ADAM1B	31.932	0.594589	0.178953	3.32261	0.00089181	0.0129931
ADAM22	49.9736	0.74629	0.290478	2.56918	0.010194	0.0597688
ADAM33	21.2854	0.47468	0.248049	1.91365	0.0556649	0.170726
ADAM9	756.945	0.112129	0.0905908	1.23775	0.215809	0.406556
ADAMTS1	339.526	-0.125655	0.164064	-0.765886	0.443744	0.628022
ADAMTS10	304.112	0.49426	0.137624	3.59139	0.00032892	0.00664522
ADAMTS12	11.2293	0.371214	0.247186	1.50176	0.13316	0.300505
ADAMTS13	13.8042	-0.109306	0.229564	-0.476146	0.63397	0.778291
ADAMTS15	281.111	-0.0135292	0.216364	-0.0625296	0.950141	0.972586
ADAMTS16	94.1068	0.708518	0.136227	5.20102	1.98e-07	6.14e-05
ADAMTS18	15.7993	1.14817	0.394096	2.91343	0.00357485	0.031085
ADAMTS2	47.3632	-0.573236	0.234948	-2.43984	0.0146937	0.0742555
ADAMTS4	13.7915	-1.83647	0.427181	-4.29904	1.72e-05	0.00104173
ADAMTS5	131.689	0.20491	0.170929	1.1988	0.230604	0.42271
ADAMTS6	29.4249	-0.302526	0.196789	-1.53731	0.124217	0.287247
ADAMTS7	71.6537	-0.0151962	0.125895	-0.120705	0.903925	0.947534
ADAMTS9	111.986	-0.0102429	0.145851	-0.0702286	0.944012	0.969786
ADAMTSL1	44.1256	-0.305921	0.176621	-1.73208	0.0832601	0.220433
ADAMTSL2	107.464	0.680407	0.269556	2.52418	0.0115968	0.0649095
ADAMTSL4	67.1037	-0.930791	0.260184	-3.57744	0.00034698	0.00684777
ADAP1	73.6166	-0.150563	0.177446	-0.848503	0.396158	0.587961
ADAP2	36.4294	-0.366114	0.246241	-1.48681	0.137064	0.30639
ADAR	267.42	0.114494	0.100046	1.14442	0.25245	0.447015
ADARB1	98.786	0.128533	0.157988	0.813565	0.415894	0.604837
ADAT1	59.0756	0.0648834	0.120119	0.540159	0.589088	0.745505
ADAT2	20.3328	-0.0661198	0.173505	-0.381084	0.703141	0.826817
ADAT3	60.9634	-0.156908	0.146921	-1.06797	0.285532	0.482025
ADCK1	671.509	-0.839726	0.323008	-2.59971	0.00933036	0.0565724
ADCK2	220.237	-0.0025345	0.0728457	-0.0347927	0.972245	0.98471
ADCK5	97.1107	-0.0145856	0.100061	-0.145767	0.884106	0.936562
ADCY1	63.9084	-0.006435	0.356338	-0.0180588	0.985592	0.992084
ADCY10	32.9643	-0.217262	0.155014	-1.40156	0.161047	0.339701
ADCY3	59.8114	-0.44083	0.190384	-2.31548	0.0205868	0.0929868
ADCY4	174.662	-0.309413	0.121058	-2.5559	0.0105914	0.0612366
ADCY5	60.614	-0.099053	0.203882	-0.485834	0.627085	0.77293
ADCY6	547.251	-0.327646	0.126802	-2.58392	0.00976838	0.0582342
ADCY9	612.529	0.235413	0.120056	1.96086	0.0498953	0.158597
ADD1	1290.91	0.117769	0.0911361	1.29223	0.196278	0.382571
ADD3	2052.36	-0.0828172	0.079763	-1.03829	0.299134	0.494746
ADGRA2	14.4928	0.021859	0.244502	0.0894021	0.928762	0.962388
ADGRA3	251.179	0.00405257	0.0705299	0.0574588	0.95418	0.974842
ADGRB2	26.3467	-0.565696	0.295048	-1.9173	0.0551993	0.169729
ADGRD1	10.1658	-0.602414	0.381923	-1.57732	0.114722	0.272759
ADGRE1	16.8243	0.737923	0.225086	3.2784	0.00104397	0.0142638
ADGRF1	30.5902	-1.61598	0.327688	-4.93147	8.16e-07	0.00014855
ADGRF5	1512.49	-0.640472	0.160217	-3.99754	6.4e-05	0.00222557
ADGRG1	432.472	-0.234157	0.197953	-1.18289	0.236852	0.429534
ADGRG3	11.5339	-0.497827	0.273282	-1.82166	0.0685067	0.193595
ADGRG4	7.99653	0.908022	0.37036	2.45173	0.0142173	0.0728382
ADGRG6	56.6229	0.60309	0.253717	2.37702	0.0174531	0.083783
ADGRL1	85.8878	-0.191716	0.178956	-1.0713	0.284033	0.480739
ADGRL2	146.991	-0.309343	0.101015	-3.06234	0.00219613	0.0227058
ADGRL3	146.436	0.238475	0.128291	1.85885	0.0630481	0.184108
ADGRL4	785.325	-0.241093	0.107216	-2.24867	0.0245337	0.10296
ADGRV1	95.4697	0.610756	0.278568	2.19249	0.0283444	0.112354
ADH1	7087.22	-0.494956	0.191132	-2.5896	0.00960865	0.0577146
ADH2-1	119.137	0.207531	0.140924	1.47264	0.140847	0.311225
ADH4	64.9641	-0.602466	0.264896	-2.27435	0.0229451	0.0990345
ADH5	4360.27	0.145539	0.144157	1.00958	0.312695	0.50774
ADHFE1	2048.96	0.176182	0.101218	1.74063	0.0817487	0.218057
ADI1	643.429	0.0760948	0.116854	0.651196	0.51492	0.686749
ADIPOQ	251.52	0.458212	1.64717	0.27818	0.780874	0.877502
ADIPOR1	476.087	-0.112059	0.0640256	-1.75022	0.0800808	0.215033
ADIPOR2	546.167	-0.662149	0.173016	-3.8271	0.00012966	0.00365895
ADM	110.467	-0.493783	0.163676	-3.01684	0.00255426	0.0250129
ADM2	344.95	-0.129771	0.108174	-1.19965	0.230277	0.422431
ADNP	850.199	-0.174021	0.0636185	-2.73538	0.00623085	0.0444865
ADNP2	294.9	-0.0315265	0.088701	-0.355424	0.722272	0.839841
ADO	300.276	0.172654	0.097287	1.77468	0.0759501	0.207728
ADORA1	15.3081	-1.27031	0.356567	-3.56262	0.00036718	0.0071147
ADORA2A	24.5263	0.0419149	0.270825	0.154768	0.877004	0.933242
ADORA2B	43.7529	-0.080477	0.206245	-0.390201	0.696388	0.821384
ADPGK	711.18	0.257377	0.108299	2.37654	0.0174758	0.0838586
ADPRH	589.495	0.0685097	0.0900265	0.760995	0.44666	0.630819
ADPRM	74.2562	-0.235357	0.153722	-1.53105	0.125756	0.289129
ADRA1A	71.3905	-0.68262	0.239869	-2.8458	0.00443003	0.0354229
ADRA1B	39.1013	0.0904528	0.190575	0.474632	0.635049	0.778614
ADRA2B	982.548	-0.583927	0.145928	-4.00148	6.29e-05	0.00222557
ADRB1	48.5051	0.419067	0.190276	2.20242	0.0276358	0.110488
ADSL	354.781	0.334528	0.0985466	3.39461	0.00068726	0.0110235
ADSS1	118.236	0.131207	0.153643	0.853972	0.393121	0.586042
ADSS2	1161.48	0.0201914	0.0957391	0.210901	0.832965	0.907992
ADTRP	96.9184	-0.689437	0.311378	-2.21415	0.0268187	0.108515
AEBP1	155.621	0.278305	0.180182	1.54458	0.122448	0.284464
AEBP2	197.781	-0.118694	0.119825	-0.990557	0.321902	0.516737
AEN	40.551	0.144389	0.205167	0.703765	0.481579	0.659301
AFAP1	39.0963	-0.490506	0.220621	-2.2233	0.0261959	0.106899
AFAP1L1	149.517	-0.10181	0.101609	-1.00198	0.316352	0.510837
AFAP1L2	75.2052	0.265217	0.140259	1.89091	0.0586365	0.176128
AFDN	690.02	-0.472504	0.176407	-2.67849	0.0073955	0.048837
AFF3	20.5131	0.8181	0.300419	2.7232	0.0064653	0.0451897
AFF4	407.707	-0.373391	0.198677	-1.87939	0.0601913	0.178974
AFG1L	100.35	0.160101	0.120715	1.32627	0.184751	0.369054
AFG3L1	497.905	0.183835	0.0864207	2.12721	0.0334026	0.124735
AFG3L2	1260.83	-0.0617856	0.0509118	-1.21358	0.224908	0.416057
AFMID	518.716	0.560488	0.205294	2.73017	0.00633009	0.0447366
AFTPH	1125.38	0.0736767	0.0694282	1.06119	0.288603	0.484872
AGA	698.175	0.187763	0.0965689	1.94435	0.0518537	0.162461
AGAP1	369.053	-0.0787669	0.121811	-0.646632	0.51787	0.689466
AGAP2	8.38105	-0.539888	0.441349	-1.22327	0.221229	0.412409
AGAP3	266.027	-0.0908927	0.101992	-0.891174	0.372836	0.566073
AGBL3	36.0093	0.0137673	0.147023	0.0936404	0.925395	0.960694
AGBL5	248.038	0.0882836	0.0689427	1.28054	0.200357	0.387061
AGER	16.4269	-0.312082	0.255344	-1.2222	0.221632	0.412478
AGFG1	521.61	-0.145919	0.0902674	-1.61652	0.105982	0.257918
AGFG2	378.074	-0.579861	0.168867	-3.43384	0.0005951	0.00994142
AGGF1	379.406	-0.0044133	0.0643656	-0.0685659	0.945335	0.970485
AGK	141.035	0.179054	0.122325	1.46375	0.143263	0.314835
AGL	293.257	0.142983	0.106505	1.3425	0.179434	0.362228
AGMAT	165.578	0.446437	0.262087	1.70339	0.0884943	0.229373
AGMO	324.783	0.28006	0.187137	1.49655	0.13451	0.302592
AGO1	782.088	-0.0082035	0.0713427	-0.114987	0.908455	0.950067
AGO2	141.919	-0.652013	0.222656	-2.92835	0.0034077	0.0301746
AGO3	33.3683	-0.163764	0.248592	-0.658763	0.510048	0.683564
AGO4	81.1876	-0.301254	0.14402	-2.09175	0.0364607	0.131699
AGPAT1	698.185	0.187218	0.0898587	2.08347	0.0372084	0.133632
AGPAT2	69.5222	-0.420394	0.303229	-1.38639	0.165627	0.345501
AGPAT3	1951.03	-0.61934	0.175941	-3.52015	0.00043129	0.00794082
AGPAT4	37.2128	0.0476196	0.125296	0.380056	0.703904	0.82718
AGPAT5	161.699	0.117358	0.138361	0.848199	0.396327	0.587961
AGPS	291.957	0.0322575	0.0886805	0.36375	0.716045	0.835789
AGT	1160.59	-1.42743	0.383468	-3.72243	0.00019732	0.00490643
AGTPBP1	160.834	-0.109113	0.0770261	-1.41657	0.156608	0.333138
AGTR1	380.693	-0.555178	0.145661	-3.81145	0.00013815	0.00385365
AGTRAP	541.72	0.403873	0.148257	2.72414	0.006447	0.0451395
AGXT2	7769.45	0.475532	0.166197	2.86125	0.00421973	0.0345766
AHCTF1	407.253	-0.306294	0.116919	-2.61972	0.00880032	0.0545387
AHCY	2990.73	-0.285089	0.0999969	-2.85098	0.00435854	0.0352359
AHCYL1	1908.45	-0.0694103	0.0575607	-1.20586	0.22787	0.419689
AHCYL2	389.166	-0.133431	0.154106	-0.865838	0.386579	0.58027
AHDC1	498.185	-0.191583	0.106278	-1.80266	0.0714412	0.199093
AHI1	153.314	-0.279352	0.12959	-2.15566	0.0311103	0.119282
AHNAK	1900.61	-0.461423	0.151585	-3.044	0.00233457	0.0235907
AHR	1021.35	0.0350402	0.115181	0.304219	0.760961	0.865765
AHSA1	1011.85	0.187463	0.102384	1.83098	0.067104	0.191239
AHSA2	1583.1	0.286508	0.119733	2.39289	0.0167163	0.0811494
AIDA	195.93	-0.021597	0.0862095	-0.250517	0.802187	0.889641
AIF1	7.80787	0.828915	0.321893	2.57512	0.0100204	0.0592688
AIF1L	257.681	-0.127207	0.136128	-0.934472	0.350061	0.543868
AIFM1	2739.2	0.23733	0.10271	2.31069	0.02085	0.0935809
AIFM3	238.434	0.278506	0.148884	1.87062	0.0613976	0.180868
AIG1	705.963	-0.0084385	0.0948651	-0.0889522	0.92912	0.962479
AIMP1	261.998	0.0426966	0.122025	0.349901	0.726413	0.842321
AIMP2	476.493	0.0513024	0.0684825	0.749132	0.453778	0.637072
AIP	393.024	-0.0923948	0.0743509	-1.24269	0.213984	0.404396
AJM1	7.78698	-0.0544051	0.320168	-0.169927	0.865068	0.927089
AJUBA	197.948	-0.050225	0.113603	-0.442111	0.658409	0.794647
AK1	216.246	0.0386011	0.151276	0.255171	0.798591	0.888175
AK2	2766.81	-0.150222	0.0910966	-1.64904	0.0991401	0.246788
AK3	1669.24	0.180484	0.0957234	1.88548	0.0593656	0.17748
AK4	2406.69	0.756301	0.226692	3.33625	0.00084916	0.0125842
AK5	15.7886	0.570358	0.282762	2.01709	0.0436857	0.147426
AK6	203.172	0.0278155	0.0859365	0.323675	0.746184	0.855334
AK7	14.8948	-0.310032	0.360881	-0.859097	0.390287	0.583402
AKAP1	1085.2	-0.549944	0.135336	-4.06353	4.83e-05	0.00198568
AKAP10	206.84	-0.0120341	0.0705392	-0.170601	0.864537	0.927064
AKAP11	701.404	-0.262377	0.141403	-1.85553	0.0635211	0.184736
AKAP12	371.589	-0.282434	0.215506	-1.31056	0.190007	0.375332
AKAP13	256.337	-0.240858	0.194621	-1.23757	0.215874	0.406569
AKAP14	15.533	-0.765224	0.260203	-2.94087	0.00327289	0.0293867
AKAP17A	58.1395	0.389991	0.137033	2.84598	0.00442756	0.0354229
AKAP17B	40.8138	0.051178	0.139169	0.36774	0.713067	0.833972
AKAP2	748.916	-0.272642	0.152122	-1.79226	0.0730914	0.202152
AKAP3	27.4494	-0.540834	0.171477	-3.15398	0.00161059	0.018615
AKAP6	15.9908	-0.249587	0.24114	-1.03503	0.300654	0.496079
AKAP7	41.9349	0.310699	0.139974	2.21969	0.0264401	0.107559
AKAP8	635.639	-0.270878	0.101802	-2.66084	0.00779456	0.0505872
AKAP8L	491.178	-0.205367	0.108119	-1.89946	0.0575044	0.173936
AKAP9	95.2607	0.00995506	0.134636	0.0739406	0.941058	0.968404
AKIP1	132.72	0.265105	0.116692	2.27184	0.023096	0.0993043
AKIRIN1	159.764	-0.127062	0.103988	-1.22189	0.221749	0.412488
AKIRIN2	157.016	0.0623238	0.112044	0.556242	0.578045	0.736933
AKNA	25.6309	-0.125685	0.17564	-0.715584	0.474248	0.653803
AKR1A1	31526.3	0.337791	0.132012	2.55879	0.0105036	0.0609913
AKR1B1	208.43	-1.29717	0.435334	-2.97972	0.00288515	0.0271604
AKR1B10	150.229	1.5464	0.661171	2.33887	0.019342	0.0896785
AKR1B7	83.8506	1.03395	0.453299	2.28095	0.0225516	0.0979427
AKR1C13	3433.05	-0.348024	0.148115	-2.34968	0.0187893	0.0878412
AKR1C15	2764.86	0.386326	0.811533	0.476045	0.634042	0.778291
AKR1C21	610.299	0.401158	0.657548	0.610081	0.541808	0.70973
AKR1C23	3918.53	0.269101	0.150252	1.791	0.073293	0.20257
AKR1C5	146.827	-0.0111515	0.117013	-0.0953013	0.924076	0.960002
AKR1C9	6879.57	0.0290338	0.189193	0.153461	0.878035	0.933288
AKR1E2	381.708	0.420228	0.101333	4.14701	3.37e-05	0.00157783
AKR7A2	3543.99	0.12937	0.0902527	1.43342	0.151739	0.327321
AKR7A3	1566.47	-0.314249	0.148731	-2.11287	0.0346117	0.127763
AKT1S1	415.537	0.00906153	0.0923474	0.0981244	0.921833	0.959241
AKT2	697.006	-0.0521986	0.075492	-0.691446	0.489286	0.665869
AKTIP	1021.53	0.190348	0.0689256	2.76165	0.00575105	0.0420467
ALAD	475.382	0.247667	0.133436	1.85607	0.0634441	0.184736
ALAS1	851.364	0.0938994	0.0877132	1.07053	0.284382	0.481072
ALAS2	57.5577	0.831408	0.437675	1.8996	0.0574853	0.173925
ALB	615.708	-2.43503	0.652493	-3.73189	NA	NA
ALCAM	439.442	-0.465803	0.121934	-3.82012	0.00013338	0.00373787
ALDH16A1	826.156	0.340662	0.116536	2.92323	0.00346416	0.0304513
ALDH1A1	1788.5	-0.110412	0.138755	-0.79573	0.426189	0.613529
ALDH1A2	98.955	0.113959	0.153141	0.744141	0.456791	0.639666
ALDH1A3	30.1117	-0.575444	0.288081	-1.99751	0.0457697	0.151205
ALDH1A7	2006.34	-0.0825083	0.142389	-0.579457	0.562281	0.725326
ALDH1B1	215.188	0.150496	0.171256	0.878778	0.379521	0.573771
ALDH1L1	7947.17	0.0775851	0.122875	0.631417	0.527768	0.698248
ALDH2	7225.18	-0.10814	0.102277	-1.05732	0.290365	0.486835
ALDH3A2	660.279	0.108664	0.0869004	1.25045	0.211137	0.40052
ALDH3B1	196.249	0.392538	0.183048	2.14445	0.0319965	0.121488
ALDH4A1	9760.29	-0.0729843	0.0978279	-0.746048	0.455638	0.638702
ALDH5A1	1110.1	-0.0225966	0.108013	-0.209202	0.83429	0.908858
ALDH6A1	7219.68	0.157123	0.125548	1.2515	0.210753	0.400106
ALDH7A1	6422.57	0.125875	0.110566	1.13845	0.254931	0.450285
ALDH8A1	3332.7	0.317862	0.128174	2.47992	0.0131412	0.0696263
ALDH9A1	55.5705	0.128944	0.166069	0.776446	0.437486	0.622888
ALDOA	11653.6	-0.0335667	0.0767802	-0.437179	0.661981	0.796832
ALDOB	69198.3	-0.303299	0.14248	-2.12871	0.0332783	0.124474
ALDOC	20.6327	-0.204875	0.290267	-0.705814	0.480304	0.658469
ALG1	140.382	0.106219	0.0717866	1.47965	0.138967	0.308619
ALG10B	64.2703	-0.148876	0.171787	-0.866629	0.386145	0.579866
ALG11	82.4294	0.0919875	0.0927982	0.991264	0.321557	0.516457
ALG12	232.066	0.0483927	0.0740294	0.653696	0.513308	0.685882
ALG13	179.633	-0.0129895	0.100379	-0.129405	0.897037	0.944094
ALG2	168.662	-0.176179	0.0809902	-2.17531	0.0296069	0.115353
ALG3	370.95	0.285079	0.110176	2.58748	0.00966806	0.0578456
ALG5	198.629	0.024567	0.114143	0.215231	0.829588	0.905536
ALG6	104.031	0.0788458	0.113318	0.695795	0.486557	0.663173
ALG8	310.33	0.160706	0.117678	1.36564	0.172053	0.353164
ALG9	326.23	0.126478	0.116493	1.08572	0.277604	0.474176
ALK	9.09606	0.216614	0.304738	0.710818	0.477197	0.656416
ALKBH1	99.4158	-0.354739	0.124199	-2.85622	0.00428719	0.0348222
ALKBH2	156.838	0.162138	0.124006	1.3075	0.191041	0.376681
ALKBH3	297.037	0.0721359	0.116509	0.619147	0.53582	0.704894
ALKBH4	12.2105	-0.0494036	0.204683	-0.241367	0.809271	0.893371
ALKBH5	1330.11	-0.171762	0.0791409	-2.17033	0.0299819	0.116475
ALKBH6	108.854	0.0799125	0.109565	0.729364	0.465779	0.64797
ALKBH7	279.311	0.158863	0.122789	1.2938	0.195735	0.382106
ALKBH8	203.353	0.219738	0.121187	1.81322	0.0697972	0.195912
ALMS1	176.828	-0.153925	0.108025	-1.42491	0.154184	0.330806
ALOX12	91.5369	0.421642	0.163776	2.5745	0.0100384	0.0593146
ALOX5	36.5281	-1.0077	0.310555	-3.24483	0.0011752	0.0153508
ALOX5AP	11.2483	-0.0728492	0.379194	-0.192116	0.847651	0.916967
ALPHA-1-ANTITRYPSIN (MESOCRICETUS AURATUS)	5731.3	0.203301	0.170993	1.18895	0.23446	0.427057
ALPK1	71.1665	-0.0518159	0.156724	-0.330619	0.740932	0.852283
ALPK2	109.036	-0.856822	0.427262	-2.00538	0.0449225	0.149717
ALPK3	27.4376	-0.715664	0.274227	-2.60975	0.0090608	0.0555797
ALPL	2974.28	0.0417906	0.128869	0.324288	0.74572	0.855104
ALS2	607.552	0.188125	0.119957	1.56827	0.116819	0.275897
ALS2CL	158.463	-0.0718475	0.121571	-0.590995	0.554524	0.719624
ALYREF	92.3288	0.143059	0.107275	1.33358	0.182341	0.365469
AMACR	9007.89	0.27556	0.133075	2.07072	0.038385	0.136277
AMBRA1	337.509	-0.0483471	0.0893649	-0.541008	0.588502	0.7452
AMD1	453.186	-0.155954	0.139522	-1.11777	0.263665	0.459665
AMDHD2	894.775	0.285338	0.106697	2.67427	0.00748911	0.0492136
AMER1	46.2542	-0.140175	0.173939	-0.805886	0.420309	0.608476
AMER3	89.2212	-0.306279	0.143888	-2.12859	0.033288	0.124474
AMFR	1953.42	0.0651304	0.063683	1.02273	0.306437	0.501714
AMIGO1	82.4947	-0.385543	0.136083	-2.83315	0.00460911	0.0363373
AMIGO2	51.5287	-0.469758	0.205861	-2.28192	0.0224943	0.0977993
AMIGO3	33.8779	0.310509	0.181635	1.70953	0.0873534	0.227529
AMMECR1L	547.429	0.0151348	0.0969654	0.156085	0.875966	0.932562
AMN	1032.26	0.131906	0.138223	0.954295	0.339934	0.53467
AMN1	32.4958	-0.186196	0.158283	-1.17635	0.239456	0.43218
AMOT	212.079	-0.0075999	0.196022	-0.0387707	0.969073	0.983307
AMOTL1	206.009	-0.539613	0.200049	-2.69741	0.00698814	0.047021
AMOTL2	646.079	-0.39244	0.168864	-2.32401	0.0201252	0.0919333
AMPD2	439.134	-0.284635	0.125882	-2.26112	0.0237519	0.10087
AMPD3	146.662	-0.469823	0.196323	-2.39312	0.0167058	0.0811311
AMT	164.147	-0.0441828	0.105737	-0.417854	0.676054	0.806617
AMY1	153.375	-0.0624555	0.19951	-0.313045	0.754246	0.861283
AMZ2	345.038	0.109531	0.102782	1.06567	0.286573	0.482975
ANAPC1	1024.53	-0.0302857	0.110442	-0.274223	0.783913	0.879363
ANAPC10	22.1046	0.333278	0.20389	1.6346	0.102134	0.251852
ANAPC11	540.213	0.182025	0.118854	1.5315	0.125647	0.289094
ANAPC13	423.426	0.546476	0.172953	3.15968	0.00157942	0.0183779
ANAPC15	73.2585	0.283293	0.129624	2.1855	0.0288521	0.113362
ANAPC16	200.184	0.010576	0.107396	0.0984761	0.921554	0.959033
ANAPC2	954.539	0.140532	0.0593147	2.36926	0.0178236	0.0848871
ANAPC4	533.923	0.0847282	0.0775222	1.09295	0.274414	0.47039
ANAPC5	2979.59	0.1132	0.0551347	2.05316	0.040057	0.139708
ANAPC7	521.3	-0.0275913	0.082655	-0.333813	0.738521	0.850888
ANG	11.8362	-1.53765	0.493081	-3.11845	0.00181804	0.0202381
ANGEL1	142.264	-0.0940749	0.099052	-0.949752	0.342238	0.536338
ANGEL2	303.979	-0.0265772	0.0890943	-0.298304	0.765471	0.867539
ANGPT1	36.1467	0.626564	0.262166	2.38996	0.0168504	0.0815709
ANGPT2	75.327	-0.587424	0.268407	-2.18856	0.0286291	0.112853
ANGPTL1	82.2435	0.0954567	0.143257	0.666333	0.505198	0.680092
ANGPTL2	198.608	0.480173	0.234884	2.0443	0.040924	0.141587
ANGPTL3	382.64	0.164298	0.162004	1.01416	0.310505	0.505641
ANGPTL4	161.67	-2.52717	0.829358	-3.04714	0.00231031	0.0235656
ANGPTL6	74.2163	0.19614	0.135588	1.44659	0.148011	0.322337
ANGPTL8	7.02886	-1.49779	0.603002	-2.48389	0.0129957	0.0691156
ANK1	51.8051	-0.20435	0.290681	-0.703004	0.482053	0.659652
ANK2	155.037	-0.530832	0.17429	-3.04569	0.00232145	0.0235907
ANK3	2599.55	-0.182916	0.0891458	-2.05188	0.0401816	0.1399
ANKAR	16.2664	0.129105	0.236888	0.545003	0.585751	0.743376
ANKDD1A	15.0355	0.675608	0.379405	1.78071	0.0749606	0.20577
ANKFY1	719.436	0.0112766	0.109214	0.103252	0.917763	0.956571
ANKH	347.508	-0.0592608	0.120045	-0.493654	0.62155	0.769755
ANKHD1	1309.27	-0.187274	0.0704133	-2.65964	0.00782241	0.0506178
ANKIB1	811.055	0.09911	0.0926955	1.0692	0.28498	0.481464
ANKLE2	346.084	-0.0120284	0.066915	-0.179757	0.857344	0.922463
ANKMY2	320.539	0.00582826	0.0670431	0.0869331	0.930725	0.962934
ANKRA2	147.102	-0.0137543	0.118749	-0.115826	0.90779	0.949783
ANKRD10	161.27	-0.0006525	0.0983144	-0.0066374	0.994704	0.997276
ANKRD11	1225.66	-0.211769	0.116078	-1.82437	0.0680955	0.193156
ANKRD12	317.077	-0.662226	0.198785	-3.33136	0.00086422	0.0127448
ANKRD13A	303.954	-0.355505	0.119873	-2.96567	0.00302023	0.0280387
ANKRD13B	102.728	-0.227696	0.141826	-1.60546	0.108392	0.261674
ANKRD13C	494.939	0.139265	0.0771499	1.80512	0.0710565	0.198387
ANKRD13D	43.7323	-0.0730571	0.161476	-0.452433	0.650957	0.789542
ANKRD16	176.813	0.092328	0.102566	0.900185	0.368022	0.561894
ANKRD17	1408.85	-0.26183	0.0837314	-3.12702	0.00176588	0.0198007
ANKRD24	35.9204	0.336233	0.191858	1.75251	0.0796858	0.214401
ANKRD26	86.5628	0.0591619	0.124036	0.476973	0.633381	0.777832
ANKRD27	426.352	-0.197445	0.0821002	-2.40493	0.0161755	0.0791601
ANKRD28	629.573	-0.0031554	0.0819966	-0.0384819	0.969303	0.983307
ANKRD33B	296.827	-0.692504	0.196289	-3.52798	0.00041874	0.00780483
ANKRD35	33.7481	-0.131401	0.256389	-0.512507	0.608296	0.759851
ANKRD39	81.8795	-0.030969	0.103858	-0.298186	0.765561	0.867559
ANKRD40	479.108	-0.0973002	0.0627272	-1.55116	0.120863	0.282301
ANKRD42	92.8797	0.496216	0.13832	3.58744	0.00033394	0.00667065
ANKRD44	93.6416	-0.18354	0.17038	-1.07724	0.281373	0.47764
ANKRD46	313.076	0.10333	0.0956992	1.07973	0.280261	0.476425
ANKRD49	46.2732	0.0301933	0.130133	0.232019	0.816524	0.89834
ANKRD50	261.717	-0.148563	0.107528	-1.38162	0.167089	0.34717
ANKRD52	645.139	-0.256571	0.126312	-2.03125	0.04223	0.144246
ANKRD54	87.8337	-0.186918	0.102377	-1.82577	0.0678844	0.192784
ANKRD55	43.6034	1.35805	0.613138	2.21492	0.0267655	0.108408
ANKRD6	145.88	-0.859204	0.270973	-3.17081	0.00152015	0.0180923
ANKRD63	20.4783	0.373596	0.26822	1.39287	0.163659	0.342676
ANKS1A	713.293	-0.478438	0.165478	-2.89124	0.0038372	0.0325233
ANKS3	434.42	0.224384	0.0686319	3.26938	0.00107783	0.014544
ANKS4B	625.599	0.187577	0.108262	1.73261	0.0831642	0.220324
ANKS6	111.842	0.0903068	0.14901	0.606044	0.544485	0.711493
ANKUB1	57.4084	0.023196	0.149608	0.155045	0.876786	0.933181
ANKZF1	901.84	0.234092	0.0841331	2.78239	0.00539594	0.0404796
ANO1	70.3961	0.170376	0.216958	0.785295	0.43228	0.618245
ANO10	661.679	0.416329	0.123429	3.37302	0.0007435	0.0115572
ANO4	22.6663	1.23242	0.299406	4.11621	3.85e-05	0.00172452
ANO6	492.757	-0.16832	0.17666	-0.952788	0.340697	0.534883
ANO8	243.299	-0.0719431	0.118305	-0.608115	0.543111	0.710716
ANP32A	1070.14	0.202119	0.103685	1.94935	0.0512534	0.161373
ANP32B	700.532	0.109067	0.108771	1.00271	0.315999	0.510723
ANP32E	312.569	-0.056998	0.0967994	-0.588826	0.555978	0.720865
ANPEP	5102.22	0.544078	0.19422	2.80135	0.00508896	0.0389675
ANTXR2	65.4158	0.124163	0.189965	0.65361	0.513363	0.685882
ANXA1	339.135	-0.187946	0.108787	-1.72765	0.0840518	0.221848
ANXA11	1215.73	-0.176312	0.0774279	-2.27711	0.0227798	0.0985893
ANXA2	646.572	-0.501115	0.130637	-3.83594	0.00012508	0.0035547
ANXA3	28.5016	-0.418169	0.170766	-2.44878	0.014334	0.0732963
ANXA4	206.396	0.193989	0.103183	1.88006	0.0601002	0.17885
ANXA5	971.598	-0.442635	0.104013	-4.25556	2.09e-05	0.00118801
ANXA6	453.031	-0.307876	0.184086	-1.67246	0.0944342	0.239466
ANXA7	1642.69	-0.187452	0.0853522	-2.19621	0.0280766	0.111755
ANXA8L1	9.85032	-0.39587	0.494216	-0.801006	0.423128	0.610433
AOC2	98.4421	-0.412398	0.193218	-2.13436	0.032813	0.12326
AOC3	62.4895	0.178725	0.242185	0.73797	0.460533	0.643339
AOPEP	18.9537	0.221897	0.175225	1.26635	0.205386	0.393942
AOX1	1707.38	0.490403	0.261094	1.87826	0.0603453	0.17926
AOX3	552.26	0.460048	0.141124	3.25988	0.0011146	0.0148917
AOX4	13360.7	0.561908	0.134494	4.17794	2.94e-05	0.00145014
AP1AR	203.269	0.0592056	0.0853111	0.693997	0.487684	0.664064
AP1B1	1576.2	0.120426	0.0921704	1.30656	0.191361	0.377017
AP1G1	578.721	-0.255792	0.110248	-2.32016	0.0203324	0.0924233
AP1G2	177.823	-0.217887	0.139707	-1.5596	0.118853	0.279373
AP1M1	607.073	-0.0193067	0.0685542	-0.281626	0.77823	0.876283
AP1M2	172.353	-0.257724	0.10507	-2.45288	0.0141719	0.0726885
AP1S1	260.01	0.160803	0.104892	1.53304	0.125265	0.288677
AP1S2	31.8985	-0.118162	0.14563	-0.811385	0.417144	0.605707
AP1S3	57.8304	-0.216252	0.106964	-2.02173	0.0432045	0.146251
AP2A1	754.73	-0.0440886	0.0693015	-0.636185	0.524656	0.695434
AP2A2	2910.15	0.161329	0.091245	1.76809	0.0770456	0.209632
AP2B1	1207.65	-0.0844273	0.0775377	-1.08886	0.276218	0.472276
AP2M1	3303.83	0.0933568	0.0555792	1.67971	0.0930142	0.237323
AP2S1	655.878	0.233091	0.113629	2.05133	0.0402351	0.140006
AP3B1	922.36	-0.10934	0.0544709	-2.00731	0.0447164	0.149525
AP3D1	970.403	-0.175205	0.109335	-1.60246	0.109053	0.262874
AP3M1	799.17	0.105723	0.0789008	1.33995	0.18026	0.363384
AP3M2	85.3212	0.0372589	0.105502	0.353158	0.72397	0.840715
AP3S1	211.955	-0.004284	0.127952	-0.0334809	0.973291	0.985365
AP3S2	265.585	0.0635869	0.0807802	0.78716	0.431188	0.617566
AP4B1	361.445	-0.167031	0.101322	-1.64852	0.0992461	0.246895
AP4E1	51.2094	-0.304837	0.118403	-2.57458	0.0100363	0.0593146
AP4M1	87.1505	-0.0489534	0.14472	-0.338263	0.735165	0.848475
AP4S1	71.4887	0.346089	0.121292	2.85336	0.00432593	0.0350711
AP5B1	258.892	-0.0606815	0.131599	-0.461108	0.644721	0.784947
AP5M1	77.7331	-0.0158083	0.103835	-0.152243	0.878995	0.933822
AP5S1	59.0412	-0.0207342	0.104604	-0.198216	0.842876	0.914175
AP5Z1	516.591	-0.117158	0.0932196	-1.2568	0.208826	0.397886
APBA3	283.984	-0.0681266	0.190489	-0.357641	0.720612	0.838344
APBB1	171.37	-0.0934331	0.0956578	-0.976743	0.328696	0.524022
APBB1IP	12.9043	0.72538	0.238113	3.04636	0.00231629	0.0235887
APBB2	170.164	-0.26165	0.130798	-2.00042	0.0454553	0.150702
APBB3	374.039	0.0368868	0.109077	0.338173	0.735233	0.848475
APC	605.778	-0.307197	0.110951	-2.76875	0.00562722	0.04162
APC2	10.9412	0.121601	0.419841	0.289637	0.772094	0.872344
APCDD1	27.7352	-0.52641	0.269926	-1.9502	0.0511522	0.161183
APCDD1L	178.118	0.458914	0.212642	2.15815	0.0309163	0.118768
APEH	2771.83	-0.420692	0.164035	-2.56465	0.0103281	0.0603495
APELA	65.174	-0.260332	0.188528	-1.38087	0.16732	0.347392
APEX1	316.968	0.260962	0.0959203	2.72061	0.00651618	0.0453355
APEX2	68.9036	-0.0251312	0.115855	-0.216919	0.828271	0.905245
APH1A	943.701	0.100027	0.0790726	1.26501	0.205869	0.394511
APH1C	164.368	-0.197911	0.154154	-1.28386	0.199192	0.385614
API5	717.018	-0.0531211	0.0805499	-0.659481	0.509587	0.683335
APIP	65.2171	0.0656346	0.182612	0.359422	0.719279	0.8379
APLF	106.954	-0.0224312	0.0845296	-0.265365	0.790728	0.883561
APLN	7.87781	0.947158	0.44253	2.14032	0.0323285	0.122402
APLNR	26.919	0.87911	0.411406	2.13684	0.0326106	0.122809
APLP1	474.775	-0.0694009	0.128008	-0.542159	0.587709	0.744749
APLP2	4082.24	-0.235623	0.0675635	-3.48742	0.0004877	0.00864974
APMAP	2751.74	0.461692	0.143156	3.22509	0.00125934	0.0160446
APOA2	932.217	0.516004	0.236002	2.18644	0.0287835	0.113314
APOA4	20.6202	-2.95262	0.742294	-3.9777	6.96e-05	0.00230889
APOAI	81.9388	-1.25559	0.517402	-2.42672	0.015236	0.0760729
APOB	2200.7	-0.84729	0.369102	-2.29554	0.0217021	0.0957241
APOBEC3	12.0271	0.156693	0.217933	0.718999	0.472141	0.652612
APOBR	8.27346	0.633116	0.301844	2.09749	0.0359501	0.130392
APOC1	319.445	1.05805	0.907137	1.16636	0.243467	0.437286
APOC2	11.1327	-1.62399	0.458183	-3.54441	0.00039349	0.00747267
APOC3	128.308	-0.189316	0.284065	-0.666451	0.505123	0.680092
APOE	6698.06	-0.162363	0.138831	-1.16951	0.2422	0.4357
APOF	552.922	0.273154	0.187447	1.45723	0.145052	0.317544
APOH	215.644	-1.00571	0.274401	-3.66511	0.00024724	0.005592
APOL3	61.1372	0.075077	0.203325	0.369246	0.711944	0.833062
APOM	9107.09	0.346699	0.152674	2.27084	0.0231566	0.0994612
APOO	724.21	0.314854	0.15161	2.07673	0.0378267	0.134929
APOOL	329.393	0.295083	0.135312	2.18076	0.0292014	0.114288
APP	5321.54	-0.0216553	0.104078	-0.208068	0.835176	0.909253
APPBP2	253.802	0.11065	0.0855499	1.29339	0.195875	0.382131
APPL1	334.861	0.0458672	0.0944618	0.485563	0.627277	0.773008
APPL2	320.375	-0.226376	0.0894934	-2.52953	0.0114216	0.0642843
APRT	1220.88	0.183593	0.100168	1.83285	0.0668245	0.190941
APTX	68.4489	0.100368	0.11799	0.850654	0.394962	0.587481
AQP1	4464.17	-0.16305	0.0883676	-1.84513	0.0650183	0.187644
AQP11	560.289	0.212732	0.146629	1.45082	0.14683	0.320284
AQP3	470.928	-0.294817	0.120954	-2.43744	0.0147918	0.0745062
AQP4	16.2985	-0.475621	0.369169	-1.28836	0.197622	0.38396
AQP5	637.602	-0.632153	0.17814	-3.54864	0.00038723	0.00737691
AQP7	896.705	0.132436	0.171623	0.771667	0.440311	0.62511
AQR	250.975	0.00470574	0.111549	0.0421854	0.966351	0.981668
AR	80.4996	-0.0191445	0.186655	-0.102567	0.918307	0.956807
ARAF	549.738	-0.0725419	0.0504382	-1.43823	0.150368	0.325516
ARAP1	408.917	0.0370397	0.0742901	0.498582	0.618074	0.767089
ARAP2	376.598	-0.0901722	0.160978	-0.560153	0.575375	0.734762
ARAP3	201.876	-0.236827	0.112276	-2.10932	0.0349169	0.128301
ARC	16.6941	-1.75174	0.395836	-4.42541	9.63e-06	0.00071114
ARCN1	2253.13	-0.0531319	0.0544285	-0.976178	0.328976	0.524143
AREL1	201.759	-0.0093152	0.104143	-0.0894469	0.928727	0.962388
ARF1	6196.07	0.070963	0.0524555	1.35282	0.176112	0.358107
ARF4	877.618	0.142765	0.140802	1.01394	0.310611	0.505641
ARF5	681.433	0.119461	0.0896833	1.33203	0.18285	0.366246
ARF6	552.666	-0.0392285	0.0711074	-0.55168	0.581167	0.739189
ARFGAP1	825.808	-0.0480629	0.0585958	-0.820245	0.412077	0.601385
ARFGAP2	772.569	0.163876	0.0657361	2.49294	0.0126689	0.0680461
ARFGAP3	87.0533	-0.154121	0.114273	-1.34871	0.177432	0.359813
ARFGEF1	2212.77	-0.0523598	0.0773489	-0.676929	0.498451	0.673863
ARFGEF2	1058.5	-0.130778	0.1125	-1.16247	0.245046	0.43912
ARFIP1	455.265	0.0643929	0.0962179	0.669241	0.503342	0.678576
ARFIP2	1274.76	0.203215	0.072337	2.80928	0.00496527	0.0381576
ARFRP1	234.19	0.0319318	0.0768873	0.415306	0.677918	0.807815
ARG2	1151.87	-0.662041	0.221882	-2.98375	0.00284735	0.0269096
ARGLU1	605.139	-0.0758438	0.0907141	-0.836076	0.403112	0.593827
ARHGAP1	169.406	0.074552	0.0926363	0.804782	0.420946	0.608811
ARHGAP10	344.485	0.12149	0.0859577	1.41337	0.157548	0.334363
ARHGAP12	389.839	-0.213848	0.0835827	-2.55852	0.0105119	0.0609913
ARHGAP17	254.243	-0.138294	0.0926786	-1.49219	0.135649	0.304134
ARHGAP18	292.719	0.280766	0.143254	1.95992	0.0500051	0.158795
ARHGAP20	52.1105	-0.0776951	0.172413	-0.450632	0.652254	0.790639
ARHGAP21	907.937	-0.197922	0.107209	-1.84614	0.0648722	0.187267
ARHGAP22	27.7125	0.174939	0.213892	0.817886	0.413422	0.602402
ARHGAP23	115.35	-0.319549	0.180098	-1.7743	0.0760133	0.20776
ARHGAP24	1216.91	-0.0680191	0.0845512	-0.804473	0.421124	0.608869
ARHGAP25	26.4942	-0.427776	0.190485	-2.24572	0.0247221	0.103248
ARHGAP26	109.131	-0.0628687	0.145989	-0.430639	0.666731	0.799997
ARHGAP27	132.82	-0.120401	0.151007	-0.797319	0.425266	0.612867
ARHGAP28	12.9555	0.160032	0.2555	0.626348	0.531087	0.701111
ARHGAP29	1390.55	-0.156784	0.0689972	-2.27232	0.0230671	0.0993043
ARHGAP31	117.14	-0.568326	0.157428	-3.61006	0.00030613	0.00638587
ARHGAP32	282.624	-0.324986	0.18622	-1.74517	0.0809551	0.216759
ARHGAP33	236.595	0.332816	0.113444	2.93376	0.00334884	0.0298265
ARHGAP35	956.088	-0.190771	0.161694	-1.17983	0.23807	0.430764
ARHGAP39	12.7546	-0.0223737	0.206131	-0.108541	0.913566	0.954008
ARHGAP4	256.629	0.113582	0.105671	1.07487	0.282434	0.478837
ARHGAP42	286.681	-0.0309071	0.0754139	-0.409833	0.681929	0.810264
ARHGAP44	448.469	-0.0679184	0.0814265	-0.834106	0.404221	0.594416
ARHGAP5	1337.68	-0.203332	0.110719	-1.83647	0.0662878	0.189811
ARHGAP8	405.614	-0.549977	0.207062	-2.6561	0.00790508	0.050813
ARHGAP9	11.9759	0.482376	0.225803	2.13627	0.0326576	0.12284
ARHGDIA	2060.53	-0.0795197	0.0734846	-1.08213	0.279196	0.475749
ARHGDIB	76.697	0.112103	0.112919	0.992769	0.320822	0.516101
ARHGEF1	379.313	-0.23189	0.0853094	-2.71823	0.00656322	0.0454794
ARHGEF10	24.763	-0.195474	0.178127	-1.09738	0.272474	0.468528
ARHGEF10L	1023.92	0.0610796	0.105965	0.576411	0.564338	0.726892
ARHGEF11	705.698	-0.133916	0.102397	-1.30782	0.190935	0.376632
ARHGEF12	1878.75	-0.123831	0.138967	-0.891083	0.372885	0.566076
ARHGEF15	94.0457	-0.187843	0.168308	-1.11607	0.264392	0.460228
ARHGEF16	405.231	0.0161349	0.0740303	0.21795	0.827468	0.904873
ARHGEF17	293.277	-0.156954	0.201267	-0.779832	0.43549	0.621155
ARHGEF18	834.544	0.018888	0.111034	0.17011	0.864924	0.927064
ARHGEF2	173.294	-0.450612	0.147605	-3.05281	0.00226706	0.0232244
ARHGEF25	365.478	-0.0404646	0.183492	-0.220526	0.825462	0.903813
ARHGEF26	39.9307	-0.648113	0.211137	-3.06964	0.00214317	0.0223727
ARHGEF28	462.412	-0.488462	0.148202	-3.29593	0.00098097	0.0136815
ARHGEF3	480.562	-0.675796	0.160918	-4.19963	2.67e-05	0.00139187
ARHGEF33	15.831	0.795709	0.253033	3.14468	0.00166267	0.0189094
ARHGEF37	45.2143	-0.504493	0.212153	-2.37797	0.0174082	0.0836676
ARHGEF4	54.8841	-0.0484175	0.164974	-0.293486	0.769151	0.870321
ARHGEF40	104.901	-0.17303	0.127302	-1.35922	0.174078	0.355313
ARHGEF5	597.124	-0.491345	0.122397	-4.01434	5.96e-05	0.00216869
ARHGEF6	29.8771	-0.324212	0.181922	-1.78215	0.0747252	0.205354
ARHGEF7	786.372	-0.0515582	0.119207	-0.432511	0.66537	0.799238
ARHGEF9	88.7473	0.57638	0.159722	3.60865	0.0003078	0.00639858
ARID1A	1373.91	-0.199654	0.13506	-1.47827	0.139336	0.309016
ARID1B	717.566	-0.23248	0.124085	-1.87355	0.0609921	0.18013
ARID2	555.493	-0.220812	0.093416	-2.36375	0.0180912	0.0856552
ARID3A	87.3239	0.262469	0.166661	1.57486	0.115288	0.273458
ARID3B	29.1679	-0.741027	0.217357	-3.40926	0.00065139	0.0106461
ARID4A	266.679	-0.317219	0.130931	-2.42279	0.015402	0.0766328
ARID4B	355.383	-0.237415	0.078106	-3.03966	0.00236849	0.0237596
ARID5A	19.0059	-1.79188	0.424415	-4.222	2.42e-05	0.00132335
ARID5B	292.142	-0.204066	0.19909	-1.02499	0.305366	0.500503
ARIH1	241.893	-0.223421	0.0872425	-2.56092	0.0104394	0.0607661
ARIH2	642.022	-0.1435	0.0450367	-3.18629	0.00144109	0.0176148
ARL1	97.4008	0.0667247	0.138368	0.482226	0.629646	0.775057
ARL10	316.885	-0.0602828	0.0708823	-0.850464	0.395067	0.587566
ARL13A	12.4827	-0.0164254	0.253005	-0.0649212	0.948237	0.97201
ARL13B	118.912	-0.165062	0.0973178	-1.69611	0.0898643	0.23177
ARL16	428.348	0.228862	0.0984575	2.32448	0.0200999	0.0919333
ARL2	492.702	-0.0349981	0.0724442	-0.483105	0.629021	0.774389
ARL2BP	316.769	0.0713217	0.0662441	1.07665	0.281637	0.477822
ARL4A	202.062	-0.62988	0.141189	-4.46126	8.15e-06	0.00064321
ARL4C	21.2028	0.0988821	0.20527	0.481718	0.630006	0.775076
ARL5A	182.426	0.00658099	0.116882	0.0563047	0.955099	0.97545
ARL5B	168.623	-0.959044	0.232294	-4.12858	3.65e-05	0.00165738
ARL6	202.859	0.221454	0.120498	1.83783	0.0660878	0.189418
ARL6IP1	1348.11	0.254078	0.115564	2.1986	0.0279064	0.111239
ARL6IP4	548.217	0.0987962	0.101631	0.97211	0.330996	0.525791
ARL6IP5	206.631	-0.071712	0.0871564	-0.822797	0.410623	0.600352
ARL6IP6	61.3556	-0.0399288	0.142838	-0.279539	0.779831	0.876957
ARL8A	1462.75	0.0507157	0.0784887	0.646154	0.51818	0.689588
ARL9	10.3835	-0.649666	0.295406	-2.19924	0.0278612	0.111095
ARMC1	223.626	0.293956	0.106733	2.75412	0.0058851	0.0426652
ARMC10	117.48	0.0198181	0.0909853	0.217817	0.827572	0.904873
ARMC2	9.97965	1.4224	0.367664	3.86875	0.00010939	0.00324633
ARMC5	344.966	0.0301155	0.0748427	0.402384	0.687401	0.814443
ARMC7	23.8543	-0.0046753	0.146278	-0.031962	0.974502	0.985683
ARMC8	235.857	0.00684917	0.0774212	0.0884663	0.929506	0.962479
ARMC9	241.04	0.117109	0.0839787	1.39451	0.163163	0.342095
ARMCX1	74.6639	-0.13596	0.10572	-1.28605	0.198426	0.384791
ARMCX2	25.0815	0.168032	0.196117	0.856794	0.391559	0.584584
ARMCX3	150.984	-0.207127	0.12678	-1.63376	0.10231	0.252029
ARMCX5	87.5919	-0.102823	0.110744	-0.928476	0.353161	0.546646
ARMH1	28.7592	0.0157511	0.33999	0.0463282	0.963049	0.979759
ARMH3	66.7491	-0.106344	0.111684	-0.95218	0.341006	0.5351
ARMH4	87.4085	1.60296	0.391119	4.09838	4.16e-05	0.00182068
ARMT1	138.79	-0.13633	0.103693	-1.31474	0.188597	0.373556
ARNT	511.224	-0.0866421	0.077975	-1.11115	0.266503	0.462585
ARNT2	118.048	-0.290852	0.165581	-1.75655	0.0789942	0.213157
ARNTL	282.727	-0.563522	0.17861	-3.15504	0.00160476	0.0185832
ARPC1A	48.6327	-0.17366	0.137648	-1.26162	0.207086	0.395856
ARPC1B	640.597	-0.1252	0.0786193	-1.59249	0.111276	0.266664
ARPC2	1354.88	0.0460082	0.092068	0.49972	0.617272	0.766611
ARPC3	466.627	0.0877656	0.101594	0.86389	0.387649	0.580896
ARPC4	560.686	0.0152077	0.0675549	0.225116	0.821889	0.900878
ARPC5	634.531	0.0813159	0.0751691	1.08177	0.279354	0.475752
ARPC5L	441.928	0.0977207	0.0968557	1.00893	0.313008	0.507948
ARPIN	96.2801	0.372896	0.182921	2.03856	0.041494	0.142782
ARPP19	473.459	0.0471363	0.103494	0.455447	0.648787	0.788018
ARRB1	64.7987	-0.248261	0.187635	-1.3231	0.185802	0.370326
ARRB2	79.3836	-0.102582	0.100244	-1.02333	0.306154	0.501511
ARRDC1	623.483	0.169843	0.128974	1.31688	0.187878	0.372792
ARRDC3	612.953	-0.873354	0.171214	-5.10096	3.38e-07	8.68e-05
ARRDC4	29.1677	-0.136423	0.17585	-0.775792	0.437872	0.623216
ARSB	1226.95	0.465777	0.149932	3.10658	0.00189263	0.0207245
ARSG	127.697	0.445745	0.16474	2.70574	0.00681519	0.046505
ARSJ	41.7848	-0.340788	0.153003	-2.22733	0.0259255	0.106253
ARSK	217.152	0.102696	0.0859139	1.19533	0.231958	0.424483
ART3	17.9181	0.42905	0.454696	0.943598	0.345375	0.539016
ARV1	137.22	0.188116	0.112602	1.67063	0.0947955	0.239929
ARVCF	282.524	0.131439	0.127413	1.0316	0.30226	0.497099
AS3MT	123.996	0.254783	0.140668	1.81124	0.0701037	0.196408
ASAH1	1287.47	0.253924	0.114089	2.22566	0.026037	0.106457
ASAP1	273.368	-0.15551	0.126314	-1.23114	0.218272	0.409175
ASAP2	682.198	-0.431145	0.147623	-2.92058	0.00349382	0.0306674
ASAP3	827.328	0.335028	0.10377	3.22857	0.00124409	0.0159466
ASB1	50.8295	-0.258626	0.170738	-1.51476	0.129834	0.295262
ASB11	56.8938	-0.753673	0.239201	-3.15079	0.00162828	0.0187188
ASB13	720.107	0.615765	0.158167	3.89313	9.9e-05	0.00298805
ASB14	14.1522	-0.314974	0.207077	-1.52105	0.128247	0.292755
ASB2	15.9118	-0.290567	0.26903	-1.08005	0.280118	0.476382
ASB3	128.836	0.00682611	0.09577	0.0712761	0.943178	0.969302
ASB6	123.905	-0.197809	0.119485	-1.65552	0.0978201	0.244459
ASB7	81.448	-0.198013	0.130593	-1.51626	0.129452	0.294783
ASB8	370.685	0.0239978	0.0681842	0.351955	0.724872	0.841359
ASB9	1291.95	-0.564639	0.186327	-3.03037	0.00244257	0.0242554
ASCC1	460.849	-0.205738	0.0932451	-2.20642	0.0273546	0.109946
ASCC2	247.284	-0.0353839	0.0880457	-0.401881	0.687771	0.814562
ASCC3	306.052	-0.0197852	0.113825	-0.173822	0.862006	0.925202
ASCL2	13.6036	1.06914	0.237159	4.50813	6.54e-06	0.00056549
ASDURF	8.31302	0.0643418	0.265009	0.242791	0.808168	0.892806
ASF1A	174.595	0.00897632	0.13738	0.0653394	0.947904	0.971883
ASGR2	27.3087	-0.230116	0.310806	-0.740386	0.459066	0.64181
ASH1L	727.346	-0.386458	0.156723	-2.46587	0.0136682	0.0709733
ASH2L	376.585	0.207855	0.0762305	2.72666	0.00639782	0.0450612
ASHWIN (MUS MUSCULUS)	319.887	0.0716448	0.077239	0.927574	0.353629	0.547001
ASIC2	8.35506	-0.219566	0.322586	-0.680643	0.496098	0.671508
ASIP	43.6045	0.0419116	0.208703	0.200819	0.84084	0.913239
ASL	1045.62	-0.440234	0.164242	-2.6804	0.00735332	0.0486649
ASNS	37.2324	-0.340066	0.335748	-1.01286	0.311126	0.506166
ASNSD1	136.897	0.0874052	0.112399	0.777633	0.436785	0.622321
ASPA	243.072	0.0145148	0.220777	0.065744	0.947582	0.971844
ASPDH	326.416	0.320276	0.142065	2.25443	0.0241693	0.102018
ASPG	504.603	0.29206	0.238803	1.22301	0.221325	0.412415
ASPH	92.1343	-0.116663	0.12981	-0.89872	0.368802	0.562561
ASPHD2	9.33737	-0.851563	0.316854	-2.68755	0.0071978	0.0478717
ASPM	11.6345	0.0826269	0.265615	0.311078	0.755742	0.862582
ASPN	10.93	0.126906	0.359002	0.353495	0.723717	0.840633
ASPSCR1	600.113	-0.0556667	0.0765771	-0.726936	0.467265	0.648828
ASRGL1	1188.23	0.223909	0.123525	1.81267	0.0698827	0.196107
ASS1	9414.89	-0.681123	0.221632	-3.07322	0.00211762	0.0222153
ASTE1	244.486	0.766916	0.121711	6.30113	2.95e-10	5.03e-07
ASTL	67.5291	0.144007	0.117272	1.22798	0.219456	0.410582
ASXL1	519.815	-0.288342	0.10997	-2.62201	0.00874117	0.0543925
ASXL2	315.536	-0.22185	0.160871	-1.37905	0.167879	0.347915
ASXL3	10.1582	-0.0196465	0.263088	-0.0746764	0.940472	0.968374
ATAD1	1008.15	0.0529694	0.0941448	0.562638	0.573682	0.733505
ATAD2	43.1326	-0.170913	0.12229	-1.3976	0.162232	0.340916
ATAD2B	110.954	-0.122265	0.110203	-1.10945	0.267236	0.463546
ATAD3	517.547	-0.0077704	0.0750219	-0.103576	0.917506	0.956571
ATAD5	17.3979	0.0720453	0.210633	0.342041	0.73232	0.846407
ATAT1	61.8939	0.267148	0.107563	2.48365	0.0130044	0.0691316
ATE1	166.558	-0.0725279	0.0881336	-0.822931	0.410547	0.600313
ATF1	371.281	-0.190131	0.0799764	-2.37734	0.0174379	0.083754
ATF2	260.037	-0.221305	0.0819903	-2.69916	0.00695154	0.04696
ATF3	14.3892	-2.01704	0.481692	-4.18741	2.82e-05	0.00140502
ATF4	956.264	-0.750638	0.176256	-4.2588	2.06e-05	0.00118209
ATF5	78.7841	-0.803199	0.272922	-2.94296	0.00325092	0.0292801
ATF6	368.139	-0.135363	0.139439	-0.970769	0.331663	0.526216
ATF6B	512.495	-0.0410931	0.0619501	-0.663326	0.507122	0.68139
ATF7	74.845	-0.374846	0.196935	-1.9034	0.0569878	0.173291
ATF7IP	362.593	-0.149829	0.122028	-1.22783	0.219512	0.410582
ATG10	18.985	0.066067	0.204538	0.323005	0.746691	0.855649
ATG101	234.398	-0.108949	0.112598	-0.967588	0.33325	0.527756
ATG12	125.85	0.0417289	0.0809075	0.51576	0.606022	0.75803
ATG13	456.825	-0.185028	0.0901022	-2.05353	0.040021	0.139664
ATG14	181.527	-0.343906	0.133012	-2.58553	0.00972307	0.0581075
ATG16L1	252.938	-0.170312	0.0854706	-1.99263	0.0463015	0.15204
ATG16L2	95.9026	-0.420249	0.135138	-3.10978	0.00187229	0.0205578
ATG2A	455.402	-0.132554	0.0986926	-1.3431	0.17924	0.361986
ATG2B	669.35	-0.266796	0.10466	-2.54916	0.0107982	0.0621307
ATG3	775.668	0.0426324	0.0930015	0.458405	0.646661	0.786702
ATG4A	212.802	0.220366	0.0973582	2.26346	0.0236074	0.10054
ATG4B	366.785	-0.0351674	0.0550638	-0.638666	0.52304	0.694049
ATG4C	65.3142	-0.143899	0.13476	-1.06782	0.285604	0.482025
ATG4D	445.278	-0.13299	0.0818706	-1.62439	0.104293	0.255197
ATG5	123.097	0.016202	0.128722	0.125868	0.899836	0.945846
ATG7	199.055	0.0919949	0.0823547	1.11706	0.26397	0.459945
ATG9A	699.827	-0.109707	0.0970372	-1.13057	0.258236	0.454065
ATIC	260.915	0.102244	0.086889	1.17672	0.239306	0.432069
ATL1	291.567	0.0845602	0.114764	0.736817	0.461234	0.643575
ATL2	769.431	-0.232917	0.0935997	-2.48844	0.0128305	0.0686299
ATL3	180.761	-0.0761314	0.131032	-0.581013	0.561232	0.724128
ATM	155.454	-0.0240153	0.155727	-0.154214	0.877441	0.933288
ATMIN	270.91	0.0297977	0.0851033	0.350136	0.726237	0.842243
ATN1	1671.33	-0.21266	0.108264	-1.96427	0.0494983	0.157989
ATOX1	870.074	0.487926	0.161731	3.01691	0.00255368	0.0250129
ATP10A	119.705	-0.137927	0.124703	-1.10604	0.26871	0.465159
ATP10B	24.0992	0.146177	0.331353	0.441152	0.659103	0.794951
ATP10D	580.514	0.117657	0.104628	1.12453	0.260789	0.456697
ATP11A	662.994	0.0342351	0.167591	0.204278	0.838136	0.911408
ATP11B	907.856	-0.0424748	0.0932447	-0.45552	0.648735	0.788018
ATP11C	317.302	0.0904522	0.125732	0.719407	0.47189	0.652389
ATP12A	621.408	0.628192	0.22251	2.82321	0.00475461	0.0371691
ATP13A1	1814.79	-0.0320015	0.0721772	-0.443375	0.657495	0.794198
ATP13A2	758.025	-0.062022	0.0829652	-0.747566	0.454722	0.637914
ATP13A3	1381.16	-0.159355	0.145239	-1.09719	0.272559	0.468595
ATP1A1	57858.6	-0.36464	0.0993383	-3.67069	0.00024189	0.00552061
ATP1A2	99.7363	0.164143	0.534109	0.307322	0.758598	0.864128
ATP1A4	7.29553	0.428976	0.541893	0.791624	0.42858	0.615824
ATP1B1	33051.5	-0.0236126	0.0691676	-0.341383	0.732815	0.846804
ATP1B2	63.2936	-0.289982	0.181412	-1.59847	0.109938	0.264049
ATP1B3	426.03	-0.141984	0.0833141	-1.7042	0.0883434	0.229218
ATP23	119.22	0.156755	0.107182	1.46251	0.143601	0.315443
ATP2A2	5235.79	-0.078919	0.0823389	-0.958466	0.337828	0.532297
ATP2A3	86.599	-0.224481	0.161137	-1.39311	0.163588	0.342676
ATP2B1	491.661	0.00087765	0.0852353	0.0102968	0.991784	0.995659
ATP2B2	82.9976	-0.0997396	0.325596	-0.306329	0.759354	0.864663
ATP2B3	60.7894	0.540615	0.228068	2.37041	0.0177683	0.0847576
ATP2B4	161.138	-0.25543	0.187397	-1.36304	0.172869	0.354063
ATP2C1	624.894	0.0439213	0.0926146	0.474238	0.63533	0.778814
ATP2C2	14.5502	0.675692	0.307105	2.20019	0.0277931	0.11097
ATP4A	28.5669	0.719136	0.421818	1.70485	0.0882228	0.229004
ATP5F1A	30809.7	0.109527	0.0834314	1.31278	0.189256	0.374531
ATP5F1B	32947	0.0694162	0.0779781	0.8902	0.373358	0.566581
ATP5F1C	5003.53	0.142532	0.111089	1.28305	0.199475	0.385852
ATP5F1D	2792.7	0.303882	0.113922	2.66746	0.00764271	0.0499235
ATP5F1E	2085.68	0.406085	0.136754	2.96946	0.00298325	0.0277808
ATP5IF1	2765.03	0.326282	0.138166	2.36153	0.0181999	0.0860345
ATP5MC1	4358.8	0.328719	0.157199	2.0911	0.0365187	0.131821
ATP5MC2	3092.21	0.0727849	0.117786	0.617943	0.536613	0.705323
ATP5MC3	5073.1	0.213593	0.150165	1.42239	0.154914	0.331195
ATP5MD	805.804	0.258648	0.20327	1.27243	0.203219	0.390717
ATP5ME	671.167	0.343725	0.14487	2.37264	0.0176613	0.0844473
ATP5MF	37.8463	0.769544	0.293631	2.62079	0.00877275	0.0544487
ATP5MG	1320.42	0.222184	0.148607	1.49511	0.134885	0.303006
ATP5MPL	1679.28	0.337231	0.169815	1.98588	0.0470471	0.153219
ATP5PB	5789.44	0.240069	0.123772	1.93961	0.052427	0.163753
ATP5PD	3197.48	0.13474	0.128489	1.04865	0.294339	0.490716
ATP5PF	2178.12	0.294847	0.147012	2.0056	0.0448994	0.149717
ATP5PO	5293.22	0.134835	0.110866	1.2162	0.223911	0.414911
ATP6AP1	2744.44	-0.0458	0.0489129	-0.936359	0.349088	0.542707
ATP6AP2	806.784	0.104779	0.0849677	1.23316	0.217515	0.408322
ATP6V0A1	817.738	0.0201751	0.100517	0.200713	0.840923	0.913239
ATP6V0A2	658.489	0.0589808	0.0707516	0.833632	0.404488	0.594622
ATP6V0A4	3460.66	0.204757	0.0974709	2.1007	0.0356673	0.129834
ATP6V0B	1202.74	-0.0322175	0.0988452	-0.325939	0.74447	0.854489
ATP6V0C	449.449	0.213102	0.113157	1.88325	0.059667	0.178089
ATP6V0D1	1151.83	0.04231	0.0637058	0.664147	0.506596	0.681139
ATP6V0D2	389.603	0.461724	0.155749	2.96454	0.00303138	0.028099
ATP6V0E1	1196.25	0.00282995	0.124879	0.0226615	0.98192	0.989983
ATP6V0E2	57.7125	0.256629	0.114958	2.23237	0.0255907	0.105382
ATP6V1A	2520.85	0.0439301	0.136938	0.320803	0.748359	0.856747
ATP6V1B1	1263.12	0.366279	0.148182	2.47182	0.0134426	0.0704595
ATP6V1B2	2130.23	-0.356573	0.0857116	-4.16014	3.18e-05	0.00150908
ATP6V1C1	539.399	0.203698	0.0903159	2.2554	0.0241085	0.101848
ATP6V1D	1305.95	0.128342	0.0816402	1.57205	0.11594	0.2746
ATP6V1E1	1759.66	0.129968	0.0920693	1.41163	0.15806	0.334958
ATP6V1F	1645	0.00896759	0.102776	0.0872535	0.93047	0.962867
ATP6V1G1	1271.24	0.0694655	0.08651	0.802976	0.421989	0.60959
ATP6V1G3	463.94	0.880848	0.20589	4.27825	1.88e-05	0.00110443
ATP6V1H	595.04	0.197767	0.120976	1.63476	0.102099	0.251825
ATP7A	193.296	-0.0709467	0.151538	-0.468176	0.639659	0.781331
ATP7B	75.5821	-0.0842617	0.149249	-0.56457	0.572366	0.732546
ATP8A1	121.96	0.127557	0.12151	1.04976	0.293828	0.490362
ATP8A2	14.3062	0.255242	0.353309	0.722433	0.470028	0.651033
ATP8B1	31.7285	-0.486825	0.242555	-2.00707	0.0447422	0.149529
ATP8B2	101.737	-0.316311	0.135712	-2.33075	0.0197663	0.0908584
ATP8B4	47.7167	-0.285417	0.145206	-1.9656	0.0493444	0.157803
ATP9A	559.015	-0.298499	0.0902237	-3.30843	0.00093821	0.0133629
ATP9B	221.551	-0.0190441	0.0738512	-0.257871	0.796507	0.886868
ATPAF1	454.544	0.189181	0.0982402	1.9257	0.0541424	0.167082
ATPAF2	465.146	0.15481	0.0795795	1.94535	0.0517325	0.162363
ATPSCKMT	50.8951	0.260781	0.138222	1.88669	0.0592023	0.177195
ATR	81.042	-0.161362	0.207743	-0.776737	0.437314	0.622789
ATRIP	118.357	0.091123	0.0769203	1.18464	0.236159	0.428922
ATRN	804.316	-0.172191	0.143897	-1.19663	0.231452	0.42375
ATRNL1	181.166	0.182566	0.133128	1.37135	0.170265	0.350921
ATRX	787.097	-0.101639	0.113173	-0.898086	0.36914	0.562796
ATXN1	429.185	0.40568	0.159103	2.5498	0.0107785	0.0620509
ATXN10	242.366	0.249159	0.110045	2.26415	0.0235649	0.100429
ATXN1L	272.349	-0.517121	0.197907	-2.61296	0.00897626	0.0552294
ATXN2	1047.38	-0.115153	0.0807458	-1.42612	0.153834	0.330546
ATXN2L	1426.06	-0.109401	0.0886011	-1.23476	0.21692	0.407522
ATXN3	40.2503	-0.207942	0.131109	-1.58602	0.112734	0.269144
ATXN7	172.691	-0.228928	0.155713	-1.4702	0.141508	0.312
ATXN7L1	206.758	0.101185	0.136639	0.74053	0.458979	0.64181
ATXN7L2	74.4447	-0.0509981	0.138011	-0.369522	0.711739	0.833062
ATXN7L3	115.532	-0.219681	0.129383	-1.69791	0.0895248	0.231049
ATXN7L3B	126.751	0.0217313	0.127744	0.170116	0.864919	0.927064
AUH	1228.29	0.0787779	0.114931	0.685439	0.493067	0.66883
AUP1	934.949	-0.0070783	0.0965439	-0.0733168	0.941554	0.968404
AURKA	35.0427	0.101624	0.142045	0.715437	0.474339	0.653832
AURKAIP1	1423.12	0.151988	0.109854	1.38355	0.166497	0.346484
AVEN	38.9463	-0.115761	0.156339	-0.74045	0.459027	0.64181
AVL9	180.076	-0.196742	0.146761	-1.34057	0.180061	0.363189
AVPI1	247.326	0.46861	0.127339	3.68002	0.00023321	0.00541896
AVPR2	113.267	0.268903	0.123055	2.18522	0.0288725	0.113406
AWAT1	9.18228	-0.933533	0.470855	-1.98264	0.0474082	0.153942
AWAT2	84.5894	-0.0633352	0.124716	-0.507834	0.611569	0.762757
AXIN1	528.545	-0.181124	0.0914259	-1.98111	0.0475794	0.154131
AXIN2	69.8857	-0.461713	0.174704	-2.64284	0.00822147	0.0521802
AXL	65.1235	-0.393516	0.186327	-2.11196	0.0346896	0.127972
AZGP1	1231.42	0.356906	0.188034	1.89809	0.0576837	0.17416
AZI2	401.59	-0.0559107	0.0717355	-0.779401	0.435744	0.621359
AZIN1	875.18	0.383247	0.101427	3.77853	0.00015775	0.00416927
AZIN2	263.46	-0.822156	0.395159	-2.08057	0.0374732	0.134114
B2M	2164.5	0.254685	0.107617	2.36658	0.0179534	0.0852364
B3GALNT1	421.869	0.30037	0.146031	2.0569	0.0396959	0.13893
B3GALNT2	350.816	-0.276924	0.120361	-2.30078	0.0214042	0.0949396
B3GALT1	9.42872	0.377899	0.375403	1.00665	0.314103	0.508543
B3GALT2	9.03589	-0.0152928	0.36999	-0.0413331	0.96703	0.981908
B3GALT4	161.885	0.133957	0.0976281	1.37212	0.170026	0.350792
B3GALT5	88.5214	1.47991	0.323987	4.5678	4.93e-06	0.00046507
B3GALT6	40.0673	0.0597116	0.13106	0.455604	0.648675	0.788018
B3GAT1	79.9348	1.45968	0.438509	3.32874	0.00087239	0.0128028
B3GAT2	58.7064	-0.388418	0.248748	-1.56149	0.118407	0.278939
B3GAT3	674.141	0.0411269	0.0730517	0.562983	0.573447	0.733385
B3GNT2	287.359	-0.359747	0.123058	-2.92339	0.00346243	0.0304513
B3GNT9	9.69348	-0.332469	0.371651	-0.894572	0.371016	0.564303
B3GNTL1	117.138	0.097098	0.193602	0.501533	0.615996	0.765616
B4GALNT1	1652.85	0.613546	0.232406	2.63998	0.00829117	0.0524139
B4GALNT3	90.7328	0.0562031	0.153506	0.36613	0.714268	0.834764
B4GALT1	183.061	-0.338157	0.139071	-2.43155	0.0150345	0.0753159
B4GALT2	16.7861	-0.350922	0.213066	-1.64701	0.0995557	0.247363
B4GALT3	416.975	-0.0882175	0.0852054	-1.03535	0.300505	0.495977
B4GALT4	17.8176	0.300522	0.185124	1.62336	0.104514	0.255479
B4GALT5	91.2727	-0.726152	0.20803	-3.49062	0.00048191	0.0085975
B4GALT6	136.47	0.0523868	0.157349	0.332933	0.739185	0.851328
B4GALT7	212.504	0.0375167	0.0793389	0.472866	0.636309	0.779374
B4GAT1	369.167	0.130854	0.0802916	1.62974	0.103157	0.253445
B9D1	265.539	0.462834	0.173069	2.67427	0.00748921	0.0492136
B9D2	57.7324	0.0218877	0.134128	0.163186	0.870372	0.929639
BAALC	17.0133	0.465721	0.404887	1.15025	0.250041	0.444575
BABAM1	442.662	0.0474698	0.0677481	0.700681	0.483502	0.660903
BACE1	1102.86	0.13396	0.107496	1.24618	0.212697	0.402518
BACE2	508.531	0.523895	0.184774	2.83534	0.00457775	0.0361816
BACH1	92.8183	-0.398332	0.161125	-2.47219	0.0134288	0.0704595
BAD	254.146	0.0551406	0.0889098	0.620186	0.535135	0.704477
BAG FAMILY MOLECULAR CHAPERONE REGULATOR 2 (BOS TAURUS)	29.1154	-0.0766992	0.15348	-0.499734	0.617262	0.766611
BAG1	2375.07	-0.0430815	0.065761	-0.655122	0.512389	0.685307
BAG3	1066.21	-0.427265	0.132666	-3.2206	0.00127924	0.0161956
BAG4	193.82	-0.107633	0.0990046	-1.08715	0.276969	0.473226
BAG5	207.033	-0.10139	0.0858104	-1.18156	0.237382	0.430108
BAG6	2679.95	-0.0574278	0.0673472	-0.852712	0.393819	0.586793
BAHCC1	147.406	-0.25187	0.204056	-1.23431	0.217086	0.407707
BAHD1	443.894	-0.345994	0.133566	-2.59043	0.00958563	0.057657
BAIAP2	172.845	-0.0279869	0.140675	-0.198948	0.842303	0.913898
BAIAP2L1	186.859	-0.287401	0.112772	-2.54851	0.0108185	0.0621307
BAIAP2L2	294.684	0.0608323	0.127022	0.478911	0.632002	0.776849
BAK1	32.0111	0.12057	0.1549	0.778377	0.436347	0.621999
BAMBI	238.817	-0.265406	0.130513	-2.03356	0.0419955	0.143852
BANF1	243.912	0.239933	0.10675	2.24763	0.0246001	0.103046
BANP	87.9465	-0.252363	0.177365	-1.42284	0.154781	0.331124
BAP1	1613.9	-0.118471	0.0642896	-1.84278	0.0653615	0.188214
BAP18	222.411	0.0453383	0.120432	0.376463	0.706572	0.829428
BATF2	18.5741	-0.0166775	0.18899	-0.0882453	0.929682	0.962515
BAX	79.8244	-0.0547759	0.172186	-0.318121	0.750393	0.858319
BAZ1A	281.295	-0.375668	0.131518	-2.85641	0.00428466	0.0348222
BAZ1B	681.219	-0.302378	0.119534	-2.52964	0.011418	0.0642843
BAZ2A	834.006	-0.427501	0.151097	-2.82931	0.00466484	0.036681
BAZ2B	787.642	-0.394787	0.11458	-3.4455	0.00057001	0.00961532
BBC3	12.2664	-0.36217	0.238985	-1.51545	0.129659	0.29499
BBIP1	244.35	0.282152	0.145226	1.94285	0.0520346	0.162859
BBOF1	37.8126	0.242857	0.207581	1.16994	0.242025	0.435456
BBS1	162.329	0.168061	0.11903	1.41193	0.157972	0.334884
BBS10	52.028	-0.15874	0.130024	-1.22085	0.222144	0.412561
BBS12	44.2598	0.216283	0.189814	1.13944	0.254519	0.449887
BBS2	966.718	0.117367	0.101253	1.15915	0.246395	0.440598
BBS4	198.857	-0.0580487	0.0684928	-0.847516	0.396707	0.588267
BBS5	19.685	-0.238312	0.167551	-1.42233	0.154931	0.331195
BBS7	87.4238	0.0748613	0.104187	0.718528	0.472432	0.652748
BBS9	286.556	0.51561	0.15733	3.27725	0.00104825	0.0142897
BBX	174.172	-0.171725	0.151311	-1.13492	0.25641	0.451471
BCAN	136.992	0.603024	0.265632	2.27015	0.0231984	0.0996054
BCAP29	296.504	0.413244	0.148772	2.77771	0.00547434	0.0408669
BCAP31	1118.94	0.155231	0.078325	1.98189	0.0474919	0.154029
BCAR1	1071.25	-0.197091	0.10541	-1.86976	0.0615175	0.180927
BCAR3	219.527	-0.182503	0.15301	-1.19275	0.232967	0.425735
BCAS2	750.698	0.103173	0.101483	1.01665	0.309319	0.504001
BCAS3	239.207	-0.23434	0.0959654	-2.44192	0.0146094	0.0740772
BCCIP	307.29	0.119749	0.109822	1.0904	0.275539	0.471692
BCDIN3D	38.2776	0.0596912	0.125522	0.475544	0.634399	0.778291
BCHE	21.6012	0.537007	0.280175	1.91668	0.0552781	0.169842
BCKDHA	2525.29	-0.0305756	0.0948882	-0.322228	0.74728	0.85608
BCKDHB	535.053	0.134637	0.128131	1.05077	0.293362	0.489802
BCKDK	781.431	0.0350683	0.0976155	0.359249	0.719409	0.8379
BCL10	248.725	-0.019887	0.0762137	-0.260937	0.794141	0.885572
BCL2	35.0648	-0.440758	0.221505	-1.98983	0.0466092	0.152601
BCL2L1	337.767	-0.623472	0.158623	-3.93053	8.48e-05	0.00267289
BCL2L11	59.9775	-0.329162	0.148676	-2.21396	0.0268315	0.10853
BCL2L12	57.9937	0.253395	0.131509	1.92683	0.0540006	0.16687
BCL2L13	284.381	-0.261238	0.116948	-2.2338	0.025496	0.105107
BCL3	42.9225	0.412598	0.171536	2.40531	0.0161587	0.0791424
BCL6	237.75	-0.280866	0.197049	-1.42536	0.154052	0.330781
BCL6B	59.0565	-0.0199511	0.164983	-0.120928	0.903748	0.947523
BCL7A	89.7926	0.291193	0.16199	1.7976	0.0722412	0.200342
BCL7B	236.433	-0.164738	0.0843535	-1.95294	0.0508263	0.160575
BCL7C	119.987	-0.0319356	0.11784	-0.271008	0.786385	0.881154
BCL9	389.447	0.28993	0.11665	2.48547	0.0129382	0.0689009
BCL9L	852.073	-0.62633	0.192981	-3.24555	0.00117225	0.0153508
BCLAF1	752.599	-0.147699	0.0963101	-1.53358	0.125134	0.288552
BCLAF3	136.95	0.174212	0.105523	1.65094	0.09875	0.246207
BCO1	157.611	0.104338	0.207278	0.503375	0.6147	0.764924
BCO2	312.525	0.216592	0.259589	0.834364	0.404076	0.594395
BCOR	256.05	-0.126793	0.125692	-1.00876	0.313089	0.507948
BCORL1	42.2946	-0.484276	0.218481	-2.21656	0.0266532	0.108098
BCR	441.727	-0.416714	0.130674	-3.18896	0.00142784	0.0175259
BCS1L	303.228	0.212989	0.0985425	2.1614	0.0306648	0.118027
BDH1	440.394	0.706309	0.165208	4.27527	1.91e-05	0.00111389
BDH2	5646.53	0.319608	0.142346	2.24529	0.0247496	0.103292
BDKRB2	38.4775	0.0639634	0.312245	0.20485	0.837689	0.911107
BDP1	67.1759	-0.087584	0.132874	-0.659149	0.5098	0.683452
BECN1	777.735	0.16173	0.071251	2.26987	0.0232156	0.0996437
BEND3	11.0536	0.0633277	0.250963	0.252339	0.800779	0.888964
BEND5	610.469	0.737131	0.170841	4.31471	1.6e-05	0.00100676
BEND7	385.893	-0.186742	0.073952	-2.52517	0.0115641	0.0648207
BEST3	96.9241	0.0752059	0.247292	0.304117	0.761039	0.865765
BET1	114.989	0.201261	0.125981	1.59755	0.110142	0.26442
BET1L	24.9332	-0.0645212	0.167506	-0.385188	0.700098	0.824231
BEX4	11.0939	-0.0174976	0.293706	-0.0595752	0.952494	0.973972
BFAR	262.011	0.176186	0.077775	2.26533	0.0234927	0.100334
BGN	347.343	0.434444	0.193218	2.24847	0.0245465	0.102965
BHLHB9	41.6956	0.152722	0.165592	0.922279	0.356383	0.550153
BHLHE22	12.6002	-0.501164	0.281107	-1.78282	0.074615	0.205191
BHLHE40	400.071	-0.119557	0.193508	-0.61784	0.536681	0.705335
BHLHE41	11.9693	-0.117127	0.232095	-0.504655	0.613802	0.764569
BHMG1	10.3313	0.225259	0.212874	1.05818	0.289973	0.486497
BHMT	713.383	-0.0190654	0.652353	-0.0292256	0.976685	0.986981
BHMT2	3846.88	0.234614	0.105197	2.23025	0.025731	0.105671
BICC1	1532.74	0.12576	0.117788	1.06768	0.285665	0.482025
BICD1	160.952	-0.142277	0.167912	-0.847333	0.396809	0.588346
BICD2	188.104	-0.289806	0.140253	-2.06631	0.0387989	0.136859
BICDL1	105.058	-0.506773	0.251651	-2.0138	0.0440309	0.148094
BICDL2	28.0761	0.121572	0.163756	0.742396	0.457847	0.640848
BICRA	91.9775	-0.394726	0.1634	-2.41571	0.0157046	0.0776375
BICRAL	292.342	-0.172103	0.134931	-1.27549	0.202136	0.389129
BID	151.039	0.15208	0.0895191	1.69886	0.0893459	0.230877
BIN1	175.717	0.158368	0.0804814	1.96775	0.0490964	0.157332
BIN2	127.606	0.225234	0.18155	1.24061	0.214748	0.405397
BIN3	186.696	-0.0751125	0.0905914	-0.829134	0.407028	0.59712
BIRC2	274.453	0.0944635	0.0593958	1.59041	0.111743	0.267428
BIRC3	104.992	-0.519151	0.130598	-3.97518	7.03e-05	0.00232073
BIRC6	23.6352	-0.36283	0.644942	-0.562578	0.573722	0.733505
BIVM	174.88	0.0348281	0.0884593	0.393719	0.693789	0.819278
BLCAP	159.712	-0.164923	0.0981872	-1.67968	0.0930198	0.237323
BLES03	381.624	-0.0372955	0.0889337	-0.419363	0.674951	0.805578
BLM	86.0637	0.26023	0.148561	1.75167	0.0798299	0.214645
BLMH	1556.92	1.09488	0.193621	5.65473	1.56e-08	9.92e-06
BLNK	106.652	-0.1256	0.112661	-1.11485	0.264916	0.460913
BLOC1S1	583.556	0.266719	0.136842	1.9491	0.0512832	0.161373
BLOC1S2	47.3519	-0.0147896	0.137589	-0.107491	0.9144	0.954448
BLOC1S3	38.1807	0.108291	0.13644	0.793684	0.427379	0.614511
BLOC1S5	147.095	0.241649	0.113928	2.12107	0.0339156	0.125847
BLOC1S6	143.268	0.0935378	0.0885734	1.05605	0.290946	0.487588
BLVRA	917.889	0.255546	0.116641	2.19088	0.0284601	0.112546
BLVRB	636.361	0.0257602	0.103203	0.249608	0.80289	0.889906
BLZF1	199.768	0.105203	0.0855502	1.22972	0.218802	0.409783
BMF	14.2541	-0.211412	0.295526	-0.715376	0.474377	0.653832
BMI1	355.651	-0.0970405	0.0936252	-1.03648	0.299979	0.495439
BMP1	203.661	-0.437119	0.189588	-2.30562	0.0211318	0.0942157
BMP2	6.79874	-0.751084	0.410845	-1.82815	0.0675277	0.192041
BMP2K	92.2363	-0.224649	0.137646	-1.63208	0.102663	0.252626
BMP3	159.473	0.335358	0.0969405	3.45942	0.00054133	0.00925641
BMP4	310.331	0.201414	0.08027	2.50921	0.0121001	0.0663092
BMP6	26.8632	-0.0563977	0.201285	-0.280189	0.779333	0.876913
BMP7	213.944	0.297268	0.139638	2.12885	0.0332663	0.12447
BMPR1A	182.447	-0.176767	0.117764	-1.50103	0.133347	0.300745
BMPR1B	34.5969	-0.810078	0.251175	-3.22516	0.00125904	0.0160446
BMPR2	106.937	-0.42599	0.275335	-1.54717	0.121822	0.283638
BMS1	574.386	-0.152726	0.0778925	-1.96072	0.0499113	0.158597
BMT2	68.2894	-0.266125	0.146634	-1.8149	0.06954	0.195417
BNC2	257.602	0.529426	0.158	3.3508	0.00080577	0.0121348
BNIP1	132.935	0.134948	0.0993652	1.3581	0.174431	0.355694
BNIP2	118.696	-0.423318	0.117224	-3.6112	0.00030478	0.00637455
BNIP3	1880.71	-0.000592	0.102273	-0.0057883	0.995382	0.997356
BNIP3L	356.609	-0.0525635	0.0586151	-0.896756	0.369849	0.56333
BNIP5	27.3816	0.767757	0.343378	2.23589	0.0253589	0.10478
BNIPL	14.4556	0.294728	0.283644	1.03908	0.298767	0.494317
BOC	68.2399	-0.536137	0.202879	-2.64264	0.00822619	0.0521827
BOD1	72.8979	-0.237508	0.130246	-1.82354	0.0682218	0.193332
BOD1L	154.272	-0.0228183	0.105863	-0.215545	0.829343	0.905536
BOK	124.556	0.535934	0.162302	3.30208	0.00095971	0.0134784
BOLA CLASS I HISTOCOMPATIBILITY ANTIGEN%2C ALPHA CHAIN BL3-7 (BOS TAURUS)	53.6047	-0.127479	0.146944	-0.867532	0.385651	0.579412
BOLA1	279.732	0.0120258	0.14764	0.0814533	0.935081	0.96518
BOMBESIN RECEPTOR-ACTIVATED PROTEIN C6ORF89 HOMOLOG (RATTUS NORVEGICUS)	1550.54	0.178385	0.10881	1.63942	0.101125	0.25008
BOP1	54.6207	-0.0443377	0.106923	-0.41467	0.678383	0.808229
BORA	51.8055	-0.171063	0.125438	-1.36372	0.172655	0.353932
BORCS5	22.268	-0.189039	0.175434	-1.07755	0.281233	0.477471
BORCS8	196.678	0.0935442	0.0837874	1.11645	0.264231	0.460184
BPGM	204.181	-0.0774597	0.120731	-0.64159	0.52114	0.692369
BPHL	2831.63	0.104306	0.151864	0.686836	0.492186	0.668161
BPNT1	758.816	0.0690302	0.0991321	0.696345	0.486213	0.662944
BPNT2	25.1438	-0.194274	0.183518	-1.05861	0.289776	0.486323
BPTF	547.351	-0.284083	0.125059	-2.27159	0.0231116	0.0993043
BRAF	57.6217	-0.0995625	0.206583	-0.48195	0.629842	0.775076
BRAP	597.232	-0.424626	0.124525	-3.40997	0.0006497	0.010633
BRAT1	363.382	0.255159	0.0801106	3.18508	0.00144712	0.017637
BRCA1	10.4024	0.0367097	0.268619	0.136661	0.891299	0.940842
BRCA2	33.9224	-0.230685	0.201554	-1.14453	0.252402	0.446996
BRCC3	269.68	0.205605	0.0842188	2.44131	0.0146339	0.0741213
BRD1	399.447	-0.332058	0.11203	-2.96401	0.00303661	0.0281044
BRD2	2152.87	-0.405765	0.124936	-3.24778	0.00116307	0.0152858
BRD3	381.356	-0.367151	0.12657	-2.90077	0.00372244	0.0318931
BRD3OS	12.5695	0.0522725	0.209596	0.249396	0.803055	0.889962
BRD4	864.96	-0.49288	0.163342	-3.01748	0.0025489	0.0250086
BRD7	656.756	-0.0907202	0.0718819	-1.26207	0.206923	0.395757
BRD8	528.938	-0.0320222	0.0645327	-0.496216	0.619742	0.76819
BRD9	293.054	0.153929	0.106464	1.44584	0.148223	0.322624
BRDT	11.6966	0.32794	0.221788	1.47862	0.139242	0.308947
BRF2	86.2639	0.112567	0.101737	1.10645	0.268532	0.464926
BRI3BP	340.917	0.282086	0.103662	2.72119	0.00650468	0.0453125
BRICD5	150.615	0.152745	0.0720216	2.12082	0.0339367	0.125887
BRIX1	149.982	0.101125	0.131521	0.768887	0.44196	0.626599
BRK1	588.436	-0.21801	0.115651	-1.88507	0.0594208	0.177601
BRMS1	330.858	-0.0568123	0.0808282	-0.702877	0.482133	0.659652
BRMS1L	29.7594	-0.0653156	0.143869	-0.453994	0.649833	0.788496
BROX	448.58	-0.0929545	0.0687424	-1.35221	0.176307	0.358307
BRPF1	280.627	-0.179641	0.105265	-1.70655	0.087906	0.22845
BRPF3	311.87	-0.436229	0.163371	-2.67017	0.00758128	0.0496565
BRSK2	10.8049	0.226096	0.272384	0.830062	0.406504	0.596713
BRWD1	427.471	-0.159631	0.102884	-1.55156	0.120767	0.282241
BRWD3	225.878	-0.441939	0.163411	-2.70447	0.00684143	0.0465788
BSDC1	510.81	-0.151087	0.0727513	-2.07676	0.0378235	0.134929
BSG	14915.5	-0.302256	0.126019	-2.3985	0.0164625	0.0802075
BSN	34.116	-0.338242	0.308862	-1.09512	0.273463	0.469426
BSND	138.58	-0.155215	0.172147	-0.901644	0.367246	0.561113
BSPRY	55.1144	-0.514552	0.142497	-3.61097	0.00030506	0.00637455
BST1	60.7716	-0.168872	0.484667	-0.348429	0.727518	0.843483
BTAF1	553.867	-0.222611	0.0901005	-2.4707	0.0134849	0.0704938
BTBD1	485.32	-0.192713	0.0745592	-2.58471	0.00974623	0.0581607
BTBD10	120.49	-0.125429	0.0927432	-1.35243	0.176238	0.358229
BTBD17	13.4071	0.118997	0.454181	0.262004	0.793319	0.885208
BTBD2	27.8136	-0.0145953	0.155044	-0.0941365	0.925001	0.960493
BTBD3	217.194	0.00466683	0.0874743	0.0533509	0.957452	0.976946
BTBD6	239.999	-0.0086696	0.0704166	-0.123119	0.902013	0.946527
BTBD7	172.94	-0.405082	0.148262	-2.7322	0.00629128	0.0446977
BTBD9	118.477	-0.191463	0.117522	-1.62916	0.103278	0.253563
BTC	60.9574	-0.107686	0.149111	-0.722188	0.470179	0.651151
BTD	488.645	0.0652712	0.125207	0.521304	0.602155	0.755148
BTF3	2086.47	0.107378	0.11267	0.953031	0.340574	0.534883
BTF3L4	205.603	-0.0154852	0.117033	-0.132314	0.894736	0.942986
BTG1	215.55	-0.649387	0.159973	-4.05935	4.92e-05	0.00200116
BTG2	119.513	-1.13487	0.275481	-4.1196	3.8e-05	0.00171042
BTG3	145.826	-0.412872	0.143084	-2.88551	0.00390776	0.0328906
BTK	187.648	0.278583	0.162062	1.719	0.0856149	0.224697
BTN2A2	20.9283	0.0632777	0.278952	0.226841	0.820547	0.899979
BTNL9	18.2557	-1.61939	0.534017	-3.03247	0.00242558	0.0241519
BTRC	139.114	-0.0862956	0.0724561	-1.19101	0.233651	0.426479
BUB3	774.297	-0.0885974	0.10248	-0.864532	0.387296	0.580788
BUD13	137.944	-0.183577	0.108789	-1.68746	0.091515	0.234924
BUD31	464.085	0.0839253	0.10932	0.767701	0.442665	0.627082
BYSL	33.0924	0.0548787	0.166516	0.329571	0.741724	0.852662
BZW1	1869.4	-0.0171136	0.0695912	-0.245916	0.805747	0.891437
BZW2	239.619	-0.156365	0.0761453	-2.05351	0.0400227	0.139664
C11ORF42	9.54754	0.0867157	0.270544	0.320523	0.748572	0.856828
C14ORF132	16.6228	0.346263	0.488006	0.709547	0.477985	0.656856
C14ORF28	29.5114	-0.0639082	0.209077	-0.305669	0.759857	0.865072
C15ORF40	50.1604	0.237821	0.159079	1.49498	0.134919	0.303006
C15ORF65	141.204	0.258392	0.158901	1.62611	0.103925	0.254555
C16ORF72	547.912	-0.155906	0.102102	-1.52697	0.126769	0.290811
C16ORF87	18.443	-0.0483352	0.163464	-0.295694	0.767464	0.868982
C18ORF25	270.3	-0.161225	0.087922	-1.83372	0.066695	0.19081
C1D	266.884	0.23861	0.136486	1.74823	0.0804238	0.21557
C1GALT1	171.13	0.0193984	0.125864	0.154122	0.877513	0.933288
C1GALT1C1	384.502	0.132213	0.0994492	1.32946	0.183697	0.367517
C1ORF109	85.3476	-0.0642863	0.100799	-0.637768	0.523625	0.694372
C1ORF159	288.355	0.199986	0.126977	1.57498	0.115261	0.273451
C1ORF167	331.46	0.557705	0.155349	3.59001	0.00033067	0.00665634
C1ORF210	401.29	0.334365	0.12173	2.74677	0.00601857	0.0434454
C1ORF226	62.6798	-0.0981815	0.156128	-0.628851	0.529446	0.69971
C1ORF54	34.4603	-0.0593246	0.179046	-0.331336	0.74039	0.851823
C1QBP	1259.75	0.0166685	0.100993	0.165046	0.868907	0.929002
C1QC	67.2628	0.236447	0.199284	1.18648	0.235431	0.428244
C1QL3	40.9069	0.959746	0.278207	3.44975	0.0005611	0.00951431
C1QTNF1	35.2221	0.153124	0.21317	0.718318	0.472561	0.652748
C1QTNF12	109.194	-0.505194	0.157527	-3.20704	0.0013411	0.0167333
C1QTNF3	64.5393	0.496763	0.175677	2.82771	0.00468829	0.0368164
C1QTNF5	29.5343	-0.27535	0.189291	-1.45464	0.145769	0.318545
C1QTNF6	20.3921	0.14396	0.229652	0.626863	0.530749	0.700818
C1QTNF7	40.0663	0.301904	0.213893	1.41147	0.158105	0.334958
C1RA	1463.19	0.00516097	0.124294	0.0415223	0.96688	0.981908
C1RL	135.038	0.259308	0.141047	1.83845	0.0659965	0.189274
C1S	20.3783	0.200685	0.185289	1.08309	0.278768	0.47549
C20ORF27	154.553	-0.163646	0.131443	-1.24499	0.213134	0.403169
C22ORF15	15.0872	-0.186447	0.212779	-0.876245	0.380897	0.57463
C2CD2	82.6395	-0.226353	0.125795	-1.79938	0.0719586	0.200051
C2CD2L	744.117	0.19542	0.0725978	2.69181	0.00710649	0.0474473
C2CD3	213.674	-0.221412	0.115169	-1.92249	0.0545445	0.16823
C2CD5	229.246	0.00972616	0.0904267	0.107558	0.914346	0.954448
C2ORF15	21.9292	0.0973242	0.191847	0.507301	0.611944	0.762987
C2ORF16	203.3	-0.37109	0.131837	-2.81477	0.00488123	0.037736
C3	257.164	-0.649628	0.337961	-1.9222	0.0545808	0.168256
C3ORF70	35.5923	-0.0907649	0.17185	-0.528165	0.597385	0.751432
C3ORF84	34.9687	-0.593336	0.217531	-2.7276	0.00637975	0.0450154
C4	1967.98	0.132211	0.146311	0.903634	0.36619	0.559995
C5	16.1646	0.0118019	0.430099	0.02744	0.978109	0.987594
C5AR2	23.1043	-1.01276	0.23343	-4.3386	1.43e-05	0.0009516
C5ORF24	461.422	0.0736131	0.0969624	0.759192	0.447738	0.631706
C6	37.3641	-0.2371	0.85958	-0.275832	0.782677	0.878793
C6ORF136	667.046	-0.0385786	0.0842098	-0.458125	0.646863	0.786788
C6ORF62	994.782	0.0298833	0.106212	0.281355	0.778438	0.876283
C7	407.183	0.613226	0.249538	2.45745	0.0139928	0.0721402
C7ORF25	191.192	-0.072672	0.0914305	-0.794833	0.426711	0.613998
C7ORF26	324.078	-0.0519428	0.0813981	-0.638133	0.523387	0.694202
C8B	1474.84	0.00859593	0.223354	0.0384856	0.969301	0.983307
C8G	700.895	0.212873	0.126175	1.68712	0.0915795	0.23499
C8ORF34	55.0824	-0.176338	0.228804	-0.770692	0.44089	0.625595
C9	17.385	-0.825985	0.317326	-2.60296	0.00924237	0.0562611
C9ORF152	64.7923	0.0909434	0.188257	0.48308	0.629039	0.774389
C9ORF43	118.127	0.0380608	0.11732	0.324418	0.745621	0.855072
C9ORF85	11.4016	0.296267	0.230018	1.28801	0.197741	0.384035
CA11	14.4244	-0.207607	0.243991	-0.850878	0.394837	0.58744
CA12	2767.96	-0.163136	0.11786	-1.38415	0.166312	0.34639
CA13	21.4435	-0.297067	0.226301	-1.31271	0.189281	0.374531
CA14	81.4377	-0.001154	0.510699	-0.0022597	0.998197	0.999084
CA15	921.229	-0.642478	0.213397	-3.01072	0.00260631	0.0253477
CA2	5087.7	0.253905	0.110946	2.28855	0.0221053	0.0966648
CA3	146.118	2.6776	1.08672	2.46392	NA	NA
CA4	1745.23	-0.0591859	0.130358	-0.454026	0.64981	0.788496
CA5B	2234.3	-0.417453	0.196353	-2.12603	0.0335004	0.124741
CAAP1	72.2814	0.145336	0.108765	1.33624	0.181471	0.364755
CAB39	610.176	-0.153784	0.0635623	-2.41942	0.0155453	0.0771365
CAB39L	577.833	-0.157556	0.0855489	-1.8417	0.0655186	0.188593
CABIN1	779.769	0.0122156	0.088636	0.137818	0.890384	0.940414
CABLES1	205.489	-0.198541	0.117677	-1.68716	0.0915719	0.23499
CABLES2	151.755	-0.343135	0.136992	-2.50478	0.0122528	0.0667822
CABP1	49.2307	0.474722	0.197178	2.40759	0.0160583	0.0788711
CABP2	128.221	0.780042	0.355606	2.19356	0.028267	0.112232
CABYR	26.8031	0.119419	0.158593	0.752992	0.451455	0.635213
CACFD1	99.8313	0.0393074	0.0972434	0.404217	0.686053	0.813404
CACNA1A	53.2239	0.542773	0.243498	2.22907	0.0258096	0.105958
CACNA1C	13.852	-0.110236	0.241569	-0.456335	0.648149	0.78773
CACNA1D	47.6106	0.113147	0.153536	0.736943	0.461157	0.643575
CACNA1F	10.0049	0.0800286	0.266894	0.299851	0.764291	0.866967
CACNA1G	15.3119	-0.100228	0.24444	-0.410033	0.681782	0.810264
CACNA1I	23.5392	0.760615	0.355891	2.13721	0.0325808	0.12278
CACNA2D1	59.5853	0.192169	0.14531	1.32247	0.186011	0.370427
CACNB1	14.4421	-0.68858	0.209082	-3.29335	0.00099001	0.013744
CACNB3	59.1796	-0.43935	0.187808	-2.33936	0.0193168	0.0896456
CACNG5	13.5927	1.87881	0.518758	3.62175	0.00029262	0.00619636
CACTIN	77.3959	-0.0274719	0.164165	-0.167344	0.8671	0.927867
CACUL1	119.057	-0.166199	0.106891	-1.55485	0.119981	0.281057
CACYBP	125.527	0.277422	0.108454	2.55796	0.0105288	0.0609913
CAD	234.525	-0.365623	0.194539	-1.87944	0.0601851	0.178974
CADM1	102.085	0.126142	0.105336	1.19751	0.231107	0.423365
CADPS2	114.718	0.282044	0.125803	2.24195	0.0249645	0.10383
CAGE1	11.0385	-0.0384863	0.250534	-0.153617	0.877912	0.933288
CALB1	3820.03	0.996419	0.309226	3.2223	0.00127165	0.0161283
CALCIUM-DEPENDENT SERINE PROTEINASE (MESOCRICETUS AURATUS)	504.616	0.309645	0.170763	1.81331	0.0697847	0.195912
CALCOCO1	1148.97	-0.39098	0.13965	-2.79971	0.00511487	0.0390996
CALCOCO2	726.082	-0.219734	0.0764315	-2.87492	0.00404129	0.0336626
CALCR	50.0933	0.039736	0.214389	0.185345	0.852958	0.919944
CALCRL	155.396	-0.130954	0.141401	-0.926118	0.354385	0.547765
CALD1	394.697	-0.289713	0.125217	-2.31369	0.0206849	0.0931167
CALHM5	15.2875	-0.330944	0.205439	-1.61092	0.107198	0.259623
CALHM6	24.2093	0.168716	0.233115	0.723743	0.469224	0.650291
CALM2	4022.32	0.0025679	0.101306	0.025348	0.979777	0.988502
CALML3	13.423	0.071048	0.449454	0.158076	0.874397	0.931385
CALML4	1172.27	0.118341	0.134956	0.876882	0.380551	0.574534
CALR	8460.77	0.371731	0.121524	3.05891	0.00222147	0.0228738
CALR3	118.815	0.0616011	0.121387	0.507478	0.61182	0.762911
CALU	644.968	-0.0364682	0.0922226	-0.395437	0.69252	0.81835
CAMK1	284.756	-0.0560043	0.116381	-0.481217	0.630362	0.775228
CAMK2D	131.802	-0.0192907	0.114839	-0.167981	0.866599	0.927659
CAMK2G	188.312	-0.10947	0.111323	-0.983354	0.325433	0.520331
CAMKK2	29.4673	-0.39222	0.215793	-1.81757	0.0691296	0.194627
CAMKMT	80.7278	0.259415	0.112849	2.29878	0.0215174	0.0952242
CAMLG	98.8003	-0.219952	0.127731	-1.722	0.0850694	0.223947
CAMSAP1	242.709	-0.45611	0.135043	-3.37752	0.00073142	0.0114283
CAMSAP2	550.092	-0.260696	0.115832	-2.25063	0.0244088	0.102614
CAMSAP3	881.614	-0.101488	0.112716	-0.900388	0.367914	0.561849
CAMTA1	36.9007	-0.408718	0.240448	-1.69982	0.0891649	0.23062
CAMTA2	612.137	-0.0993245	0.0803618	-1.23597	0.216471	0.407122
CAND1	799.185	-0.0037135	0.0454297	-0.0817418	0.934852	0.96518
CAND2	259.917	0.358134	0.115818	3.09222	0.00198662	0.0213474
CANT1	227.236	-0.0304416	0.0640052	-0.475611	0.634351	0.778291
CANX	6734.54	0.295141	0.103715	2.84569	0.00443153	0.0354229
CAP1	1672.77	0.0361269	0.0416611	0.867161	0.385854	0.579645
CAP2	8.87146	-0.0984432	0.310287	-0.317265	0.751043	0.858761
CAPG	95.9874	-0.607588	0.191559	-3.17182	0.00151489	0.0180923
CAPN1	313.28	-0.282129	0.132037	-2.13674	0.032619	0.122809
CAPN10	192.304	0.0213985	0.0877717	0.243798	0.807387	0.892189
CAPN11	17.7475	0.50576	0.21154	2.39084	0.0168097	0.0814133
CAPN15	177.95	-0.124508	0.124708	-0.998398	0.318086	0.512724
CAPN2	533.763	-0.1562	0.10819	-1.44375	0.148809	0.323548
CAPN5	88.2663	-0.165613	0.188972	-0.876389	0.380818	0.57463
CAPN6	113.317	0.235877	0.197901	1.19189	0.233304	0.426107
CAPN7	211.069	-0.0368955	0.0778954	-0.473655	0.635746	0.779152
CAPNS1	973.794	-0.10078	0.0681718	-1.47833	0.13932	0.309016
CAPRIN2	86.0066	0.0281986	0.121493	0.232101	0.81646	0.89834
CAPSL	60.7092	-0.215068	0.479053	-0.448943	0.653473	0.791639
CAPZA1	260.343	0.272601	0.106601	2.55722	0.0105512	0.0610695
CAPZA2	850.803	0.0313925	0.119885	0.261856	0.793433	0.885208
CAPZA3	33.8801	-0.484539	0.208851	-2.32002	0.0203396	0.0924233
CAPZB	1279.29	-0.484036	0.152856	-3.16662	0.00154223	0.0181728
CARD10	507.923	-0.123141	0.127655	-0.964642	0.334724	0.529231
CARD19	246.6	0.0622204	0.100965	0.616259	0.537724	0.705916
CARD6	97.9489	-0.101273	0.117497	-0.86192	0.388732	0.582157
CARD9	23.8831	-0.10175	0.25169	-0.404269	0.686015	0.813404
CARF	63.3074	0.139261	0.133896	1.04007	0.298307	0.49396
CARHSP1	397.247	0.305075	0.114062	2.67465	0.00748075	0.0492136
CARM1	644.761	0.00060459	0.060841	0.00993713	0.992071	0.995782
CARMIL1	47.7918	-0.586175	0.237534	-2.46775	0.0135965	0.0706925
CARMIL2	9.72651	-0.064122	0.254624	-0.25183	0.801172	0.889144
CARMIL3	15.3049	0.0239163	0.195792	0.122151	0.902779	0.946798
CARNMT1	121.535	0.0780533	0.0925767	0.843121	0.399161	0.590166
CARNS1	18.4211	0.248426	0.202882	1.22449	0.220769	0.411924
CARS1	209.095	-0.141326	0.0995178	-1.4201	0.155578	0.331958
CARS2	121.771	0.116303	0.111795	1.04032	0.298189	0.493935
CASC1	54.5033	0.487874	0.186816	2.61152	0.00901398	0.0553487
CASC3	506.476	-0.159712	0.0951567	-1.67841	0.0932676	0.237754
CASD1	287.604	-0.0434366	0.0817235	-0.531507	0.595068	0.749925
CASK	206.875	-0.114505	0.0828347	-1.38234	0.166868	0.346831
CASKIN2	561.396	-0.32747	0.151531	-2.16108	0.0306895	0.118085
CASP1	28.7773	0.20984	0.201729	1.04021	0.298244	0.493935
CASP12	29.5917	0.569098	0.195385	2.91271	0.00358309	0.0311342
CASP2	326.089	-0.525685	0.161479	-3.25543	0.00113221	0.0150936
CASP3	129.529	0.148178	0.132569	1.11774	0.263678	0.459665
CASP6	450.6	0.376503	0.165361	2.27686	0.0227946	0.098608
CASP7	144.628	0.240106	0.119717	2.00561	0.0448974	0.149717
CASP8	247.011	-0.252934	0.14812	-1.70764	0.087704	0.228049
CASP8AP2	240.996	0.477144	0.130311	3.66158	0.00025066	0.00560646
CASP9	127.418	-0.0295759	0.0995133	-0.297205	0.76631	0.867974
CASR	162.12	0.0643164	0.183609	0.35029	0.726121	0.842225
CAST	313.438	-0.169316	0.0828794	-2.04292	0.0410606	0.141778
CASTOR2	113.107	-0.454499	0.249669	-1.82041	0.0686974	0.193907
CASZ1	269.032	-0.172905	0.123018	-1.40553	0.159865	0.337619
CAT	26.5128	0.138164	0.197431	0.699807	0.484048	0.6612
CATSPER2	53.0731	-0.0197442	0.16403	-0.120369	0.904191	0.947658
CATSPERZ	21.7885	-0.246041	0.225701	-1.09012	0.27566	0.471692
CAV1	117.609	-0.263953	0.158031	-1.67026	0.0948683	0.239962
CAV2	340.616	0.782482	0.164775	4.74878	2.05e-06	0.00026295
CAVIN1	264.072	-0.138638	0.143287	-0.967555	0.333267	0.527756
CAVIN2	197.439	0.0329143	0.105374	0.312357	0.75477	0.861799
CAVIN3	132.636	0.184914	0.141056	1.31092	0.189883	0.375173
CBARP	21.5941	-0.570979	0.237289	-2.40626	0.0161166	0.0790645
CBFA2T3	24.2628	-0.308843	0.252257	-1.22432	0.220832	0.411924
CBFB	135.141	-0.365667	0.164956	-2.21675	0.0266399	0.108098
CBL	63.415	-0.25856	0.25296	-1.02214	0.306716	0.501966
CBLB	115.517	-0.560141	0.187895	-2.98113	0.00287185	0.0270774
CBLC	135.007	0.0263118	0.132121	0.199149	0.842146	0.913898
CBLL1	26.5124	0.121967	0.168999	0.721698	0.47048	0.651284
CBR1	7836.39	0.249571	0.0833977	2.99254	0.00276663	0.0264571
CBR3	3945.8	0.131432	0.0726401	1.80936	0.0703952	0.196859
CBR4	248.518	-0.106446	0.0882149	-1.20667	0.227559	0.419355
CBS	150.684	0.355191	0.243739	1.45725	0.145046	0.317544
CBWD1	173.019	0.173348	0.0884979	1.95878	0.0501389	0.159041
CBX1	359.684	0.124063	0.0982177	1.26315	0.206536	0.395269
CBX2	41.8196	-0.0880269	0.119301	-0.737853	0.460604	0.643364
CBX3	626.502	0.171118	0.131624	1.30005	0.193582	0.379498
CBX4	529.256	0.184084	0.112687	1.63359	0.102344	0.252063
CBX5	89.4716	-0.0288602	0.123564	-0.233566	0.815322	0.897754
CBX7	81.0986	-0.36153	0.185562	-1.9483	0.0513796	0.161521
CBX8	233.522	0.0144119	0.117301	0.122863	0.902216	0.946527
CBY1	198.639	0.149256	0.103936	1.43604	0.150991	0.326414
CC2D1A	756.519	-0.0916714	0.0953133	-0.961789	0.336155	0.530661
CC2D1B	456.589	-0.196533	0.0588454	-3.33982	0.00083833	0.0124851
CC2D2A	109.793	0.151476	0.110769	1.3675	0.17147	0.352273
CC2D2B	48.2451	0.140661	0.176999	0.794701	0.426788	0.614025
CCAR1	875.807	-0.0912482	0.0817167	-1.11664	0.264148	0.460107
CCAR2	488.366	0.0390447	0.0665458	0.586735	0.557382	0.721496
CCBE1	181.357	0.105048	0.118514	0.886377	0.375414	0.568973
CCDC106	54.8416	0.106905	0.178267	0.599691	0.548712	0.714829
CCDC112	37.4082	-0.04711	0.155229	-0.303486	0.761519	0.866067
CCDC115	90.0432	0.281423	0.120746	2.33069	0.0197695	0.0908584
CCDC117	140.734	-0.188774	0.154559	-1.22137	0.221946	0.412561
CCDC12	178.091	0.205484	0.0987839	2.08013	0.0375135	0.134169
CCDC120	41.7444	-0.333304	0.226966	-1.46852	0.141963	0.312567
CCDC121	10.9256	1.16724	0.352091	3.31518	0.00091586	0.0131822
CCDC122	11.9229	0.199273	0.246495	0.808429	0.418843	0.607006
CCDC125	261.016	0.107212	0.0814501	1.31629	0.188075	0.373062
CCDC126	57.8368	-0.180168	0.123058	-1.46409	0.14317	0.314744
CCDC127	159.996	0.0155175	0.0863545	0.179696	0.857391	0.922463
CCDC130	74.6886	0.0015603	0.116969	0.0133394	0.989357	0.994274
CCDC134	32.6859	-0.0240664	0.19463	-0.123652	0.901591	0.94633
CCDC136	30.3308	0.0429404	0.185915	0.230967	0.81734	0.898559
CCDC137	197.576	0.0306353	0.0985478	0.310867	0.755902	0.862681
CCDC138	19.3121	0.371698	0.219811	1.69099	0.0908388	0.233735
CCDC14	12.9763	0.176083	0.208286	0.845391	0.397892	0.589386
CCDC141	595.936	-0.0626903	0.131177	-0.477905	0.632718	0.777176
CCDC142	69.3079	-0.128447	0.133027	-0.965569	0.33426	0.528923
CCDC146	45.1956	0.120112	0.133496	0.899744	0.368256	0.562159
CCDC149	30.1906	0.0155103	0.156879	0.0988679	0.921243	0.958874
CCDC151	95.7333	0.572233	0.113852	5.0261	5.01e-07	0.00010796
CCDC154	11.6919	-0.319973	0.245968	-1.30087	0.193302	0.379194
CCDC157	93.4312	0.0938595	0.0891264	1.05311	0.292293	0.488895
CCDC159	31.705	0.0446533	0.209258	0.213389	0.831023	0.906448
CCDC160	39.4683	-0.0867523	0.157151	-0.55203	0.580928	0.738962
CCDC163	18.0533	0.341758	0.213638	1.59971	0.109664	0.263639
CCDC167	157.018	0.304954	0.0983373	3.1011	0.00192803	0.0209979
CCDC17	119.983	0.143108	0.101616	1.40832	0.159036	0.336223
CCDC171	11.1683	0.404994	0.257502	1.57278	0.11577	0.274333
CCDC173	66.894	0.22167	0.17555	1.26272	0.20669	0.395439
CCDC174	211.651	0.234339	0.101394	2.31117	0.0208232	0.0934986
CCDC178	818.289	0.472269	0.125427	3.76529	0.00016635	0.00433024
CCDC18	19.8288	-0.072975	0.18484	-0.3948	0.69299	0.818736
CCDC180	33.838	-0.0944835	0.142773	-0.661776	0.508115	0.682117
CCDC182	47.1209	-0.63867	0.30918	-2.06569	0.0388576	0.136949
CCDC183	12.7708	0.301336	0.270343	1.11464	0.265004	0.460998
CCDC186	366.91	-0.207934	0.126811	-1.63972	0.101064	0.250031
CCDC189	45.4935	0.177864	0.129754	1.37079	0.170442	0.351057
CCDC191	83.2815	0.0800708	0.103928	0.770448	0.441034	0.625727
CCDC198	454.479	0.412127	0.119127	3.45956	0.00054106	0.00925641
CCDC22	517.4	0.0514042	0.053744	0.956464	0.338838	0.533405
CCDC24	40.832	-0.802641	0.303221	-2.64705	0.00811983	0.0518347
CCDC25	169.093	0.2269	0.106047	2.13961	0.0323862	0.122506
CCDC28A	94.5041	0.075597	0.0793008	0.953293	0.340441	0.534883
CCDC3	11.3062	-0.0771224	0.272136	-0.283397	0.776873	0.875326
CCDC32	236.876	0.233603	0.114438	2.04131	0.0412204	0.142124
CCDC39	28.8384	0.0239255	0.171936	0.139154	0.889329	0.939772
CCDC43	64.5444	-0.0455164	0.106703	-0.42657	0.669693	0.801983
CCDC47	949.934	0.146885	0.090694	1.61957	0.105325	0.256888
CCDC50	423.232	-0.0748939	0.0932418	-0.803222	0.421846	0.60959
CCDC54	73.0258	-0.155276	0.115508	-1.34428	0.178857	0.361305
CCDC57	60.3194	0.0428592	0.115183	0.372097	0.70982	0.831742
CCDC58	174.822	-0.0610712	0.165679	-0.368611	0.712417	0.833454
CCDC59	115.63	0.0920195	0.10496	0.876709	0.380645	0.574534
CCDC6	179.653	-0.365156	0.189109	-1.93092	0.0534927	0.16579
CCDC61	115.964	-0.161415	0.13946	-1.15743	0.247097	0.4413
CCDC62	17.5499	-0.096615	0.306327	-0.315398	0.752459	0.859653
CCDC65	31.836	0.282241	0.196242	1.43823	0.150369	0.325516
CCDC66	270.125	0.210956	0.093687	2.25171	0.0243408	0.102399
CCDC68	37.3249	0.109707	0.136198	0.805498	0.420533	0.608476
CCDC71	221.487	0.0342366	0.072358	0.473156	0.636102	0.779374
CCDC71L	48.1773	0.059511	0.160637	0.37047	0.711033	0.832778
CCDC74B	114.532	0.740589	0.144842	5.11307	3.17e-07	8.32e-05
CCDC77	11.6728	0.210731	0.228167	0.923583	0.355704	0.549455
CCDC78	7.58683	0.170534	0.389194	0.438172	0.661262	0.796363
CCDC8	169.08	-0.612947	0.192782	-3.17949	0.00147536	0.0178551
CCDC80	130.549	0.189443	0.218832	0.865701	0.386654	0.58027
CCDC81	16.8012	1.59625	0.398068	4.01	6.07e-05	0.00218914
CCDC82	98.5627	0.161683	0.147382	1.09703	0.272629	0.468595
CCDC84	67.1278	0.0270194	0.12769	0.211601	0.832418	0.90756
CCDC85A	63.7204	-0.425413	0.212242	-2.00437	0.04503	0.150021
CCDC85C	49.9565	-0.279302	0.169194	-1.65078	0.0987845	0.246207
CCDC86	180.542	0.0884025	0.0963236	0.917766	0.358742	0.552311
CCDC87	8.07311	1.94365	0.902966	2.15252	0.0313564	0.119911
CCDC88A	87.7921	-0.110446	0.138539	-0.797224	0.425321	0.612867
CCDC88B	9.65932	0.509212	0.259704	1.96074	0.0499096	0.158597
CCDC88C	219.494	-0.0249416	0.132847	-0.187747	0.851075	0.918964
CCDC9	260.093	-0.0950744	0.103937	-0.914733	0.360332	0.554265
CCDC90B	284.114	0.32585	0.153223	2.12664	0.0334504	0.124735
CCDC91	251.143	0.184943	0.120251	1.53797	0.124055	0.286928
CCDC92	94.1029	-0.257534	0.134358	-1.91676	0.055268	0.169842
CCDC93	140.657	-0.204226	0.116246	-1.75684	0.078945	0.213072
CCDC97	110.959	-0.0185338	0.123203	-0.150433	0.880423	0.934648
CCDC9B	111.197	-0.0314758	0.174642	-0.180231	0.856971	0.922359
CCHCR1	172.644	0.04326	0.121379	0.356405	0.721537	0.839246
CCKAR	648.592	0.605304	0.160607	3.76885	0.000164	0.00429672
CCL12	8.78206	0.393065	0.356287	1.10322	0.26993	0.466211
CCL16	837.601	0.38228	0.187845	2.03508	0.0418432	0.143615
CCL2	13.2136	-0.0502319	0.288894	-0.173877	0.861962	0.925202
CCL21B	124.772	0.506444	0.196588	2.57617	0.00999015	0.0591186
CCL27	153.997	0.248044	0.127199	1.95004	0.0511714	0.161202
CCM2	178.687	-0.0813681	0.102233	-0.795911	0.426084	0.613529
CCM2L	34.0192	-0.180195	0.156748	-1.14958	0.250316	0.444801
CCN1	146.462	-0.424179	0.165253	-2.56684	0.010263	0.0600274
CCN2	969.8	-1.84512	0.340211	-5.42345	5.85e-08	2.52e-05
CCN3	67.0786	-1.17388	0.317166	-3.70114	0.00021464	0.0051436
CCNB1	46.6468	0.221656	0.137061	1.61721	0.105832	0.257658
CCNB2	14.4487	-0.381575	0.311299	-1.22575	0.220293	0.411363
CCNC	149.432	0.0786706	0.108831	0.722867	0.469762	0.650887
CCND1	221.795	0.564042	0.229586	2.45677	0.0140191	0.0721443
CCND2	52.7695	-0.0317436	0.228808	-0.138735	0.88966	0.939933
CCND3	427.241	-0.0093098	0.0798789	-0.116549	0.907218	0.949348
CCNDBP1	294.588	-0.0120159	0.0950383	-0.126432	0.89939	0.945663
CCNF	28.0825	-1.60704	0.337024	-4.76833	1.86e-06	0.00024929
CCNG1	448.645	-0.102643	0.105466	-0.973237	0.330435	0.52527
CCNG2	83.8522	-0.164104	0.140614	-1.16706	0.243188	0.436957
CCNH	340.907	-0.0305287	0.111151	-0.27466	0.783578	0.87915
CCNI	2508.27	-0.0103078	0.11994	-0.0859414	0.931513	0.963314
CCNJ	29.5516	-0.121964	0.174961	-0.697093	0.485745	0.662544
CCNK	177.281	-0.270107	0.114234	-2.3645	0.0180545	0.0855815
CCNL1	447.141	-0.157778	0.100298	-1.57309	0.115697	0.274213
CCNL2	592.306	-0.281909	0.111641	-2.52513	0.0115656	0.0648207
CCNO	10.95	-1.42861	0.426261	-3.35149	0.00080378	0.0121262
CCNQ	238.307	0.369247	0.119162	3.09869	0.00194378	0.0211124
CCNT1	169.544	-0.422247	0.167598	-2.51941	0.0117553	0.0653161
CCNT2	410.683	-0.153465	0.126587	-1.21233	0.225386	0.416559
CCNY	660.586	-0.14846	0.0558345	-2.65894	0.00783872	0.0506289
CCNYL1	94.0881	-0.0601368	0.119978	-0.501233	0.616207	0.765616
CCP110	102.13	-0.413563	0.151724	-2.72576	0.00641529	0.0451395
CCPG1	1504.47	-0.299144	0.093272	-3.20722	0.00134022	0.0167333
CCR9	8.79162	-0.275767	0.269926	-1.02164	0.306952	0.502009
CCRL2	19.5803	0.218485	0.222003	0.984152	0.325041	0.519854
CCS	580.463	0.0374681	0.120799	0.310169	0.756433	0.862745
CCSER1	55.9983	0.0356467	0.119932	0.297224	0.766295	0.867974
CCSER2	239.587	-0.0271788	0.152533	-0.178183	0.858579	0.923166
CCSMST1	49.0518	0.223425	0.157136	1.42185	0.155069	0.331374
CCT2	712.03	0.170027	0.118042	1.4404	0.149756	0.325022
CCT3	1800.71	0.236497	0.0882509	2.67982	0.0073661	0.0486961
CCT4	412.661	-0.0129579	0.0814624	-0.159066	0.873617	0.93121
CCT5	1890.74	-0.0001487	0.057401	-0.0025912	0.997933	0.999084
CCT6A	1426.26	0.0451759	0.0536978	0.841298	0.400181	0.591095
CCT6B	8.14523	0.10152	0.326958	0.310499	0.756181	0.862745
CCT7	1573.92	0.0101524	0.072649	0.139746	0.88886	0.939655
CCT8	794.639	0.128139	0.0894368	1.43273	0.151934	0.327514
CCZ1B	553.577	0.0271825	0.0953829	0.284983	0.775657	0.874406
CD109	102.884	-0.271343	0.119948	-2.26217	0.0236868	0.100715
CD14	426.313	0.763731	0.148776	5.13341	2.85e-07	7.98e-05
CD151	884.578	-0.059225	0.0790303	-0.749396	0.453619	0.636997
CD160	25.6697	0.701206	0.206889	3.38928	0.00070076	0.01116
CD163	14.6447	-2.26135	0.768682	-2.94185	0.00326254	0.0293629
CD1D	155.416	0.057546	0.280844	0.204904	0.837647	0.911107
CD200	66.0097	-0.115205	0.116702	-0.987168	0.32356	0.518665
CD209	11.5824	0.371906	0.247543	1.50239	0.132997	0.300194
CD24	326.427	-0.245147	0.208503	-1.17575	0.239694	0.432444
CD248	35.7402	-0.0372775	0.218674	-0.17047	0.86464	0.927064
CD274	95.1419	-0.193609	0.127897	-1.51379	0.13008	0.295709
CD276	73.0122	0.231255	0.184451	1.25375	0.209933	0.399215
CD2AP	812.631	-0.140843	0.118941	-1.18415	0.236356	0.429085
CD2BP2	491.269	0.0880635	0.0887531	0.99223	0.321085	0.516146
CD302	38.9915	-0.0117996	0.177323	-0.0665433	0.946945	0.971499
CD320	254.87	-0.0742941	0.0862941	-0.860941	0.389271	0.582566
CD34	273.998	0.0737036	0.086033	0.85669	0.391616	0.584584
CD36	243.781	-0.440785	0.44002	-1.00174	0.316469	0.510936
CD38	32.3456	0.240953	0.182511	1.32021	0.186766	0.371379
CD40	21.4136	-0.206241	0.166588	-1.23802	0.215707	0.406508
CD44	19.308	-0.062479	0.2733	-0.228609	0.819173	0.89937
CD46	34.3795	-0.294919	0.157938	-1.86731	0.0618581	0.181782
CD47	353.967	0.152415	0.124195	1.22722	0.219738	0.410708
CD6	8.71804	-0.321286	0.334973	-0.95914	0.337488	0.532049
CD63	11653.1	0.358042	0.137235	2.60897	0.00908156	0.0556505
CD68	64.8835	-0.179036	0.170023	-1.05301	0.292337	0.488901
CD74	183.885	1.37712	0.269203	5.11554	3.13e-07	8.32e-05
CD81	1066.19	0.0506962	0.0722054	0.702112	0.482609	0.660056
CD82	2135.44	0.215342	0.0766559	2.80921	0.00496636	0.0381576
CD9	737.281	-0.344999	0.0928531	-3.71553	0.00020278	0.00501875
CD93	102.858	-0.410762	0.177852	-2.30957	0.0209121	0.0936509
CDA	475.734	-0.493629	0.153546	-3.21486	0.0013051	0.0164027
CDADC1	217.98	-0.0703268	0.0877576	-0.801376	0.422914	0.610343
CDAN1	367.091	-0.181008	0.0963571	-1.87852	0.0603107	0.17926
CDC123	298.279	-0.0235042	0.084014	-0.279765	0.779658	0.876951
CDC14A	81.6298	-0.0443386	0.146339	-0.302986	0.7619	0.866363
CDC14B	231.697	0.132698	0.121452	1.09259	0.274574	0.47058
CDC16	419.025	0.146547	0.0715421	2.0484	0.0405207	0.140666
CDC20	161.694	-0.239086	0.192188	-1.24402	0.213494	0.403596
CDC23	361.493	0.118348	0.0572636	2.06672	0.0387601	0.136859
CDC25A	87.6893	-0.434342	0.141843	-3.06214	0.00219764	0.0227058
CDC25B	52.892	-0.0931575	0.16175	-0.575936	0.564658	0.72715
CDC26	297.742	0.117744	0.0944301	1.24689	0.212438	0.402276
CDC27	403.422	-0.0360558	0.0868204	-0.415292	0.677928	0.807815
CDC34	631.704	0.0433402	0.0899228	0.481971	0.629827	0.775076
CDC37	1257.82	0.0427397	0.0734619	0.581793	0.560706	0.723836
CDC37L1	236.871	-1.14506	0.240044	-4.77021	1.84e-06	0.00024929
CDC40	178.21	-0.11108	0.0801901	-1.38521	0.165989	0.345978
CDC42	1540.57	0.100129	0.0815091	1.22843	0.219284	0.410368
CDC42BPA	873.351	-0.232146	0.110632	-2.09836	0.0358736	0.130271
CDC42BPB	1121.28	-0.16756	0.145738	-1.14973	0.250254	0.444774
CDC42BPG	363.296	-0.17857	0.147077	-1.21413	0.2247	0.415736
CDC42EP1	84.6377	-0.194596	0.144056	-1.35083	0.17675	0.358787
CDC42EP2	155.91	-0.583913	0.173214	-3.37106	0.00074879	0.01158
CDC42EP3	79.9765	-0.211245	0.163318	-1.29346	0.195851	0.382131
CDC42EP4	163.092	-0.40568	0.139464	-2.90885	0.00362756	0.031391
CDC42EP5	56.7917	-0.347471	0.171867	-2.02175	0.0432022	0.146251
CDC42SE1	251.441	-0.151224	0.10608	-1.42557	0.153993	0.330713
CDC42SE2	123.062	0.220758	0.0883561	2.4985	0.0124721	0.0674596
CDC5L	695.765	-0.128364	0.0641591	-2.00072	0.045423	0.150637
CDC7	8.5338	0.556429	0.255562	2.17728	0.02946	0.114956
CDC73	97.5121	-0.290263	0.100505	-2.88804	0.00387653	0.0327876
CDCA3	15.2751	0.373587	0.262398	1.42374	0.154521	0.331045
CDCA4	36.3567	-0.0684105	0.151753	-0.450802	0.652132	0.79057
CDCA7L	172.994	0.254107	0.130444	1.94801	0.0514136	0.161586
CDCA8	49.6908	0.29015	0.219868	1.31966	0.18695	0.371685
CDCP1	232	-0.281002	0.121585	-2.31116	0.0208239	0.0934986
CDH1	616.707	-0.113088	0.16876	-0.670107	0.502789	0.678286
CDH11	128.52	0.0299238	0.175318	0.170683	0.864473	0.927064
CDH16	9361.4	0.0370588	0.0645095	0.57447	0.56565	0.727778
CDH2	13.8938	-0.209008	0.279428	-0.747985	0.454469	0.63782
CDH22	15.2875	-0.794519	0.453544	-1.7518	0.0798076	0.214645
CDH23	9.33271	0.391439	0.356795	1.0971	0.272599	0.468595
CDH24	37.7407	0.109764	0.134383	0.816804	0.41404	0.603085
CDH3	15.0975	-0.0275415	0.256154	-0.107519	0.914377	0.954448
CDH4	17.5376	0.245719	0.294431	0.834556	0.403968	0.594363
CDH5	130.72	-0.246363	0.158046	-1.55881	0.119042	0.279508
CDH6	321.889	0.431022	0.162062	2.65961	0.00782323	0.0506178
CDHR2	1131.05	0.140963	0.121659	1.15867	0.246589	0.440708
CDHR5	1419.49	-0.0915116	0.0875505	-1.04524	0.29591	0.49201
CDIP1	259.179	-0.165612	0.0990431	-1.67212	0.0945007	0.239521
CDIPT	662.579	0.15048	0.0727251	2.06917	0.0385304	0.136552
CDK10	302.36	0.0937599	0.0690242	1.35836	0.174348	0.355694
CDK11B	1106.32	0.0548504	0.0760247	0.721481	0.470614	0.65132
CDK12	117.717	-0.186597	0.144728	-1.28929	0.197296	0.383738
CDK13	679.51	-0.195034	0.0694042	-2.81012	0.00495225	0.0381126
CDK14	37.0166	0.0168512	0.20756	0.0811871	0.935293	0.96518
CDK16	1632.15	-0.005027	0.048249	-0.104188	0.91702	0.956539
CDK17	148.699	-0.168369	0.12232	-1.37646	0.168678	0.349032
CDK18	682.276	-0.429768	0.123824	-3.47079	0.00051892	0.00903049
CDK19	221.551	-0.451244	0.173851	-2.59558	0.00944315	0.0570557
CDK2	63.2596	-0.107927	0.104343	-1.03435	0.300974	0.496278
CDK20	193.965	-0.0687621	0.159571	-0.43092	0.666527	0.799912
CDK2AP1	102.099	-0.284371	0.129663	-2.19316	0.0282957	0.112263
CDK2AP2	408.954	-0.0185858	0.127631	-0.145621	0.88422	0.936562
CDK4	713.073	0.105048	0.0892428	1.17711	0.239153	0.431892
CDK5	201.303	0.00119232	0.0898062	0.0132765	0.989407	0.994274
CDK5RAP2	204.965	-0.263697	0.135195	-1.9505	0.0511167	0.161156
CDK5RAP3	447.799	0.0722473	0.0734923	0.98306	0.325578	0.520445
CDK6	16.4742	-0.0691414	0.207809	-0.332716	0.739349	0.851354
CDK7	344.539	0.0636719	0.112587	0.565537	0.571709	0.732248
CDK8	285.266	-0.0864301	0.105879	-0.81631	0.414323	0.603305
CDK9	700.337	0.0847406	0.0950695	0.891354	0.372739	0.566069
CDKAL1	41.169	0.0387525	0.118966	0.325743	0.744619	0.85449
CDKL1	1764.38	-0.433477	0.09979	-4.34389	1.4e-05	0.00093928
CDKL2	54.6297	-0.0452969	0.12177	-0.371989	0.709901	0.831742
CDKL3	88.6333	-0.246296	0.158518	-1.55374	0.120246	0.281456
CDKL5	138.931	-0.014375	0.0971428	-0.147978	0.88236	0.935576
CDKN1A	138.392	-2.71569	0.422026	-6.43489	1.24e-10	3.23e-07
CDKN1B	484.059	-0.360403	0.124483	-2.89521	0.00378904	0.0322282
CDKN2AIP	263.603	-0.316101	0.0924342	-3.41974	0.00062682	0.0103425
CDKN2AIPNL	140.641	0.139823	0.102738	1.36097	0.173524	0.354983
CDKN2C	62.9813	-0.183763	0.198252	-0.926916	0.35397	0.547337
CDKN2D	58.1286	-0.256437	0.176347	-1.45416	0.145903	0.318722
CDKN3	348.165	1.25096	0.247167	5.06119	4.17e-07	9.77e-05
CDO1	554.625	-0.249211	0.207043	-1.20367	0.228718	0.420786
CDON	51.3174	-0.0780603	0.144517	-0.540146	0.589096	0.745505
CDPF1	20.9949	0.0917968	0.222869	0.411887	0.680423	0.80935
CDR2	404.864	0.298248	0.125658	2.37348	0.0176213	0.0843558
CDR2L	97.0547	-0.224626	0.15673	-1.4332	0.151801	0.327344
CDS1	816.675	0.127057	0.0786531	1.61541	0.106221	0.25814
CDS2	364.72	-0.339775	0.113218	-3.00108	0.00269025	0.0258907
CDT1	10.5284	0.0823408	0.265658	0.309951	0.756599	0.862745
CDV3	396.317	-0.0441833	0.087687	-0.503875	0.614349	0.764786
CDX4	18.4862	-1.33793	0.459079	-2.91438	0.00356396	0.0310574
CDYL	78.6527	0.335284	0.100854	3.32445	0.00088593	0.0129387
CDYL2	7.98501	-0.0139701	0.277541	-0.0503353	0.959855	0.978158
CEACAM1	252.865	0.326453	0.174139	1.87467	0.0608388	0.179997
CEBPB	329.51	-1.63565	0.372144	-4.39522	1.11e-05	0.00078162
CEBPG	161.114	-0.389149	0.109946	-3.53946	0.00040094	0.00758776
CEBPZ	725.128	0.0577927	0.0642656	0.89928	0.368504	0.562323
CEBPZOS	75.8541	0.358007	0.20211	1.77135	0.0765028	0.208751
CECR2	37.9383	-0.254158	0.165989	-1.53117	0.125726	0.289129
CEFIP	10.4583	-0.0036088	0.286479	-0.0125971	0.989949	0.994726
CELA1	21.4907	-1.77002	0.400331	-4.42138	9.81e-06	0.00071357
CELF1	1322.18	-0.125303	0.0670167	-1.86972	0.0615224	0.180927
CELF2	39.9653	-0.176682	0.184141	-0.959492	0.337311	0.531929
CELSR1	577.24	0.0966706	0.158974	0.608089	0.543129	0.710716
CELSR2	1908.7	0.349599	0.153038	2.28439	0.0223487	0.0974923
CELSR3	14.9193	-0.151187	0.245295	-0.616348	0.537665	0.705916
CEMIP2	98.8619	-0.807739	0.187537	-4.30709	1.65e-05	0.00101935
CENPB	1092.62	0.105566	0.086195	1.22474	0.220674	0.41182
CENPC	109.522	0.248615	0.141113	1.76181	0.0781011	0.211693
CENPE	11.3178	0.340692	0.285901	1.19165	0.2334	0.426153
CENPH	13.5283	0.258816	0.226743	1.14145	0.253682	0.44867
CENPJ	21.8072	0.118395	0.187411	0.631737	0.527559	0.698056
CENPL	42.779	-0.126236	0.153725	-0.821182	0.411543	0.600824
CENPM	154.361	0.189137	0.142282	1.32931	0.183745	0.367552
CENPN	41.4566	0.0773638	0.129164	0.598958	0.549201	0.715092
CENPO	25.8742	-0.350216	0.173682	-2.01642	0.0437561	0.147545
CENPP	10.1084	0.366702	0.24915	1.47181	0.141072	0.311438
CENPQ	93.7523	-0.307512	0.11467	-2.68173	0.00732436	0.048553
CENPV	334.712	0.0730664	0.103712	0.704516	0.481112	0.659053
CENPX	176.733	0.416868	0.166095	2.50981	0.0120797	0.0662574
CEP104	844.892	-0.0536817	0.110494	-0.485833	0.627086	0.77293
CEP112	12.8487	-0.18357	0.246634	-0.7443	0.456695	0.639666
CEP120	184.564	-0.268917	0.0915774	-2.9365	0.00331935	0.029638
CEP126	155.431	0.00203828	0.0909896	0.0224013	0.982128	0.989997
CEP128	15.8959	0.0716093	0.215623	0.332103	0.739811	0.851496
CEP131	414.035	-0.0308492	0.0946044	-0.326087	0.744359	0.854489
CEP135	57.7071	-0.324404	0.136114	-2.38332	0.0171573	0.0827248
CEP152	27.9191	-0.122075	0.183365	-0.665748	0.505572	0.680243
CEP162	79.0624	0.0550121	0.162287	0.33898	0.734625	0.848198
CEP164	194.998	-0.328409	0.141953	-2.31351	0.0206948	0.0931264
CEP170	124.684	-0.354392	0.111175	-3.18768	0.00143417	0.0175679
CEP170B	902.689	-0.123418	0.14408	-0.856591	0.391671	0.584584
CEP19	102.277	0.221934	0.136673	1.62383	0.104413	0.255437
CEP192	184.265	0.0398096	0.0892822	0.445885	0.65568	0.792962
CEP250	344.77	-0.150621	0.143849	-1.04708	0.295064	0.49112
CEP290	120.427	-0.0094383	0.116481	-0.0810283	0.935419	0.965228
CEP295	53.7386	-0.145785	0.131173	-1.11139	0.2664	0.462562
CEP350	360.797	-0.271816	0.194811	-1.39528	0.162933	0.341828
CEP41	18.7981	0.790855	0.18463	4.28346	1.84e-05	0.00108942
CEP44	79.5088	0.104146	0.135609	0.767988	0.442494	0.626914
CEP57	294.539	-0.153013	0.0999731	-1.53054	0.125883	0.289327
CEP57L1	141.206	0.145918	0.136991	1.06517	0.286801	0.483121
CEP63	210.971	0.0814459	0.081934	0.994043	0.320202	0.51531
CEP68	112.274	-0.156216	0.111254	-1.40413	0.160279	0.338317
CEP70	95.5778	0.176704	0.123282	1.43333	0.151764	0.327321
CEP76	20.4568	-0.0281987	0.185885	-0.1517	0.879424	0.934185
CEP78	184.872	0.154903	0.0879765	1.76074	0.078283	0.211957
CEP83	117.163	-0.054171	0.109045	-0.496778	0.619346	0.767935
CEP85	212.545	-0.117365	0.0926899	-1.26621	0.205437	0.393978
CEP85L	8.54776	-0.787574	0.291209	-2.7045	0.00684082	0.0465788
CEP89	252.086	0.0182938	0.119923	0.152546	0.878757	0.933822
CEP95	71.9117	-0.0545391	0.12211	-0.446638	0.655136	0.792809
CEP97	41.1354	-0.230582	0.124744	-1.84844	0.0645388	0.186975
CEPT1	608.702	0.0249819	0.113671	0.219775	0.826047	0.904122
CERCAM	58.0342	0.350722	0.145253	2.41455	0.0157544	0.0777614
CERK	120.289	-0.340567	0.139958	-2.43336	0.0149594	0.0750332
CERS2	1352.13	-0.0923758	0.0621336	-1.48673	0.137087	0.30639
CERS4	139.584	-0.0820511	0.0914307	-0.897413	0.369499	0.563092
CERS5	206.272	-0.0775764	0.0635209	-1.22127	0.221982	0.412561
CERS6	19.4875	0.457044	0.240701	1.89881	0.0575897	0.174034
CES1	797.321	-0.356395	0.228679	-1.5585	0.119115	0.279626
CES1C	26.1092	0.164398	0.263614	0.623629	0.532871	0.702499
CES1E	467.912	0.0282692	0.108627	0.26024	0.794678	0.885926
CES2C	9057.21	0.286086	0.141084	2.02776	0.0425843	0.144964
CES2E	1924.9	0.613095	0.168396	3.6408	0.0002718	0.00592172
CES3A	28.9277	-0.0131638	0.370868	-0.0354946	0.971685	0.984411
CETN2	441.157	0.265698	0.133375	1.99212	0.0463584	0.152151
CETN3	237.239	0.183799	0.13407	1.37092	0.1704	0.351031
CETP	234.852	-0.140343	0.162155	-0.865489	0.386771	0.580372
CFAP100	21.5413	-1.31791	0.382874	-3.44216	0.00057709	0.00969412
CFAP126	9.97128	0.284105	0.26289	1.0807	0.27983	0.476228
CFAP157	17.1552	0.0185392	0.187315	0.0989736	0.921159	0.958874
CFAP20	173.429	-0.0565756	0.0858703	-0.658849	0.509992	0.683564
CFAP221	7.88497	0.625558	0.37189	1.6821	0.0925487	0.236572
CFAP251	190.928	0.329125	0.119164	2.76195	0.00574567	0.0420359
CFAP298	240.165	0.0875077	0.0973783	0.898637	0.368846	0.562561
CFAP299	35.6476	0.693375	0.272782	2.54186	0.0110263	0.0628485
CFAP300	37.2779	-0.105238	0.209848	-0.501498	0.616021	0.765616
CFAP36	210.413	0.0713773	0.105104	0.679114	0.497066	0.672544
CFAP410	171.162	0.160353	0.0853834	1.87803	0.0603766	0.17926
CFAP52	16.6415	-1.28818	0.334097	-3.85571	0.00011539	0.00337467
CFAP53	9.72499	-0.473596	0.319499	-1.48231	0.138259	0.30777
CFAP57	10.2885	0.27432	0.244704	1.12102	0.262277	0.458502
CFAP61	14.4048	0.532934	0.259674	2.05232	0.0401387	0.139791
CFAP69	16.5152	0.232643	0.27527	0.845144	0.39803	0.589386
CFAP70	150.766	0.0722635	0.15416	0.468758	0.639243	0.780981
CFAP74	8.37716	-0.544346	0.264628	-2.05702	0.0396839	0.138928
CFAP97	166.739	-0.229242	0.120077	-1.90913	0.0562458	0.171723
CFB	822.307	0.191212	0.122594	1.55971	0.118828	0.279373
CFD	768.382	0.621128	1.32762	0.46785	0.639892	0.781385
CFDP1	291.968	0.281157	0.13505	2.08188	0.0373537	0.134074
CFH	1245.49	0.18657	0.146294	1.27531	0.202201	0.389192
CFI	1788.31	0.171388	0.180193	0.951137	0.341535	0.535671
CFL1	2768.57	0.164165	0.0731824	2.24323	0.024882	0.103594
CFLAR	333.856	-0.425054	0.164869	-2.57813	0.00993358	0.0589572
CFP	60.2351	-0.329559	0.144351	-2.28304	0.0224279	0.0976864
CGAS	785.41	0.00441167	0.131367	0.0335827	0.97321	0.985365
CGN	542.477	-0.0195295	0.155344	-0.125718	0.899956	0.945846
CGNL1	1858.53	-0.246092	0.234684	-1.04861	0.294356	0.490716
CGREF1	1886.01	0.171586	0.110211	1.55688	0.119498	0.280307
CGRRF1	254.258	-0.0244545	0.0997092	-0.245258	0.806256	0.89151
CH25H	12.4288	-1.34945	0.375174	-3.59685	0.0003221	0.00657142
CHAC2	95.2316	0.0727536	0.128795	0.564877	0.572157	0.732356
CHAD	69.8641	0.251328	0.19473	1.29065	0.196826	0.383182
CHAF1A	19.0211	0.397104	0.194172	2.04512	0.0408434	0.141389
CHAF1B	21.6101	-0.380317	0.191915	-1.98169	0.0475136	0.154029
CHAMP1	240.214	-0.1431	0.0879146	-1.62772	0.103585	0.25403
CHCHD1	223.792	0.207931	0.126598	1.64245	0.100496	0.248881
CHCHD10	4357.3	-0.0107197	0.11119	-0.0964088	0.923196	0.959803
CHCHD2	3880.17	0.142779	0.110976	1.28658	0.198242	0.384636
CHCHD4	293.674	0.0980232	0.0815573	1.20189	0.229405	0.421333
CHCHD5	192.868	0.0923679	0.10034	0.920553	0.357284	0.550909
CHCHD6	97.1895	0.132677	0.109698	1.20948	0.22648	0.418005
CHCHD7	96.591	-0.152473	0.139592	-1.09227	0.274715	0.470706
CHD1	529.176	-0.256079	0.100415	-2.55021	0.0107659	0.0620079
CHD1L	217.856	0.0812442	0.059896	1.35642	0.174965	0.356543
CHD2	252.657	-0.253405	0.111838	-2.26582	0.0234622	0.100304
CHD3	1663.7	0.329323	0.142587	2.30963	0.0209084	0.0936509
CHD4	2987.73	-0.298454	0.109951	-2.71443	0.00663893	0.0457539
CHD5	56.3454	-0.313465	0.228479	-1.37196	0.170075	0.350792
CHD6	231.12	-0.209208	0.135692	-1.54178	0.123126	0.285271
CHD7	162.354	-0.364275	0.144715	-2.51718	0.0118298	0.0654512
CHD8	968.792	-0.0717885	0.0811599	-0.884532	0.376409	0.570208
CHD9	391.215	-0.156696	0.107255	-1.46097	0.144023	0.31616
CHDH	1320.76	-0.193872	0.19028	-1.01888	0.308261	0.502929
CHEK1	13.1834	-0.0341796	0.234131	-0.145985	0.883933	0.936562
CHERP	498.24	-0.113861	0.110083	-1.03432	0.300988	0.496278
CHFR	200.595	-0.0058149	0.0747974	-0.0777424	0.938033	0.967016
CHI3L1	108.289	-0.958407	0.269479	-3.55652	0.00037581	0.00723922
CHIC1	35.701	0.131953	0.165618	0.796735	0.425605	0.6132
CHIC2	63.8927	-0.288653	0.148452	-1.94442	0.0518444	0.162461
CHID1	478.804	0.576869	0.17286	3.33721	0.00084623	0.0125641
CHIT1	110.754	0.302767	0.261245	1.15894	0.246481	0.440598
CHKA	512.004	-0.643385	0.178422	-3.60597	0.00031099	0.00643178
CHKB	538.215	-0.345835	0.126087	-2.74283	0.00609126	0.043844
CHM	40.8133	0.0558243	0.198453	0.281297	0.778483	0.876283
CHML	30.3004	-0.0560436	0.186098	-0.301151	0.763299	0.866606
CHMP1A	431.994	0.0511586	0.0746594	0.685227	0.493201	0.668861
CHMP1B	83.1158	-0.0432923	0.132074	-0.327788	0.743072	0.853364
CHMP2A	1045.88	0.0183915	0.0969967	0.18961	0.849615	0.918187
CHMP2B	155.136	-0.221466	0.0944749	-2.34418	0.0190691	0.0887542
CHMP3	1045.61	0.169478	0.0747986	2.26579	0.0234639	0.100304
CHMP4B	980.92	0.0254018	0.0697983	0.363932	0.715909	0.83577
CHMP4C	84.978	-0.25689	0.106483	-2.41251	0.0158432	0.0779802
CHMP5	919.09	0.111295	0.0943456	1.17966	0.238136	0.430764
CHMP6	186.193	0.129617	0.117431	1.10377	0.269693	0.465936
CHMP7	589.714	0.0495949	0.0712835	0.695742	0.48659	0.663173
CHN1	117.336	0.285784	0.11396	2.50774	0.0121504	0.0664601
CHN2	76.1985	-0.330671	0.124552	-2.65489	0.00793338	0.0509407
CHORDC1	27.4006	-0.0835209	0.197277	-0.423369	0.672026	0.803637
CHP1	3020.41	0.0797016	0.0530393	1.50269	0.132919	0.300138
CHP2	12.7615	-0.687131	0.404638	-1.69814	0.0894814	0.231049
CHPF	101.354	-0.415905	0.172983	-2.40431	0.0162031	0.0792127
CHPF2	404.455	-0.0260867	0.0785233	-0.332217	0.739726	0.851496
CHPT1	1764.22	0.0137301	0.164006	0.0837167	0.933282	0.964012
CHRAC1	94.4523	0.228568	0.114534	1.99563	0.0459746	0.151551
CHRD	229.781	0.157215	0.175444	0.896101	0.370199	0.563423
CHRDL1	65.7164	1.86859	0.465249	4.01632	5.91e-05	0.00216735
CHRM3	21.0424	1.00488	0.285109	3.52455	0.0004242	0.00787017
CHRNA4	143.533	0.687082	0.270722	2.53796	0.0111499	0.0631952
CHRNB1	106.543	-0.844863	0.179585	-4.70452	2.54e-06	0.00029221
CHRNB4	203.672	1.26907	0.24153	5.25429	1.49e-07	4.99e-05
CHRNE	38.0577	0.388393	0.313941	1.23715	0.21603	0.406679
CHST1	21.4623	-0.692996	0.249801	-2.77419	0.00553387	0.0411311
CHST11	51.3289	0.181866	0.216108	0.841554	0.400038	0.591028
CHST12	34.1797	-0.158257	0.199332	-0.793936	0.427233	0.614511
CHST13	53.4641	0.309503	0.189645	1.63201	0.102677	0.252626
CHST14	18.0386	0.136917	0.191686	0.714276	0.475057	0.654469
CHST15	35.8253	-0.334156	0.224888	-1.48588	0.137311	0.30641
CHST2	110.23	0.0539559	0.275501	0.195846	0.84473	0.9152
CHST7	15.9211	0.0214148	0.202043	0.105991	0.915589	0.955542
CHST8	19.5101	-0.286396	0.215845	-1.32686	0.184556	0.368806
CHST9	94.9746	-0.130028	0.160738	-0.808942	0.418548	0.60687
CHSY1	56.7963	0.276087	0.133833	2.06293	0.0391195	0.13747
CHTOP	582.055	0.0191265	0.0708093	0.270113	0.787073	0.88168
CHUK	652.269	0.209072	0.092554	2.25892	0.0238885	0.101318
CHURC1	966.845	0.0657984	0.123441	0.533037	0.594008	0.749056
CIAO1	464.556	0.273234	0.086681	3.15218	0.00162057	0.0186768
CIAO2A	188.918	0.255139	0.149294	1.70897	0.0874568	0.227652
CIAO2B	117.149	-0.100668	0.126385	-0.796518	0.425731	0.613235
CIAO3	802.278	0.168424	0.0788283	2.13659	0.032631	0.122816
CIAPIN1	583.621	-0.259289	0.111143	-2.33294	0.0196515	0.0904538
CIART	10.2822	-0.973132	0.327893	-2.96783	0.00299906	0.027885
CIB1	2197.39	0.366252	0.114169	3.20797	0.00133676	0.0167136
CIB2	15.2924	0.23153	0.444006	0.521458	0.602047	0.755091
CIC	855.255	-0.292374	0.140124	-2.08653	0.0369303	0.13287
CIDEA	155.822	-0.751095	0.82223	-0.913486	0.360987	0.55461
CIDEB	77.9061	-0.293413	0.164002	-1.78909	0.0736008	0.202955
CIDEC	507.869	-1.0342	0.315214	-3.28094	0.00103463	0.0142186
CILP2	11.2986	0.362019	0.231869	1.56131	0.11845	0.278985
CINP	273.483	-0.0630884	0.100545	-0.627464	0.530355	0.700528
CIP2A	11.8741	0.384103	0.237773	1.61542	0.10622	0.25814
CIPC	166.152	-0.0654057	0.113461	-0.576461	0.564304	0.726892
CIR1	362.717	-0.0884415	0.121713	-0.726639	0.467447	0.648883
CISD1	2906.14	0.224399	0.114829	1.95419	0.0506786	0.160318
CISD2	35.8579	0.319015	0.188219	1.69491	0.0900916	0.232143
CISH	275.424	-1.31528	0.342396	-3.8414	0.00012234	0.00349309
CIT	99.312	0.15843	0.284735	0.55641	0.577931	0.736933
CITED1	11.8377	-0.769903	0.418464	-1.83983	0.0657927	0.189068
CITED2	648.359	-0.390927	0.154641	-2.52797	0.0114723	0.0644776
CIZ1	592.2	-0.181345	0.0812579	-2.23172	0.0256334	0.10545
CKAP4	65.9884	-0.342207	0.135294	-2.52935	0.0114273	0.0642843
CKAP5	434.762	-0.10405	0.0851337	-1.22219	0.221636	0.412478
CKB	937.822	0.360476	0.222141	1.62273	0.104646	0.255647
CKLF	8.97545	-0.294739	0.299172	-0.985184	0.324534	0.519512
CKMT1	489.996	0.120964	0.104	1.16311	0.244785	0.438848
CKMT2	43.2951	-0.0470545	0.213377	-0.220523	0.825464	0.903813
CKS1B	88.4077	0.151409	0.175873	0.860899	0.389294	0.582566
CKS2	34.9828	0.650948	0.238151	2.73334	0.00626949	0.0446581
CLASP1	268.068	-0.214804	0.128589	-1.67047	0.0948263	0.239942
CLASP2	299.996	-0.196259	0.0919559	-2.13427	0.0328205	0.12326
CLASRP	110.244	-0.0199147	0.100103	-0.198941	0.842309	0.913898
CLASS I HISTOCOMPATIBILITY ANTIGEN%2C GOGO-OKO ALPHA CHAIN (GORILLA GORILLA GORILLA)	211.344	-0.289809	0.160688	-1.80355	0.0713022	0.198843
CLBA1	206.265	0.27047	0.11028	2.45257	0.0141841	0.0727148
CLCA3A1	11.7604	1.55882	0.409616	3.80558	0.00014147	0.0038984
CLCA4	6.79479	0.795196	0.463037	1.71735	0.0859155	0.225241
CLCC1	357.654	-0.110253	0.102795	-1.07254	0.283476	0.480199
CLCF1	43.6417	-0.194395	0.187466	-1.03696	0.299753	0.495202
CLCN2	1033.55	0.160485	0.0924786	1.73538	0.0826741	0.219555
CLCN3	818.015	0.129875	0.118066	1.10002	0.271324	0.467615
CLCN4	523.837	0.500406	0.199075	2.51365	0.0119489	0.0657192
CLCN5	177.748	0.0976139	0.220973	0.441747	0.658672	0.794674
CLCN6	535.474	0.0425116	0.125904	0.337652	0.735625	0.848685
CLCN7	407.322	-0.143821	0.123003	-1.16924	0.242305	0.435759
CLCNKA	229.998	0.0421122	0.260752	0.161503	0.871697	0.93017
CLCNKB	2822.67	0.103134	0.119477	0.863214	0.38802	0.58138
CLDN1	19.232	-0.438143	0.193487	-2.26445	0.0235462	0.100422
CLDN10	1167.07	0.738888	0.187198	3.94709	7.91e-05	0.00254113
CLDN12	118.489	-0.282308	0.13101	-2.15486	0.0311732	0.119375
CLDN15	13.7691	-0.615371	0.416635	-1.477	0.139675	0.309654
CLDN16	101.821	-0.659276	0.22131	-2.97897	0.0028922	0.0271844
CLDN19	200.863	0.276481	0.267681	1.03288	0.301662	0.496573
CLDN2	8007.32	-0.730321	0.179868	-4.06032	4.9e-05	0.00199966
CLDN3	37.1316	-0.673967	0.205578	-3.2784	0.00104398	0.0142638
CLDN4	208.345	-0.962565	0.237849	-4.04696	5.19e-05	0.00206829
CLDN5	79.3389	-0.134436	0.13715	-0.980212	0.326981	0.521922
CLDN6	654.748	0.707829	0.175389	4.03576	5.44e-05	0.00211098
CLDN7	203.415	-0.364623	0.168296	-2.16656	0.0302684	0.117236
CLDN8	503.545	0.217287	0.137842	1.57635	0.114944	0.273071
CLDND1	379.263	0.0362493	0.0778022	0.465915	0.641276	0.782436
CLEC11A	22.194	0.270356	0.21812	1.23948	0.215166	0.405922
CLEC16A	200.363	-0.250801	0.16621	-1.50894	0.131315	0.297597
CLEC18A	35.1716	0.256496	0.207591	1.23559	0.216613	0.40716
CLEC1A	22.8957	-0.0568211	0.179723	-0.31616	0.751881	0.859449
CLEC2D11	19.9252	0.0665869	0.183952	0.36198	0.717367	0.836771
CLEC2E	14.2742	0.734806	0.293472	2.50384	0.0122854	0.0668996
CLEC2H	804.731	0.808268	0.2021	3.99935	6.35e-05	0.00222557
CLEC3B	20.359	0.0600734	0.421731	0.142445	0.886729	0.938074
CLHC1	15.6344	0.403201	0.223463	1.80433	0.0711796	0.198684
CLIC1	898.731	-0.0710522	0.0762595	-0.931716	0.351483	0.545167
CLIC4	1280.53	0.161284	0.13013	1.23941	0.215195	0.405922
CLIC5	69.9426	-0.292668	0.193882	-1.50952	0.131166	0.297396
CLINT1	2047.5	-0.119422	0.0926494	-1.28896	0.19741	0.383773
CLIP1	880.106	-0.0194748	0.117378	-0.165914	0.868224	0.928588
CLIP2	157.585	-0.161894	0.169702	-0.953989	0.340089	0.534795
CLIP3	27.2596	-0.0437865	0.175715	-0.24919	0.803213	0.889962
CLIP4	86.2965	0.47044	0.18822	2.49942	0.0124397	0.067375
CLK1	1591.87	-0.394734	0.123895	-3.18603	0.00144238	0.0176148
CLK2	650.995	-0.0019114	0.0533588	-0.0358217	0.971425	0.984323
CLK3	661.861	-0.169151	0.0969258	-1.74516	0.0809569	0.216759
CLK4	718.136	-0.207483	0.106028	-1.95688	0.0503617	0.159567
CLMN	562.251	-0.375202	0.150724	-2.48933	0.0127983	0.0685793
CLMP	378.787	0.784695	0.162386	4.83229	1.35e-06	0.00020635
CLN3	386.263	0.0962863	0.0916206	1.05092	0.293293	0.489755
CLN5	669.934	0.174904	0.122271	1.43046	0.152584	0.328738
CLN6	133.035	0.00450489	0.108868	0.0413793	0.966994	0.981908
CLN8	16.7554	-0.359204	0.212695	-1.68882	0.0912538	0.234426
CLNK	12.0389	0.0645986	0.221364	0.291821	0.770424	0.871268
CLNS1A	130.103	0.100668	0.11833	0.850734	0.394917	0.587481
CLOCK	295.919	-0.296984	0.178074	-1.66775	0.0953646	0.240563
CLP1	142.093	-0.012358	0.107418	-0.115046	0.908409	0.950067
CLPB	371.49	0.0652513	0.0779514	0.837077	0.402549	0.593358
CLPP	211.172	0.0464338	0.0934598	0.496832	0.619307	0.767935
CLPTM1	1957.57	0.034232	0.0727043	0.470839	0.637756	0.780032
CLPTM1L	1456.44	0.225791	0.0820303	2.75253	0.00591364	0.0428207
CLPX	1619.51	-0.0542167	0.0931714	-0.581903	0.560632	0.723817
CLRN3	1121.92	0.241618	0.103933	2.32474	0.0200861	0.0919333
CLSPN	186.411	-0.316603	0.113345	-2.79326	0.00521797	0.0396369
CLSTN1	2112.4	-0.0656064	0.0933191	-0.703033	0.482035	0.659652
CLSTN3	15.5373	-0.421258	0.659676	-0.638584	0.523094	0.694049
CLTA	3264.41	0.126623	0.083701	1.51281	0.130329	0.29615
CLTB	309.934	-0.32829	0.105923	-3.09932	0.00193964	0.0210863
CLTC	8627.71	0.102685	0.0767543	1.33784	0.18095	0.363888
CLTRN	7023.55	0.669479	0.182227	3.67387	0.00023891	0.00548697
CLU	2927.98	-0.383759	0.162217	-2.36571	0.0179956	0.0853697
CLUAP1	227.142	0.287861	0.103558	2.77971	0.00544067	0.0407645
CLUH	5370.16	-0.0741393	0.0842676	-0.879808	0.378963	0.573215
CLYBL	778.131	0.137966	0.130812	1.05469	0.291567	0.488123
CMAH	333.69	0.346102	0.140088	2.47061	0.0134883	0.0704938
CMAS	440.744	0.161855	0.0872158	1.8558	0.0634818	0.184736
CMBL	6729.11	0.192827	0.139714	1.38015	0.167539	0.347656
CMC1	84.3219	0.0196596	0.197185	0.0997008	0.920582	0.958764
CMC2	113.75	0.237278	0.166153	1.42807	0.153272	0.329597
CMC4	23.7679	-0.0229596	0.184112	-0.124705	0.900757	0.94606
CMIP	223.182	-0.116334	0.130845	-0.889102	0.373948	0.567263
CMKLR1	22.0993	-0.794293	0.292311	-2.71729	0.00658199	0.0455581
CMPK1	710.828	0.0293595	0.0777895	0.377423	0.705859	0.828913
CMPK2	22.5384	-0.325202	0.252318	-1.28886	0.197447	0.383773
CMSS1	106.932	0.0541512	0.106098	0.510386	0.609781	0.760919
CMTM3	28.9274	-0.10858	0.137433	-0.790061	0.429492	0.616305
CMTM4	106.347	-0.409117	0.184487	-2.21759	0.0265829	0.108031
CMTM6	257.712	-0.0409125	0.0647508	-0.631845	0.527488	0.69805
CMTM7	16.7259	-0.0083763	0.193958	-0.043186	0.965553	0.981313
CMTM8	82.0122	-0.027068	0.133359	-0.202971	0.839158	0.91219
CMTR1	875.575	-0.0900219	0.0868094	-1.03701	0.299733	0.495202
CMTR2	201.304	-0.143396	0.0575217	-2.4929	0.0126706	0.0680461
CNBD2	11.0847	-0.335518	0.354714	-0.945885	0.344207	0.537819
CNBP	3053.24	0.0414158	0.107203	0.386329	0.699253	0.823571
CNDP1	64.2604	0.708074	0.241928	2.92679	0.00342479	0.0302152
CNDP2	3163.1	0.550711	0.12785	4.30748	1.65e-05	0.00101935
CNEP1R1	37.0201	0.0326473	0.128962	0.253155	0.800149	0.888662
CNIH1	447.446	0.503642	0.141555	3.55793	0.00037379	0.00721185
[truncated: 10,084 more rows]

## Sheet: DE hyp trt
	baseMean	log2FoldChange	lfcSE	stat	pvalue	padj
A2ML1	102.181	-0.417582	0.291455	-1.43275	0.15193	0.999976
A4GALT	12.1127	0.0797181	0.302355	0.263657	0.792044	0.999976
AAAS	273.718	-0.0198165	0.13302	-0.148974	0.881575	0.999976
AACS	157.524	0.104653	0.13242	0.790314	0.429345	0.999976
AADAT	31.135	0.0778762	0.248128	0.313855	0.753631	0.999976
AAGAB	209.301	0.00126764	0.0946774	0.013389	0.989317	0.999976
AAK1	1957.21	-0.019595	0.182458	-0.107395	0.914476	0.999976
AAMDC	45.5877	0.345593	0.220236	1.56919	0.116603	0.999976
AAMP	923.206	-0.0605772	0.0638383	-0.948917	0.342663	0.999976
AANAT	20.4517	-0.00817075	0.269513	-0.0303167	0.975814	0.999976
AAR2	312.737	-0.0215809	0.0680245	-0.317252	0.751053	0.999976
AARD	37.8937	-0.29572	0.292819	-1.00991	0.31254	0.999976
AARS2	228.772	0.159398	0.154222	1.03356	0.301341	0.999976
AARSD1	946.309	0.0634345	0.0810344	0.78281	0.433739	0.999976
AASDH	66.5953	-0.0138018	0.106065	-0.130125	0.896467	0.999976
AASDHPPT	263.361	-0.0375245	0.0689156	-0.5445	0.586098	0.999976
AASS	13.3016	-0.208406	0.211135	-0.987078	0.323604	0.999976
AATF	306.279	0.00261444	0.147076	0.0177761	0.985817	0.999976
AATK	3085.81	-0.0914055	0.0904723	-1.01031	0.312344	0.999976
ABAT	1992.45	-0.0862344	0.1673	-0.515447	0.606241	0.999976
ABCA1	542.697	-0.458405	0.193076	-2.37422	0.0175859	0.654493
ABCA13	11.158	-0.100281	0.258255	-0.388304	0.697791	0.999976
ABCA17	90.1936	0.275109	0.15644	1.75856	0.0786522	0.999976
ABCA2	7936.55	0.0304574	0.212339	0.143437	0.885945	0.999976
ABCA3	1338.42	-0.0256752	0.0757511	-0.338942	0.734654	0.999976
ABCA4	13.7286	0.738044	0.49319	1.49647	0.134531	0.999976
ABCA5	388.996	-0.0715117	0.135174	-0.529036	0.59678	0.999976
ABCA6	56.2163	-0.0925875	0.228214	-0.405706	0.684959	0.999976
ABCA7	251.025	-0.0181361	0.0903444	-0.200744	0.840898	0.999976
ABCA8A	681.829	-0.00955132	0.156257	-0.0611256	0.951259	0.999976
ABCA9	39.0688	-0.203509	0.202118	-1.00689	0.31399	0.999976
ABCB1	284.842	-0.157766	0.148608	-1.06163	0.288406	0.999976
ABCB10	183.237	-0.122257	0.123829	-0.987307	0.323492	0.999976
ABCB11	12.1357	-0.509944	0.420463	-1.21281	0.225201	0.999976
ABCB4	145.545	0.0152335	0.137365	0.110898	0.911697	0.999976
ABCB6	392.737	-0.113555	0.115572	-0.982547	0.32583	0.999976
ABCB7	319.834	0.108384	0.0926311	1.17006	0.241977	0.999976
ABCB9	364.038	0.0332224	0.102819	0.323115	0.746608	0.999976
ABCC1	513.027	-0.0431565	0.0983528	-0.438793	0.660812	0.999976
ABCC10	483.92	0.159618	0.148534	1.07462	0.282544	0.999976
ABCC12	70.0269	0.688451	0.620505	1.1095	0.267214	0.999976
ABCC2	12.8053	-0.189993	0.336228	-0.565071	0.572025	0.999976
ABCC3	19.4294	0.147512	0.278277	0.530092	0.596048	0.999976
ABCC4	96.6225	0.0516965	0.142698	0.362279	0.717143	0.999976
ABCC5	1929.89	-0.0861644	0.0861421	-1.00026	0.317185	0.999976
ABCC6	135.942	-0.118352	0.265537	-0.445707	0.655809	0.999976
ABCC8	1401.59	-0.0679926	0.224897	-0.302328	0.762402	0.999976
ABCC9	28.5629	0.220141	0.198929	1.10663	0.268452	0.999976
ABCD1	130.386	0.038484	0.107501	0.357986	0.720354	0.999976
ABCD2	310.475	-0.0305646	0.137909	-0.221629	0.824603	0.999976
ABCD3	469.073	-0.0137555	0.0870056	-0.158099	0.874379	0.999976
ABCD4	281.205	0.213748	0.0856717	2.49496	0.012597	0.58351
ABCE1	2698.54	-0.0792176	0.0726934	-1.08975	0.275824	0.999976
ABCF1	1189.42	0.0292848	0.0717087	0.408386	0.682991	0.999976
ABCF2	774.428	-0.1061	0.059477	-1.78387	0.0744443	0.999976
ABCF3	1397.08	-0.157755	0.0645606	-2.44351	0.0145451	0.613278
ABCG1	790.722	-0.124704	0.14277	-0.873461	0.382412	0.999976
ABCG2	108.381	-0.922282	0.248202	-3.71585	0.000202524	0.0847373
ABCG3	9.28535	0.270969	0.289747	0.935193	0.349689	0.999976
ABCG4	634.192	-0.00829144	0.0789912	-0.104967	0.916402	0.999976
ABHD1	262.375	0.213723	0.119107	1.79437	0.0727538	0.999976
ABHD10	159.712	-0.105452	0.125825	-0.83808	0.401986	0.999976
ABHD11	59.774	0.0792929	0.106332	0.745712	0.455842	0.999976
ABHD12	1372	-0.136325	0.12197	-1.11769	0.2637	0.999976
ABHD13	189.059	-0.157029	0.0870085	-1.80475	0.0711135	0.99492
ABHD14A	261.346	0.0168917	0.162564	0.103908	0.917242	0.999976
ABHD14B	59.2715	0.156379	0.218393	0.716041	0.473966	0.999976
ABHD15	11.0304	-1.05482	0.444711	-2.37193	0.0176956	0.654493
ABHD16A	1131.56	0.0465683	0.292904	0.158988	0.873678	0.999976
ABHD16B	21.25	-0.0497536	0.172808	-0.287912	0.773414	0.999976
ABHD17A	1743.37	0.0479039	0.0867935	0.55193	0.580996	0.999976
ABHD17B	145.262	-0.0915277	0.0960512	-0.952906	0.340638	0.999976
ABHD17C	84.3774	0.0257653	0.188724	0.136523	0.891408	0.999976
ABHD18	187.578	-0.030033	0.114597	-0.262074	0.793265	0.999976
ABHD2	390.703	-0.0243468	0.248239	-0.0980777	0.921871	0.999976
ABHD3	1553.31	-0.0388499	0.243357	-0.159642	0.873163	0.999976
ABHD4	1410.38	-0.0496165	0.121012	-0.410014	0.681796	0.999976
ABHD5	115.961	-0.0841034	0.0865327	-0.971926	0.331087	0.999976
ABHD6	418.651	-0.073514	0.14662	-0.501393	0.616095	0.999976
ABHD8	730.159	-0.0171364	0.0797259	-0.214942	0.829813	0.999976
ABI1	753.579	-0.0505669	0.165964	-0.304685	0.760606	0.999976
ABI2	630.363	0.0338416	0.217866	0.155332	0.87656	0.999976
ABI3	61.5512	0.238806	0.219474	1.08808	0.27656	0.999976
ABI3BP	11.8249	0.027268	0.324405	0.0840553	0.933012	0.999976
ABITRAM	91.5399	0.0207173	0.092834	0.223166	0.823407	0.999976
ABL1	224.081	-0.092218	0.0820614	-1.12377	0.261111	0.999976
ABL2	200.688	0.0460312	0.207883	0.221428	0.824759	0.999976
ABLIM1	913.728	0.227764	0.297635	0.765245	0.444125	0.999976
ABLIM2	350.243	-0.113862	0.173321	-0.656947	0.511215	0.999976
ABLIM3	374.663	0.109934	0.249157	0.441223	0.659051	0.999976
ABO	46.5923	0.0996189	0.138224	0.720706	0.47109	0.999976
ABR	2215.43	-0.0994141	0.275014	-0.361488	0.717735	0.999976
ABRAXAS1	73.8753	-0.0357989	0.16395	-0.218352	0.827155	0.999976
ABRAXAS2	387.943	-0.117577	0.0585701	-2.00747	0.0447002	0.890916
ABT1	238.362	-0.0875926	0.0717299	-1.22115	0.222031	0.999976
ABTB1	325.497	-0.0907036	0.106001	-0.855685	0.392172	0.999976
ACAA1A	298.192	-0.00787774	0.112004	-0.0703345	0.943927	0.999976
ACAA2	248.043	-0.0476385	0.157763	-0.301963	0.76268	0.999976
ACACA	169.553	-0.0847191	0.134505	-0.629859	0.528787	0.999976
ACACB	128.239	0.118531	0.222441	0.532866	0.594126	0.999976
ACAD10	124.281	0.00579401	0.121813	0.0475647	0.962063	0.999976
ACAD11	21.7548	0.296201	0.19339	1.53162	0.125615	0.999976
ACAD8	179.166	-0.0546749	0.0866426	-0.631039	0.528015	0.999976
ACAD9	670.238	0.0330712	0.0621052	0.532503	0.594378	0.999976
ACADL	147.599	-0.12932	0.200817	-0.643968	0.519596	0.999976
ACADM	74.9804	0.0556651	0.141732	0.392748	0.694506	0.999976
ACADSB	285.499	0.0445036	0.109714	0.405632	0.685013	0.999976
ACADVL	823.231	-0.00175296	0.112337	-0.0156046	0.98755	0.999976
ACAN	89.0608	-0.0818675	0.262021	-0.312447	0.754701	0.999976
ACAP1	128.504	0.225992	0.122343	1.84719	0.0647192	0.987245
ACAP2	392.873	-0.333748	0.137645	-2.4247	0.0153208	0.621609
ACAP3	1033.1	-0.0490602	0.160334	-0.305987	0.759615	0.999976
ACAT1	953.184	-0.0586522	0.0818634	-0.716464	0.473705	0.999976
ACAT2	237.411	0.0153868	0.129822	0.118522	0.905654	0.999976
ACBD3	336.434	0.0419771	0.068186	0.615626	0.538142	0.999976
ACBD4	416.583	0.0862948	0.150883	0.57193	0.567369	0.999976
ACBD5	239.556	-0.00191752	0.0802173	-0.0239041	0.980929	0.999976
ACBD6	269.751	-0.0572477	0.0864221	-0.662419	0.507702	0.999976
ACBD7	22.1894	0.205278	0.273414	0.750795	0.452776	0.999976
ACCS	36.3906	-0.139189	0.124848	-1.11487	0.264908	0.999976
ACE	514.658	-0.192118	0.228783	-0.839737	0.401056	0.999976
ACE2	36.7061	-0.242987	0.20164	-1.20505	0.228183	0.999976
ACER2	57.0935	-0.312835	0.214802	-1.45639	0.145285	0.999976
ACER3	34.4053	-0.0618533	0.159111	-0.388743	0.697467	0.999976
ACHE	1370.95	-0.155852	0.269164	-0.579022	0.562574	0.999976
ACIN1	1774.27	-0.0234055	0.106722	-0.219312	0.826407	0.999976
ACKR1	180.22	0.107928	0.365691	0.295135	0.767891	0.999976
ACKR2	23.966	-0.547915	0.312577	-1.75289	0.0796202	0.999976
ACKR3	26.871	-0.136226	0.20005	-0.680956	0.4959	0.999976
ACKR4	8.5933	1.59973	0.497124	3.21797	0.00129102	0.243457
ACLY	2610.12	-0.0122292	0.130936	-0.0933982	0.925587	0.999976
ACNAT2	19.6924	-1.89541	0.554593	-3.41766	0.000631613	0.15956
ACO1	458.612	0.0136181	0.0747225	0.18225	0.855387	0.999976
ACO2	9834.27	-0.117975	0.0639863	-1.84376	0.0652185	0.987245
ACOT11	144.421	0.129299	0.219548	0.58893	0.555908	0.999976
ACOT13	286.444	-0.0449022	0.106305	-0.422392	0.672739	0.999976
ACOT2	110.823	-0.0857839	0.127241	-0.674187	0.500193	0.999976
ACOT6	12.0379	-0.119895	0.239856	-0.499864	0.617171	0.999976
ACOT7	1799	-0.107172	0.145019	-0.739018	0.459896	0.999976
ACOT8	371.417	-0.054454	0.0742025	-0.733857	0.463036	0.999976
ACOT9	204.282	-0.154928	0.178894	-0.866032	0.386472	0.999976
ACOX1	304.051	0.0383887	0.0900151	0.426469	0.669766	0.999976
ACOX2	6.25307	-0.0638612	0.460845	-0.138574	0.889787	0.999976
ACOX3	340.129	-0.0553806	0.0729229	-0.75944	0.447589	0.999976
ACP1	322.048	-0.0770724	0.10292	-0.748855	0.453945	0.999976
ACP2	492.236	0.039965	0.0573028	0.697434	0.485531	0.999976
ACP3	7.66222	0.130905	0.308952	0.423708	0.671779	0.999976
ACP5	18.1617	0.024394	0.275635	0.088501	0.929478	0.999976
ACP6	65.5387	-0.0295808	0.174678	-0.169345	0.865525	0.999976
ACR	21.4144	-0.328283	0.224691	-1.46104	0.144005	0.999976
ACRBP	201.78	0.260314	0.366542	0.71019	0.477586	0.999976
ACSBG1	1335.57	0.0391574	0.127043	0.308221	0.757914	0.999976
ACSF2	26.0978	0.224704	0.213911	1.05045	0.29351	0.999976
ACSF3	185.746	0.0727044	0.123052	0.590844	0.554625	0.999976
ACSL1	538.799	0.0202315	0.0645741	0.313307	0.754047	0.999976
ACSL3	2326.11	-0.155227	0.116292	-1.33481	0.181939	0.999976
ACSL4	982.179	-0.199155	0.105819	-1.88203	0.059832	0.968671
ACSL5	183.105	-0.179339	0.3049	-0.58819	0.556405	0.999976
ACSL6	2227.71	-0.0606612	0.0884175	-0.686078	0.492664	0.999976
ACSM3	177.677	-0.261582	0.327493	-0.79874	0.424441	0.999976
ACSM5	373.163	-0.525652	0.282014	-1.86392	0.0623324	0.981479
ACSS1	323.417	-0.310583	0.154128	-2.01509	0.043895	0.888302
ACSS2	1033.71	-0.082031	0.0736735	-1.11344	0.265519	0.999976
ACSS3	10.058	0.306748	0.62208	0.493101	0.621941	0.999976
ACTA2	27086.2	0.0121256	0.113238	0.107081	0.914725	0.999976
ACTL10	8.71199	0.273702	0.351935	0.777706	0.436743	0.999976
ACTL6A	297.169	0.0335094	0.106621	0.314284	0.753305	0.999976
ACTL6B	532.79	0.0164052	0.108941	0.150588	0.880301	0.999976
ACTN1	801.284	-0.0750605	0.343085	-0.218781	0.826821	0.999976
ACTN2	53.8091	-0.213626	0.361013	-0.591741	0.554024	0.999976
ACTN3	39.8822	0.171444	0.17246	0.994108	0.32017	0.999976
ACTN4	2083.48	-0.0172307	0.112927	-0.152583	0.878727	0.999976
ACTR10	458.999	0.0439637	0.0809717	0.542951	0.587163	0.999976
ACTR1A	7336.1	-0.114262	0.0524103	-2.18014	0.029247	0.77389
ACTR2	1949.25	0.023462	0.194179	0.120827	0.903828	0.999976
ACTR3	3614.62	-0.015936	0.199915	-0.0797138	0.936465	0.999976
ACTR5	115.018	-0.0228967	0.104901	-0.218269	0.827219	0.999976
ACTR6	169.681	-0.187364	0.0993271	-1.88633	0.05925	0.966909
ACTR8	591.938	-0.0798831	0.0565322	-1.41305	0.15764	0.999976
ACVR1	380.769	0.144053	0.132471	1.08743	0.276846	0.999976
ACVR1B	946.019	-0.163254	0.122373	-1.33407	0.182181	0.999976
ACVR1C	31.0682	0.129298	0.37519	0.344621	0.73038	0.999976
ACVR2A	421.197	-0.0739168	0.144932	-0.510011	0.610044	0.999976
ACVR2B	64.1594	0.0877329	0.29337	0.299052	0.7649	0.999976
ACY1	57.6763	0.219741	0.243482	0.902493	0.366795	0.999976
ACY1A	114.804	0.0692134	0.267835	0.258418	0.796084	0.999976
ACY3	198.56	0.157793	0.288266	0.547389	0.584112	0.999976
ACYP1	190.907	0.161632	0.149328	1.08239	0.279077	0.999976
ACYP2	49.5978	0.0321861	0.171234	0.187965	0.850904	0.999976
ADAL	392.113	-0.0924214	0.0730721	-1.2648	0.205944	0.999976
ADAM10	454.461	0.124393	0.0784983	1.58466	0.113043	0.999976
ADAM11	4020.32	0.303146	0.371402	0.816221	0.414374	0.999976
ADAM12	8.69523	-0.0512206	0.273149	-0.187518	0.851254	0.999976
ADAM15	635.829	0.0489656	0.0604332	0.810244	0.4178	0.999976
ADAM17	201.812	0.25139	0.155391	1.61779	0.105709	0.999976
ADAM19	228.083	0.365783	0.163276	2.24028	0.0250728	0.729048
ADAM1B	55.2972	0.131447	0.161567	0.81358	0.415886	0.999976
ADAM20	85.3697	0.26798	0.196511	1.36369	0.172665	0.999976
ADAM22	750.213	0.18752	0.189113	0.99158	0.321403	0.999976
ADAM23	1155.67	0.0753166	0.0955529	0.788218	0.430569	0.999976
ADAM25	18.011	0.158113	0.347542	0.454946	0.649148	0.999976
ADAM33	24.882	0.0684749	0.19906	0.343991	0.730853	0.999976
ADAM8	18.512	0.415406	0.469508	0.884769	0.376281	0.999976
ADAM9	361.717	-0.0553401	0.0759075	-0.729047	0.465973	0.999976
ADAMTS1	100.705	-0.0283446	0.179891	-0.157566	0.874799	0.999976
ADAMTS10	859.92	0.114982	0.163641	0.702646	0.482277	0.999976
ADAMTS13	99.3481	0.111664	0.313343	0.356363	0.721568	0.999976
ADAMTS15	62.5176	0.0363404	0.24155	0.150446	0.880412	0.999976
ADAMTS16	8.93133	0.409941	0.33358	1.22891	0.219104	0.999976
ADAMTS17	17.7104	-0.0186493	0.201556	-0.0925265	0.92628	0.999976
ADAMTS18	318.089	0.232325	0.701939	0.330976	0.740662	0.999976
ADAMTS19	12.2792	0.42981	0.703743	0.610748	0.541367	0.999976
ADAMTS2	239.739	-0.287765	0.21419	-1.3435	0.17911	0.999976
ADAMTS20	103.369	-0.118569	0.236214	-0.501956	0.615698	0.999976
ADAMTS3	208.358	0.119093	0.285674	0.416886	0.676762	0.999976
ADAMTS4	429.695	0.166192	0.307895	0.539766	0.589358	0.999976
ADAMTS5	59.7843	0.170787	0.24757	0.689853	0.490286	0.999976
ADAMTS6	66.0009	-0.139217	0.287306	-0.48456	0.627989	0.999976
ADAMTS7	116.533	-0.160059	0.166307	-0.962429	0.335834	0.999976
ADAMTS8	10.0539	0.0442442	0.415354	0.106522	0.915168	0.999976
ADAMTS9	53.4377	-0.172837	0.329661	-0.524288	0.600078	0.999976
ADAMTSL1	48.9362	0.0295754	0.271911	0.108768	0.913386	0.999976
ADAMTSL2	44.215	0.206205	0.29011	0.710781	0.47722	0.999976
ADAMTSL4	183.747	-0.0169072	0.21162	-0.0798941	0.936321	0.999976
ADAP1	809.562	0.041322	0.0857852	0.481691	0.630025	0.999976
ADAP2	13.1495	0.0162786	0.229454	0.0709452	0.943441	0.999976
ADAR	1093.28	8.85885e-05	0.0876721	0.00101045	0.999194	0.999976
ADARB1	1918.06	0.204946	0.24746	0.8282	0.407557	0.999976
ADARB2	86.9767	-0.285264	0.191352	-1.49078	0.136018	0.999976
ADAT1	28.9751	0.0613493	0.127555	0.480964	0.630542	0.999976
ADAT2	38.3071	0.115261	0.151011	0.763265	0.445306	0.999976
ADAT3	101.444	-0.102335	0.131985	-0.77535	0.438133	0.999976
ADCK1	159.039	0.0423696	0.139428	0.303882	0.761218	0.999976
ADCK2	356.087	-0.174422	0.0614956	-2.83633	0.00456347	0.427274
ADCK5	147.439	0.0142237	0.133438	0.106594	0.915111	0.999976
ADCY1	1290.69	0.187184	0.405404	0.461722	0.644281	0.999976
ADCY10	43.6335	0.144602	0.198901	0.727007	0.467222	0.999976
ADCY2	658.793	0.124364	0.380633	0.32673	0.743872	0.999976
ADCY3	605.113	-0.0497524	0.111133	-0.447685	0.654381	0.999976
ADCY4	45.0375	0.179933	0.155723	1.15546	0.247901	0.999976
ADCY5	689.804	0.0184048	0.163516	0.112557	0.910382	0.999976
ADCY6	301.877	-0.122516	0.0880918	-1.39077	0.164294	0.999976
ADCY7	120.051	-0.176887	0.371785	-0.475779	0.634232	0.999976
ADCY8	343.395	0.0988649	0.112829	0.876236	0.380902	0.999976
ADCY9	608.057	-0.242038	0.207935	-1.16401	0.24442	0.999976
ADCYAP1	155.801	-0.0996277	0.26652	-0.37381	0.708546	0.999976
ADCYAP1R1	465.787	-0.0529151	0.154565	-0.342348	0.732089	0.999976
ADD1	2566.46	0.0162246	0.131812	0.123088	0.902037	0.999976
ADD2	1339.59	0.0467325	0.245331	0.190487	0.848927	0.999976
ADD3	1327.32	-0.00662822	0.0725248	-0.0913925	0.927181	0.999976
ADGB	28.4268	0.0175567	0.420035	0.0417982	0.96666	0.999976
ADGRA2	34.5201	0.425144	0.174634	2.43449	0.0149129	0.613278
ADGRA3	228.146	0.0881522	0.158235	0.557098	0.57746	0.999976
ADGRB1	3766.59	0.181307	0.167397	1.0831	0.278766	0.999976
ADGRB2	4362.86	-0.0998241	0.348594	-0.286362	0.774601	0.999976
ADGRB3	788.239	-0.0176929	0.163896	-0.107952	0.914034	0.999976
ADGRD1	11.1059	0.562301	0.34803	1.61567	0.106166	0.999976
ADGRE1	64.6232	0.258781	0.223432	1.15821	0.246779	0.999976
ADGRF5	618.473	-0.00210975	0.12607	-0.0167347	0.986648	0.999976
ADGRG1	500.01	-0.0249281	0.20989	-0.118768	0.90546	0.999976
ADGRG2	13.0791	-0.226656	0.391166	-0.579436	0.562295	0.999976
ADGRG5	13.6806	0.376961	0.306002	1.23189	0.21799	0.999976
ADGRG6	46.3606	-0.454715	0.253504	-1.79372	0.0728581	0.999976
ADGRL1	2579.77	0.125439	0.21126	0.593767	0.552668	0.999976
ADGRL2	1112.04	0.0303833	0.153544	0.19788	0.843139	0.999976
ADGRL3	637.788	0.0548029	0.127795	0.428834	0.668044	0.999976
ADGRL4	61.8911	0.185088	0.161047	1.14928	0.250441	0.999976
ADGRV1	185.529	0.108311	0.205245	0.527716	0.597697	0.999976
ADH1	13.2577	-0.463747	0.451989	-1.02601	0.304885	0.999976
ADH2-1	47.2174	0.126304	0.135917	0.929272	0.352748	0.999976
ADH5	773.601	0.0521023	0.110766	0.47038	0.638084	0.999976
ADHFE1	278.965	0.00384534	0.139234	0.0276179	0.977967	0.999976
ADI1	125.925	0.0847725	0.117148	0.723634	0.469291	0.999976
ADIPOR1	186.068	-0.0234396	0.0655708	-0.357469	0.720741	0.999976
ADIPOR2	417.987	-0.985667	0.230286	-4.2802	1.8673e-05	0.035716
ADM	25.2889	-0.263973	0.320683	-0.823161	0.410417	0.999976
ADNP	1533.84	-0.0139106	0.0809211	-0.171903	0.863514	0.999976
ADNP2	450.21	0.149858	0.0801631	1.86942	0.0615646	0.976934
ADO	301.786	0.048072	0.130665	0.367904	0.712945	0.999976
ADORA1	1034.51	0.112683	0.1539	0.732186	0.464055	0.999976
ADORA2A	40.3199	0.353297	0.234431	1.50704	0.1318	0.999976
ADORA2B	48.8276	0.0363311	0.125957	0.28844	0.77301	0.999976
ADORA3	20.5571	0.135965	0.248669	0.54677	0.584536	0.999976
ADPGK	289.069	-0.00483362	0.169179	-0.0285711	0.977207	0.999976
ADPRH	1041.52	-0.099417	0.0923999	-1.07594	0.281953	0.999976
ADPRHL1	112.682	0.37457	0.573405	0.653237	0.513603	0.999976
ADPRM	169.619	0.0111526	0.117867	0.0946201	0.924617	0.999976
ADRA1A	26.0605	-0.289389	0.239802	-1.20679	0.227515	0.999976
ADRA1B	109.488	-0.123386	0.309818	-0.398253	0.690444	0.999976
ADRA1D	128.684	-0.138082	0.474482	-0.291018	0.771038	0.999976
ADRA2A	51.8107	-0.0224702	0.222031	-0.101203	0.919389	0.999976
ADRA2C	120.502	-0.100699	0.227579	-0.44248	0.658142	0.999976
ADRB1	106.591	-0.117488	0.442225	-0.265675	0.79049	0.999976
ADRB2	70.7618	-0.0446628	0.106787	-0.418241	0.675771	0.999976
ADSL	233.465	0.0693847	0.077319	0.897383	0.369515	0.999976
ADSS1	216.67	0.272156	0.173373	1.56977	0.116468	0.999976
ADSS2	822.339	-0.118676	0.110314	-1.0758	0.282018	0.999976
AEBP1	182.035	0.23611	0.287073	0.822476	0.410806	0.999976
AEBP2	249.825	-0.00188745	0.10335	-0.0182626	0.985429	0.999976
AEN	14.6703	0.340844	0.2228	1.52982	0.12606	0.999976
AFAP1	280.161	0.060386	0.154283	0.391398	0.695503	0.999976
AFAP1L1	94.557	0.267436	0.119539	2.23723	0.0252711	0.729048
AFAP1L2	1090.24	0.331754	0.557104	0.595498	0.551511	0.999976
AFDN	1201.69	0.00967344	0.11995	0.0806459	0.935724	0.999976
AFF2	99.0467	0.089046	0.198647	0.448263	0.653963	0.999976
AFF3	369.835	0.0534608	0.11176	0.478355	0.632398	0.999976
AFF4	851.291	-0.0204931	0.123635	-0.165754	0.86835	0.999976
AFG1L	27.1236	0.0317362	0.127546	0.248821	0.803499	0.999976
AFG3L1	232.636	0.0947589	0.0694252	1.36491	0.172282	0.999976
AFG3L2	784.438	-0.138909	0.0529046	-2.62566	0.00864815	0.544819
AFTPH	991.106	-0.0597332	0.0594474	-1.00481	0.31499	0.999976
AGA	354.31	0.0329795	0.0989287	0.333366	0.738858	0.999976
AGAP1	691.381	0.0559782	0.121458	0.460886	0.64488	0.999976
AGAP2	4125.77	0.048374	0.288524	0.16766	0.866851	0.999976
AGAP3	1300.64	0.121636	0.18234	0.667085	0.504718	0.999976
AGBL2	43.085	0.221466	0.401931	0.551006	0.58163	0.999976
AGBL3	68.8588	0.0978073	0.213284	0.458578	0.646537	0.999976
AGBL5	259.197	0.0805819	0.0795815	1.01257	0.311266	0.999976
AGFG1	1051.01	-0.0897	0.0691811	-1.2966	0.19477	0.999976
AGFG2	325.631	-0.135028	0.0941243	-1.43458	0.151408	0.999976
AGGF1	609.212	-0.0106872	0.0842083	-0.126914	0.899008	0.999976
AGK	375.994	0.014708	0.0906501	0.16225	0.871109	0.999976
AGL	339	0.0754815	0.143954	0.524345	0.600039	0.999976
AGMAT	9.75175	0.0791692	0.754022	0.104996	0.916379	0.999976
AGMO	15.9883	-0.024038	0.386481	-0.0621971	0.950406	0.999976
AGO1	1507.74	-0.0177765	0.094145	-0.188821	0.850233	0.999976
AGO2	202.951	0.0359444	0.191667	0.187536	0.851241	0.999976
AGO3	173.554	0.0779018	0.220883	0.352683	0.724326	0.999976
AGO4	262.491	-0.0676364	0.157253	-0.430111	0.667115	0.999976
AGPAT1	952.98	0.0608132	0.104172	0.583777	0.55937	0.999976
AGPAT2	54.2078	-0.0936066	0.304344	-0.307569	0.758411	0.999976
AGPAT3	1054.49	0.021889	0.088195	0.248189	0.803988	0.999976
AGPAT4	583.843	0.0562434	0.151693	0.370772	0.710807	0.999976
AGPAT5	418.473	0.0138123	0.0871801	0.158434	0.874115	0.999976
AGPS	282.173	0.0177137	0.0994706	0.17808	0.85866	0.999976
AGT	8489.51	-0.991888	0.250698	-3.95651	7.60537e-05	0.0559892
AGTPBP1	775.819	-0.0466824	0.0794104	-0.587864	0.556624	0.999976
AGTR1	19.9592	-0.0837472	0.264723	-0.316358	0.751731	0.999976
AGTRAP	56.3126	0.181443	0.209891	0.864464	0.387333	0.999976
AHCTF1	609.548	-0.0258045	0.148926	-0.17327	0.862439	0.999976
AHCY	582.894	-0.372959	0.109117	-3.41799	0.000630848	0.15956
AHCYL1	5642.34	0.00683874	0.088715	0.0770866	0.938555	0.999976
AHCYL2	239.027	0.0731225	0.117748	0.621008	0.534595	0.999976
AHDC1	920.376	0.0334734	0.126313	0.265003	0.791007	0.999976
AHI1	2287.04	-0.230951	0.237927	-0.970683	0.331706	0.999976
AHNAK	862.171	-0.510647	0.21842	-2.33791	0.0193917	0.675949
AHNAK2	35.6844	-0.0952117	0.625191	-0.152292	0.878956	0.999976
AHR	160.062	0.101315	0.211908	0.478109	0.632573	0.999976
AHSA1	1778.55	-0.0318033	0.0743481	-0.427763	0.668824	0.999976
AHSA2	791.497	-0.00191034	0.0990651	-0.0192837	0.984615	0.999976
AHSG	14.7653	-1.86486	0.775355	-2.40517	0.0161649	0.646066
AIDA	203.502	-0.00398504	0.0792979	-0.050254	0.95992	0.999976
AIF1	57.8307	0.523218	0.27203	1.92338	0.0544323	0.941594
AIF1L	27.0021	0.4666	0.32922	1.41729	0.156398	0.999976
AIFM1	317.558	-0.0858561	0.134274	-0.639411	0.522555	0.999976
AIFM3	1300.26	0.124493	0.253924	0.490276	0.623938	0.999976
AIG1	387.365	0.147673	0.128573	1.14856	0.250739	0.999976
AIM2	9.85441	0.356228	0.324962	1.09621	0.272985	0.999976
AIMP1	344.265	-0.0805726	0.115541	-0.697351	0.485583	0.999976
AIMP2	398.534	-0.0390088	0.0471329	-0.827634	0.407878	0.999976
AIP	481.515	-0.0524217	0.0592431	-0.884857	0.376234	0.999976
AJAP1	164.318	-0.261175	0.191255	-1.36559	0.172068	0.999976
AJM1	3321.5	0.204328	0.403748	0.506077	0.612802	0.999976
AJUBA	19.4803	-0.150401	0.178597	-0.842126	0.399717	0.999976
AK1	1299.88	-0.110074	0.05309	-2.07335	0.0381402	0.848286
AK2	135.789	0.1113	0.181366	0.613676	0.539429	0.999976
AK3	197.339	0.0446866	0.120508	0.370817	0.710774	0.999976
AK4	275.997	0.226447	0.254775	0.888812	0.374104	0.999976
AK5	958.931	-0.144658	0.528229	-0.273854	0.784197	0.999976
AK6	289.132	-0.0938242	0.0914822	-1.0256	0.30508	0.999976
AK7	24.5209	0.118292	0.548185	0.215789	0.829153	0.999976
AK9	9.1736	0.17844	0.519857	0.343249	0.731411	0.999976
AKAP1	608.56	-0.0931461	0.0719026	-1.29545	0.195165	0.999976
AKAP10	234.904	-0.0490552	0.0897944	-0.546306	0.584856	0.999976
AKAP11	1673.51	-0.0806983	0.120472	-0.669854	0.502951	0.999976
AKAP12	1683.15	-0.000321019	0.244913	-0.00131075	0.998954	0.999976
AKAP13	108.813	-0.0140121	0.162774	-0.0860833	0.9314	0.999976
AKAP14	40.7337	-0.461239	0.30993	-1.4882	0.136698	0.999976
AKAP17A	70.6068	0.486567	0.229996	2.11554	0.0343837	0.83098
AKAP17B	241.324	0.0516852	0.0711752	0.726169	0.467735	0.999976
AKAP2	636.417	-0.210736	0.218161	-0.965967	0.334061	0.999976
AKAP3	65.7969	-0.192362	0.180764	-1.06416	0.287256	0.999976
AKAP5	168.238	-0.231617	0.444248	-0.521368	0.60211	0.999976
AKAP6	1474.74	-0.13028	0.185185	-0.703515	0.481735	0.999976
AKAP7	39.7321	0.0344237	0.131457	0.261863	0.793427	0.999976
AKAP8	927.406	-0.0150041	0.146078	-0.102714	0.91819	0.999976
AKAP8L	1796.69	-0.0558749	0.106282	-0.525724	0.59908	0.999976
AKAP9	126.716	-0.142347	0.13825	-1.02963	0.303183	0.999976
AKIP1	115.694	0.124633	0.135815	0.917672	0.358791	0.999976
AKIRIN1	267.799	-0.0209073	0.114831	-0.182071	0.855527	0.999976
AKIRIN2	276.174	-0.0047007	0.10989	-0.0427763	0.96588	0.999976
AKNA	133.9	0.213315	0.136713	1.56032	0.118684	0.999976
AKR1A1	4447.09	-0.0496733	0.080829	-0.614548	0.538853	0.999976
AKR1B1	643.458	-0.0227066	0.0757552	-0.299737	0.764378	0.999976
AKR1C13	119.602	0.0147433	0.157097	0.0938479	0.92523	0.999976
AKR1C5	12.9983	0.0762062	0.248653	0.306476	0.759242	0.999976
AKR1E2	77.9372	0.157322	0.15181	1.03631	0.30006	0.999976
AKR7A2	332.507	0.0918199	0.0689307	1.33206	0.18284	0.999976
AKR7A3	15.9345	0.0340311	0.287627	0.118317	0.905817	0.999976
AKT1S1	513.195	-0.00388658	0.118353	-0.0328388	0.973803	0.999976
AKT2	672.627	0.282141	0.174401	1.61777	0.105712	0.999976
AKTIP	1101.86	-0.10063	0.112218	-0.896742	0.369857	0.999976
ALAD	125.695	-0.0475416	0.135297	-0.351388	0.725298	0.999976
ALAS1	759.992	-0.13003	0.0677068	-1.92048	0.0547968	0.942389
ALAS2	37.4249	0.267688	0.284453	0.941062	0.346673	0.999976
ALB	369.183	-2.08426	0.900017	-2.3158	0.020569	0.688102
ALCAM	919.433	-0.135166	0.176978	-0.763744	0.44502	0.999976
ALDH16A1	283.528	0.273414	0.136564	2.00209	0.0452746	0.890916
ALDH18A1	30.9983	-0.0767225	0.140941	-0.544358	0.586195	0.999976
ALDH1A1	450.598	-0.310578	0.262376	-1.18371	0.236526	0.999976
ALDH1A2	72.7498	0.370533	0.258766	1.43192	0.152166	0.999976
ALDH1A3	22.0022	0.283034	0.3759	0.752949	0.451481	0.999976
ALDH1A7	763.717	-0.276747	0.280973	-0.98496	0.324644	0.999976
ALDH1B1	142.533	-0.233886	0.262456	-0.891146	0.372851	0.999976
ALDH1L1	387.746	-0.142816	0.107567	-1.3277	0.184278	0.999976
ALDH1L2	282.185	0.05448	0.303776	0.179343	0.857668	0.999976
ALDH2	963.797	0.0160956	0.107243	0.150086	0.880697	0.999976
ALDH3A1	16.1027	-0.24481	0.305132	-0.802311	0.422373	0.999976
ALDH3A2	183.734	0.126892	0.129531	0.979633	0.327267	0.999976
ALDH3B1	127.611	0.282933	0.123874	2.28405	0.0223687	0.695261
ALDH4A1	139.915	0.0045723	0.129528	0.0352996	0.971841	0.999976
ALDH5A1	663.81	0.0235472	0.134197	0.175467	0.860713	0.999976
ALDH6A1	317.609	-0.142745	0.138531	-1.03042	0.302812	0.999976
ALDH7A1	710.631	0.0618464	0.103382	0.59823	0.549687	0.999976
ALDH8A1	17.2721	-1.12567	0.413188	-2.72436	0.00644259	0.511089
ALDOA	20467.9	-0.0853813	0.0901964	-0.946615	0.343835	0.999976
ALDOB	11.439	-1.52393	0.58203	-2.61831	0.00883666	0.544819
ALDOC	16904.5	-0.139122	0.185172	-0.751309	0.452467	0.999976
ALG1	245.262	0.0336987	0.0779495	0.432315	0.665513	0.999976
ALG10B	64.1054	-0.0230485	0.123635	-0.186424	0.852112	0.999976
ALG11	147.467	0.0526797	0.121249	0.434476	0.663943	0.999976
ALG12	346.244	-0.0619031	0.192929	-0.32086	0.748317	0.999976
ALG13	317.656	-0.153269	0.13017	-1.17746	0.239014	0.999976
ALG2	651.366	-0.17394	0.084058	-2.06928	0.0385194	0.849647
ALG3	248.386	0.0320716	0.0640113	0.50103	0.61635	0.999976
ALG5	121.134	0.140176	0.0923782	1.51741	0.129163	0.999976
ALG6	106.052	0.00456822	0.110296	0.0414179	0.966963	0.999976
ALG8	115.169	-0.0160687	0.101623	-0.158121	0.874362	0.999976
ALG9	375.098	-0.0621389	0.0991695	-0.626593	0.530926	0.999976
ALK	111.682	-0.059096	0.194791	-0.303382	0.761599	0.999976
ALKBH1	87.2364	-0.0814784	0.0956932	-0.851454	0.394517	0.999976
ALKBH2	69.1606	-0.00556128	0.167495	-0.0332027	0.973513	0.999976
ALKBH3	138.847	-0.0743855	0.171413	-0.433955	0.664321	0.999976
ALKBH4	31.5601	-0.0605992	0.127933	-0.473678	0.63573	0.999976
ALKBH5	828.257	-0.106321	0.0718116	-1.48056	0.138724	0.999976
ALKBH6	200.23	-0.0780198	0.238218	-0.327515	0.743278	0.999976
ALKBH7	151.482	-0.00867039	0.150424	-0.0576396	0.954036	0.999976
ALKBH8	594.117	0.0482977	0.0673921	0.716668	0.473579	0.999976
ALMS1	437.743	0.147169	0.204047	0.72125	0.470756	0.999976
ALOX12	96.4313	0.0404174	0.113028	0.357587	0.720652	0.999976
ALOX12E	14.3216	-0.0768681	0.315154	-0.243906	0.807303	0.999976
ALOX15	8.28835	-0.0664668	0.575618	-0.11547	0.908072	0.999976
ALOX5	92.684	-0.153081	0.20125	-0.760652	0.446865	0.999976
ALOX5AP	18.5208	-0.133008	0.242273	-0.549003	0.583004	0.999976
ALOXE3	208.953	-0.105405	0.216673	-0.486471	0.626633	0.999976
ALPHA-1-ANTITRYPSIN (MESOCRICETUS AURATUS)	19.8928	-2.2264	0.942459	-2.36233	0.0181604	0.666162
ALPI	19.5719	-0.213942	0.273222	-0.783032	0.433608	0.999976
ALPK1	53.69	0.0215307	0.218981	0.0983224	0.921676	0.999976
ALPK2	97.1707	-0.0730259	0.21866	-0.33397	0.738402	0.999976
ALPK3	22.7004	-0.196366	0.34649	-0.56673	0.570898	0.999976
ALPL	64.908	0.282397	0.205189	1.37628	0.168736	0.999976
ALS2	1224.73	0.181751	0.37336	0.486797	0.626402	0.999976
ALS2CL	167.292	0.351463	0.218981	1.60499	0.108495	0.999976
ALYREF	102.397	0.094476	0.0839894	1.12486	0.26065	0.999976
AMACR	134.6	0.068347	0.115509	0.591704	0.554049	0.999976
AMBP	8.41724	-1.22576	1.1743	-1.04383	0.296566	0.999976
AMBRA1	594.738	-0.0300029	0.0748611	-0.40078	0.688582	0.999976
AMD1	861.308	-0.0449903	0.0870761	-0.516677	0.605381	0.999976
AMDHD2	203.4	0.133354	0.122403	1.08947	0.275949	0.999976
AMER1	111.884	0.0147855	0.165001	0.0896088	0.928598	0.999976
AMER2	549.534	0.162941	0.0948029	1.71873	0.0856633	0.999976
AMER3	344.82	0.165588	0.255165	0.648944	0.516374	0.999976
AMFR	2063.69	0.000949453	0.0482096	0.0196943	0.984287	0.999976
AMH	81.4129	-0.0129241	0.204051	-0.0633379	0.949497	0.999976
AMHR2	13.6886	0.371798	0.206286	1.80234	0.0714916	0.995011
AMIGO1	339.405	0.0334785	0.126466	0.264724	0.791222	0.999976
AMIGO2	83.0653	-0.0057593	0.218666	-0.0263384	0.978987	0.999976
AMIGO3	90.9094	0.12131	0.214364	0.565905	0.571459	0.999976
AMMECR1	8.55285	-0.180057	0.230338	-0.781708	0.434386	0.999976
AMMECR1L	207.277	0.00613784	0.0832685	0.0737114	0.94124	0.999976
AMN	66.6492	0.25118	0.397403	0.632055	0.527351	0.999976
AMN1	107.255	0.102384	0.117802	0.869119	0.384782	0.999976
AMOT	316.738	-0.33222	0.182057	-1.82482	0.0680287	0.987245
AMOTL1	296.442	-0.0148779	0.23693	-0.0627943	0.94993	0.999976
AMOTL2	250.58	-0.0832381	0.13461	-0.618364	0.536335	0.999976
AMPD2	1191.9	-0.154632	0.0932572	-1.65813	0.0972918	0.999976
AMPD3	475.212	0.0705739	0.179949	0.392189	0.694919	0.999976
AMPH	2256.25	-0.0715619	0.105342	-0.679332	0.496928	0.999976
AMT	351.916	-0.0732437	0.0714803	-1.02467	0.305519	0.999976
AMY1	373.629	-0.523817	0.319124	-1.64142	0.10071	0.999976
AMZ1	58.1606	-0.0608302	0.249569	-0.243741	0.807432	0.999976
AMZ2	568.357	-0.0677173	0.0791318	-0.855754	0.392134	0.999976
[truncated: 12,897 more rows]

## Sheet: DE gi trt
	baseMean	log2FoldChange	lfcSE	stat	pvalue	padj
[truncated: 12,622 more rows]

[truncated: 5 more sheets: DE gi sex, DE hyp sex, DE kid sex, DE liv sex, DE lu sex]
